# Supplementary material for: Epigenetic profiling of growth plate chondrocytes sheds insight into regulatory genetic variation influencing height
Source: eLife. 2017 Dec 5;6:e29329. doi: 10.7554/eLife.29329 (PMC5716665; doi:10.7554/eLife.29329)
Supplement: Source code 1. [file elife-29329-code1.zip]

Archive with 20 entries (17 files):
- Histogram_code/
- Histogram_code/ATAC_DR_IDR0.05.union.min0.1.1KG_EUR_phase3.Liu_100kb.detailed.txt
- __MACOSX/
- __MACOSX/Histogram_code/
- __MACOSX/Histogram_code/._ATAC_DR_IDR0.05.union.min0.1.1KG_EUR_phase3.Liu_100kb.detailed.txt
- Histogram_code/ATAC_IDR0.05.union.r0.5.w100k.nperm10000.enrich
- __MACOSX/Histogram_code/._ATAC_IDR0.05.union.r0.5.w100k.nperm10000.enrich
- Histogram_code/detailed_snp_gene_overlap_for_release.R
- __MACOSX/Histogram_code/._detailed_snp_gene_overlap_for_release.R
- Histogram_code/Guo_Willen_histogram_code.R
- __MACOSX/Histogram_code/._Guo_Willen_histogram_code.R
- Histogram_code/Height_1KG_PHASE3_detailed_overlap.txt
- __MACOSX/Histogram_code/._Height_1KG_PHASE3_detailed_overlap.txt
- Histogram_code/new_height_atac_var_coords_padded10stranded_hg19_motifbreak_format_Msx2_ETS_Atf3_ERG_Pbx1_CTCF_Tfap2a_motifbreakR.csv
- __MACOSX/Histogram_code/._new_height_atac_var_coords_padded10stranded_hg19_motifbreak_format_Msx2_ETS_Atf3_ERG_Pbx1_CTCF_Tfap2a_motifbreakR.csv
- Histogram_code/new_height_atac_var_coords_padded10stranded_hg19_motifbreak_format_Msx2_ETS_Atf3_ERG_Pbx1_CTCF_Tfap2a_motifbreakR_CTCF_difference_dist_data.csv
- __MACOSX/Histogram_code/._new_height_atac_var_coords_padded10stranded_hg19_motifbreak_format_Msx2_ETS_Atf3_ERG_Pbx1_CTCF_Tfap2a_motifbreakR_CTCF_difference_dist_data.csv
- Histogram_code/Other GWAS script.txt
- __MACOSX/Histogram_code/._Other GWAS script.txt
- __MACOSX/._Histogram_code
