# Supplementary material for: Epigenetic profiling of growth plate chondrocytes sheds insight into regulatory genetic variation influencing height
Source: eLife. 2017 Dec 5;6:e29329. doi: 10.7554/eLife.29329 (PMC5716665; doi:10.7554/eLife.29329)
Supplement: Source code 1. [file elife-29329-code1.zip › Histogram_code/ATAC_DR_IDR0.05.union.min0.1.1KG_EUR_phase3.Liu_100kb.detailed.txt]

1 308 98 46
2 191 40 21
3 201 37 21
4 202 43 22
5 196 52 24
6 169 39 20
7 179 48 19
8 186 43 20
9 178 46 19
10 172 52 23
11 190 42 19
12 161 38 21
13 176 41 13
14 184 47 15
15 175 39 22
16 187 49 20
17 197 38 17
18 190 47 21
19 179 48 18
20 174 50 14
21 174 48 20
22 190 42 8
23 192 52 23
24 193 41 20
25 206 47 28
26 194 40 17
27 191 43 22
28 196 44 21
29 183 32 14
30 174 38 12
31 175 48 17
32 187 37 22
33 170 44 18
34 175 50 22
35 200 38 18
36 194 39 17
37 177 40 18
38 165 35 14
39 177 45 18
40 196 49 20
41 203 28 13
42 173 52 22
43 183 45 21
44 196 38 18
45 175 47 30
46 199 46 28
47 192 37 15
48 172 43 18
49 194 43 24
50 186 48 19
51 198 42 21
52 180 43 18
53 192 56 26
54 178 38 18
55 191 39 15
56 179 43 17
57 173 37 16
58 188 43 16
59 193 40 16
60 197 52 25
61 179 63 29
62 181 36 14
63 193 41 19
64 192 49 23
65 169 46 14
66 197 40 22
67 179 33 11
68 195 51 20
69 211 36 18
70 193 46 19
71 180 44 19
72 208 47 23
73 179 53 23
74 195 41 19
75 192 48 25
76 172 42 16
77 191 40 17
78 188 49 23
79 181 51 20
80 208 46 22
81 189 53 26
82 192 49 21
83 200 50 21
84 181 29 14
85 179 45 16
86 175 54 22
87 179 34 9
88 189 36 16
89 181 52 23
90 179 29 11
91 164 43 16
92 167 49 20
93 191 42 17
94 180 51 27
95 186 46 21
96 197 39 18
97 185 44 20
98 180 48 19
99 201 51 20
100 179 55 19
101 178 43 19
102 159 33 14
103 185 46 27
104 182 36 17
105 187 38 17
106 159 36 13
107 192 45 28
108 183 39 15
109 172 48 17
110 178 34 18
111 170 45 19
112 190 41 13
113 194 41 19
114 182 42 17
115 181 53 19
116 192 38 18
117 197 48 22
118 171 39 13
119 179 40 23
120 176 31 17
121 178 30 13
122 179 52 20
123 175 50 31
124 180 45 23
125 192 51 21
126 175 49 16
127 188 39 17
128 199 42 19
129 208 38 19
130 186 53 27
131 176 48 23
132 179 39 11
133 174 39 13
134 192 42 20
135 184 42 24
136 169 53 20
137 184 39 18
138 184 47 19
139 191 47 15
140 186 36 17
141 166 44 14
142 182 40 19
143 185 66 29
144 179 45 17
145 174 47 16
146 192 45 21
147 179 40 16
148 190 42 21
149 190 44 18
150 172 44 15
151 169 42 18
152 169 31 14
153 170 45 14
154 182 36 19
155 192 44 19
156 169 47 21
157 194 44 20
158 183 44 25
159 214 39 21
160 202 48 26
161 177 38 12
162 192 33 17
163 194 34 12
164 174 43 15
165 180 46 24
166 163 43 12
167 186 41 21
168 183 46 20
169 183 40 21
170 180 38 15
171 185 34 13
172 186 41 12
173 174 42 20
174 195 31 15
175 186 58 23
176 174 51 23
177 196 40 17
178 196 44 19
179 185 52 26
180 189 38 13
181 186 37 16
182 185 46 23
183 211 45 23
184 191 45 24
185 192 29 11
186 181 29 9
187 196 50 20
188 179 39 17
189 196 47 25
190 167 43 18
191 188 41 17
192 181 41 20
193 187 41 20
194 197 33 19
195 186 38 18
196 222 27 15
197 178 46 20
198 185 40 19
199 197 36 15
200 185 42 17
201 199 32 10
202 182 38 14
203 181 39 17
204 201 47 19
205 181 55 20
206 180 37 14
207 175 48 19
208 201 52 26
209 194 38 15
210 186 38 20
211 177 45 19
212 163 36 19
213 187 50 16
214 182 47 21
215 198 55 29
216 174 41 18
217 197 36 18
218 188 45 22
219 185 37 14
220 185 38 19
221 201 43 15
222 180 42 18
223 177 36 19
224 188 52 22
225 165 50 22
226 171 41 18
227 171 42 24
228 197 43 14
229 187 40 15
230 173 46 22
231 199 49 16
232 184 34 16
233 190 37 16
234 202 37 22
235 173 57 22
236 195 38 14
237 181 33 13
238 178 44 14
239 188 53 25
240 203 36 19
241 182 46 26
242 188 42 18
243 188 57 34
244 186 40 18
245 181 41 18
246 205 34 19
247 194 49 25
248 181 47 20
249 199 45 18
250 184 51 22
251 209 42 25
252 161 46 14
253 188 39 19
254 192 41 14
255 191 59 29
256 192 57 27
257 194 44 19
258 198 52 19
259 195 50 26
260 184 40 15
261 200 44 16
262 207 45 25
263 185 52 19
264 199 60 22
265 198 47 19
266 196 49 18
267 190 41 20
268 170 37 16
269 184 39 17
270 200 50 18
271 188 33 11
272 160 41 19
273 200 37 19
274 176 56 25
275 192 44 21
276 223 39 17
277 206 50 19
278 172 33 12
279 192 46 27
280 194 45 13
281 174 52 23
282 189 43 20
283 177 56 18
284 199 45 17
285 179 51 20
286 196 46 22
287 206 35 16
288 181 46 22
289 204 53 19
290 189 44 22
291 185 51 17
292 167 53 20
293 186 36 16
294 209 39 16
295 174 41 23
296 182 50 17
297 197 50 23
298 172 42 17
299 200 53 25
300 196 51 22
301 194 42 17
302 193 43 20
303 192 46 22
304 166 48 19
305 194 39 18
306 184 29 8
307 178 40 16
308 186 45 23
309 181 54 26
310 212 43 21
311 177 45 23
312 179 45 21
313 174 49 16
314 189 42 12
315 198 49 20
316 187 38 15
317 193 52 23
318 195 39 25
319 189 39 12
320 174 44 16
321 176 45 17
322 173 42 10
323 197 32 12
324 177 48 17
325 188 37 18
326 195 41 17
327 190 59 24
328 190 40 19
329 207 48 20
330 195 48 19
331 171 37 13
332 213 54 24
333 179 39 15
334 202 58 23
335 198 37 21
336 174 42 17
337 197 32 9
338 181 44 17
339 190 41 21
340 171 40 18
341 173 45 21
342 181 35 19
343 172 53 22
344 190 40 13
345 186 39 16
346 194 41 17
347 169 52 24
348 195 35 17
349 179 52 18
350 192 42 20
351 168 53 20
352 189 47 19
353 192 45 16
354 185 29 13
355 188 44 18
356 186 32 19
357 190 56 29
358 194 56 27
359 196 35 12
360 178 37 15
361 187 37 15
362 183 42 16
363 187 41 18
364 187 49 17
365 204 36 17
366 200 44 18
367 184 53 21
368 178 40 22
369 180 37 18
370 178 47 18
371 194 44 20
372 185 41 16
373 165 47 22
374 179 38 14
375 196 50 20
376 200 41 18
377 180 36 16
378 205 52 25
379 185 33 13
380 198 48 19
381 206 48 20
382 180 30 14
383 190 49 19
384 179 36 16
385 194 41 20
386 195 41 17
387 174 64 21
388 189 43 16
389 191 45 21
390 183 42 22
391 200 33 21
392 184 41 20
393 197 43 15
394 163 39 15
395 194 44 19
396 184 41 16
397 199 46 17
398 192 48 20
399 188 54 19
400 181 50 21
401 184 40 14
402 184 40 21
403 198 47 22
404 177 44 23
405 173 38 16
406 177 47 22
407 185 46 25
408 170 42 12
409 187 43 18
410 182 46 26
411 169 41 18
412 191 43 20
413 193 44 17
414 185 47 21
415 183 52 28
416 186 49 17
417 183 49 20
418 196 42 19
419 185 42 14
420 202 58 26
421 197 40 21
422 210 43 19
423 186 40 15
424 177 33 10
425 179 52 18
426 182 49 22
427 169 47 19
428 179 42 17
429 183 43 17
430 206 27 13
431 199 40 17
432 189 33 11
433 181 41 12
434 187 37 18
435 188 44 19
436 165 43 18
437 168 44 19
438 194 36 17
439 197 43 20
440 182 43 21
441 186 42 17
442 168 40 16
443 191 53 25
444 190 34 15
445 172 40 20
446 182 44 25
447 179 49 18
448 171 41 13
449 180 43 20
450 180 49 19
451 196 28 11
452 182 45 15
453 184 50 24
454 186 44 17
455 189 43 19
456 189 47 20
457 183 52 28
458 186 41 17
459 198 34 16
460 183 50 27
461 179 44 21
462 179 45 26
463 189 52 25
464 181 36 10
465 183 36 14
466 195 51 17
467 186 44 16
468 186 51 22
469 193 36 13
470 178 40 19
471 178 30 15
472 198 34 21
473 182 44 24
474 180 53 21
475 183 42 18
476 185 43 19
477 181 48 24
478 170 54 22
479 178 40 16
480 193 39 20
481 184 39 15
482 200 45 20
483 177 48 20
484 193 57 25
485 182 39 14
486 192 51 15
487 178 34 23
488 175 42 20
489 180 43 23
490 181 37 16
491 195 46 23
492 197 50 24
493 175 49 24
494 182 36 14
495 179 46 19
496 180 36 16
497 181 54 26
498 186 42 18
499 185 47 19
500 191 56 20
501 190 45 17
502 177 47 17
503 182 56 27
504 174 45 18
505 184 52 26
506 183 46 22
507 175 43 16
508 194 41 13
509 182 39 22
510 186 45 17
511 176 37 18
512 188 52 25
513 189 34 12
514 175 45 17
515 175 43 17
516 193 51 20
517 183 37 15
518 171 33 15
519 191 48 28
520 189 34 15
521 182 44 20
522 171 48 23
523 191 43 21
524 188 41 22
525 177 37 15
526 200 47 24
527 194 48 22
528 197 44 17
529 171 39 18
530 187 46 17
531 202 46 22
532 169 35 11
533 184 50 20
534 172 47 16
535 186 48 23
536 201 37 19
537 190 48 25
538 192 45 15
539 176 41 24
540 185 53 27
541 175 38 17
542 194 30 11
543 180 43 21
544 170 41 14
545 192 42 17
546 196 42 17
547 184 45 24
548 188 39 19
549 186 54 26
550 164 35 17
551 193 56 25
552 171 35 20
553 191 46 20
554 180 48 20
555 176 52 25
556 175 47 12
557 181 34 19
558 182 38 16
559 196 48 21
560 188 43 17
561 178 36 13
562 170 43 16
563 187 44 14
564 188 43 18
565 187 57 17
566 186 37 17
567 181 47 15
568 185 46 22
569 179 40 21
570 190 36 10
571 188 41 17
572 185 36 17
573 202 38 20
574 179 39 11
575 172 43 20
576 192 52 21
577 166 32 14
578 178 36 9
579 164 41 12
580 206 46 20
581 178 41 22
582 188 50 24
583 185 52 21
584 180 45 13
585 193 41 18
586 183 48 19
587 191 51 22
588 186 44 18
589 197 39 19
590 177 42 19
591 190 35 17
592 185 51 24
593 189 56 30
594 193 47 26
595 181 46 24
596 181 30 20
597 197 54 25
598 188 36 18
599 207 42 15
600 181 50 23
601 201 31 18
602 180 34 16
603 190 43 19
604 194 52 24
605 187 42 20
606 185 61 29
607 188 47 26
608 203 55 30
609 177 40 25
610 177 46 18
611 198 42 16
612 157 46 17
613 206 44 18
614 167 49 16
615 194 29 11
616 187 40 17
617 175 36 14
618 191 43 17
619 182 48 20
620 175 32 12
621 188 42 19
622 182 45 23
623 197 35 19
624 186 41 15
625 181 39 17
626 183 39 15
627 204 48 24
628 199 35 25
629 185 36 18
630 195 39 20
631 181 56 21
632 158 39 12
633 192 34 10
634 200 31 13
635 199 45 20
636 175 44 17
637 181 37 17
638 192 49 21
639 187 44 23
640 180 44 21
641 182 40 25
642 175 46 28
643 187 45 17
644 193 45 17
645 189 58 25
646 179 51 17
647 185 41 22
648 181 42 20
649 184 43 12
650 182 38 15
651 186 48 24
652 206 37 14
653 179 40 15
654 198 51 26
655 182 36 15
656 174 37 12
657 193 48 27
658 182 51 21
659 179 44 15
660 189 41 21
661 197 50 23
662 190 53 22
663 172 33 14
664 191 52 20
665 173 49 22
666 163 41 15
667 177 53 21
668 192 51 19
669 187 52 16
670 217 30 11
671 187 46 22
672 194 32 14
673 187 31 13
674 184 48 18
675 193 32 13
676 188 38 16
677 179 44 17
678 178 38 12
679 194 44 15
680 192 39 22
681 173 50 26
682 187 40 20
683 196 42 17
684 194 37 21
685 182 39 19
686 195 41 17
687 183 35 17
688 175 38 13
689 188 44 15
690 194 49 21
691 199 42 15
692 182 36 14
693 207 42 24
694 166 40 14
695 177 42 17
696 186 43 18
697 180 35 12
698 174 49 28
699 188 41 21
700 188 43 20
701 185 37 15
702 194 48 27
703 196 47 23
704 165 39 23
705 197 46 19
706 188 40 19
707 192 34 8
708 173 42 18
709 190 46 25
710 184 35 17
711 195 52 29
712 176 40 22
713 193 57 25
714 186 44 18
715 174 46 15
716 190 40 20
717 204 40 10
718 187 45 16
719 185 37 11
720 206 40 25
721 191 44 13
722 185 33 16
723 177 43 22
724 182 50 21
725 182 38 13
726 179 51 24
727 192 40 19
728 176 45 17
729 191 53 27
730 199 45 15
731 192 38 14
732 178 38 21
733 179 29 12
734 182 50 20
735 177 44 17
736 189 48 16
737 173 39 14
738 174 40 21
739 182 39 19
740 174 42 22
741 191 48 22
742 186 40 18
743 170 49 20
744 182 40 20
745 182 40 17
746 175 42 17
747 188 46 20
748 183 47 22
749 169 43 16
750 193 40 20
751 189 44 22
752 184 50 24
753 194 49 23
754 173 44 21
755 201 49 20
756 188 45 17
757 205 42 21
758 195 36 16
759 189 41 21
760 181 30 9
761 200 48 22
762 199 45 20
763 172 49 25
764 173 46 19
765 177 41 18
766 189 35 17
767 186 47 20
768 157 44 18
769 189 40 18
770 181 39 16
771 168 40 16
772 197 36 16
773 173 44 19
774 180 40 15
775 195 38 16
776 165 37 17
777 189 61 24
778 188 51 23
779 190 44 19
780 199 42 19
781 194 44 26
782 187 55 21
783 183 48 30
784 197 34 13
785 192 51 12
786 180 52 24
787 185 49 26
788 181 50 20
789 198 40 16
790 179 44 20
791 218 48 21
792 185 38 20
793 200 49 24
794 184 40 11
795 194 43 19
796 186 48 20
797 170 32 11
798 187 55 28
799 183 42 24
800 195 35 12
801 197 39 16
802 177 47 23
803 181 45 18
804 183 50 27
805 174 42 14
806 190 42 14
807 196 47 25
808 182 40 22
809 184 44 23
810 183 48 19
811 181 57 30
812 164 55 23
813 178 49 25
814 211 47 20
815 179 44 15
816 194 42 16
817 190 39 17
818 190 41 18
819 179 47 19
820 192 52 27
821 204 47 23
822 188 46 26
823 184 53 25
824 184 35 15
825 174 36 12
826 188 49 19
827 182 45 16
828 181 47 18
829 174 40 20
830 183 33 10
831 171 40 17
832 174 40 15
833 192 50 25
834 179 38 18
835 177 52 22
836 181 50 16
837 195 34 20
838 188 38 18
839 177 34 11
840 198 50 21
841 190 37 17
842 196 30 13
843 191 38 18
844 187 46 26
845 187 38 16
846 173 51 20
847 201 54 22
848 168 47 20
849 171 42 16
850 174 53 24
851 190 45 22
852 189 40 16
853 194 42 21
854 178 37 18
855 209 54 30
856 186 55 27
857 186 42 22
858 191 40 18
859 175 56 26
860 181 46 20
861 186 43 18
862 184 38 12
863 168 37 19
864 187 36 15
865 183 56 23
866 186 45 22
867 174 40 15
868 166 53 24
869 177 42 21
870 172 38 12
871 182 47 25
872 183 43 17
873 194 45 22
874 195 57 30
875 173 44 14
876 174 30 15
877 183 48 21
878 182 48 28
879 181 43 14
880 192 46 21
881 179 40 12
882 177 53 20
883 171 45 21
884 198 53 26
885 183 40 21
886 182 37 15
887 180 43 19
888 170 48 16
889 175 45 20
890 177 34 13
891 179 36 16
892 161 48 17
893 171 44 15
894 171 45 18
895 184 43 14
896 185 49 22
897 183 37 19
898 176 41 13
899 200 50 28
900 189 57 31
901 194 44 20
902 197 40 18
903 193 49 15
904 188 48 24
905 165 42 16
906 185 45 23
907 193 49 19
908 205 42 16
909 198 45 18
910 200 45 22
911 175 37 21
912 178 36 14
913 182 50 30
914 185 40 17
915 187 44 23
916 182 48 20
917 184 43 16
918 181 44 16
919 186 53 22
920 182 39 17
921 191 40 15
922 175 34 17
923 207 48 21
924 186 38 17
925 169 38 18
926 178 33 14
927 177 42 18
928 190 44 21
929 191 54 20
930 180 40 12
931 206 48 23
932 175 47 20
933 181 47 17
934 191 35 18
935 186 45 18
936 181 55 23
937 182 45 19
938 190 45 24
939 172 43 19
940 177 38 16
941 180 28 8
942 184 47 17
943 190 50 17
944 195 38 14
945 203 44 21
946 186 50 14
947 202 57 27
948 174 41 16
949 187 42 21
950 171 45 21
951 177 45 13
952 205 39 14
953 181 41 13
954 167 38 16
955 203 41 21
956 177 41 20
957 185 42 20
958 191 42 21
959 171 47 17
960 184 47 19
961 208 45 22
962 186 47 21
963 165 31 14
964 182 41 17
965 177 38 20
966 185 39 15
967 164 50 18
968 188 35 19
969 174 35 12
970 175 42 17
971 184 36 15
972 181 58 22
973 192 46 24
974 193 47 29
975 176 41 18
976 168 44 20
977 200 48 24
978 187 31 14
979 185 44 21
980 179 49 24
981 188 41 19
982 170 45 18
983 181 35 14
984 171 40 17
985 186 43 19
986 197 51 18
987 194 56 18
988 183 46 19
989 182 46 16
990 186 41 17
991 196 39 14
992 188 46 19
993 177 42 17
994 188 42 16
995 169 35 12
996 205 40 23
997 193 33 16
998 178 42 20
999 188 48 21
1000 166 40 10
1001 160 25 10
