# Supplementary material for: Epigenetic profiling of growth plate chondrocytes sheds insight into regulatory genetic variation influencing height
Source: eLife. 2017 Dec 5;6:e29329. doi: 10.7554/eLife.29329 (PMC5716665; doi:10.7554/eLife.29329)
Supplement: Source code 1. [file elife-29329-code1.zip › Histogram_code/ATAC_IDR0.05.union.r0.5.w100k.nperm10000.enrich]

nperm	nSnpOverlap	allSnps	enrichment
0	317	688	0.46076
1	286	688	0.4157
2	279	688	0.40552
3	305	688	0.44331
4	284	688	0.41279
5	306	688	0.44477
6	280	688	0.40698
7	296	688	0.43023
8	302	688	0.43895
9	287	688	0.41715
10	314	688	0.4564
11	305	688	0.44331
12	284	688	0.41279
13	290	688	0.42151
14	309	688	0.44913
15	307	688	0.44622
16	300	688	0.43605
17	293	688	0.42587
18	291	688	0.42297
19	300	688	0.43605
20	280	688	0.40698
21	291	688	0.42297
22	294	688	0.42733
23	303	688	0.44041
24	287	688	0.41715
25	296	688	0.43023
26	304	688	0.44186
27	294	688	0.42733
28	304	688	0.44186
29	306	688	0.44477
30	306	688	0.44477
31	289	688	0.42006
32	288	688	0.4186
33	298	688	0.43314
34	289	688	0.42006
35	292	688	0.42442
36	282	688	0.40988
37	303	688	0.44041
38	299	688	0.43459
39	293	688	0.42587
40	303	688	0.44041
41	274	688	0.39826
42	284	688	0.41279
43	292	688	0.42442
44	299	688	0.43459
45	300	688	0.43605
46	290	688	0.42151
47	302	688	0.43895
48	288	688	0.4186
49	295	688	0.42878
50	292	688	0.42442
51	293	688	0.42587
52	296	688	0.43023
53	278	688	0.40407
54	292	688	0.42442
55	305	688	0.44331
56	306	688	0.44477
57	307	688	0.44622
58	300	688	0.43605
59	279	688	0.40552
60	275	688	0.39971
61	297	688	0.43169
62	298	688	0.43314
63	292	688	0.42442
64	284	688	0.41279
65	279	688	0.40552
66	291	688	0.42297
67	313	688	0.45494
68	294	688	0.42733
69	298	688	0.43314
70	293	688	0.42587
71	292	688	0.42442
72	304	688	0.44186
73	279	688	0.40552
74	292	688	0.42442
75	292	688	0.42442
76	301	688	0.4375
77	293	688	0.42587
78	298	688	0.43314
79	288	688	0.4186
80	286	688	0.4157
81	307	688	0.44622
82	302	688	0.43895
83	303	688	0.44041
84	298	688	0.43314
85	291	688	0.42297
86	301	688	0.4375
87	299	688	0.43459
88	294	688	0.42733
89	301	688	0.4375
90	281	688	0.40843
91	298	688	0.43314
92	291	688	0.42297
93	296	688	0.43023
94	282	688	0.40988
95	291	688	0.42297
96	291	688	0.42297
97	287	688	0.41715
98	294	688	0.42733
99	303	688	0.44041
100	303	688	0.44041
101	297	688	0.43169
102	300	688	0.43605
103	293	688	0.42587
104	291	688	0.42297
105	288	688	0.4186
106	286	688	0.4157
107	285	688	0.41424
108	293	688	0.42587
109	283	688	0.41134
110	298	688	0.43314
111	286	688	0.4157
112	302	688	0.43895
113	314	688	0.4564
114	299	688	0.43459
115	290	688	0.42151
116	299	688	0.43459
117	277	688	0.40262
118	272	688	0.39535
119	296	688	0.43023
120	296	688	0.43023
121	284	688	0.41279
122	289	688	0.42006
123	288	688	0.4186
124	299	688	0.43459
125	283	688	0.41134
126	297	688	0.43169
127	300	688	0.43605
128	307	688	0.44622
129	275	688	0.39971
130	294	688	0.42733
131	302	688	0.43895
132	293	688	0.42587
133	287	688	0.41715
134	300	688	0.43605
135	321	688	0.46657
136	287	688	0.41715
137	295	688	0.42878
138	298	688	0.43314
139	300	688	0.43605
140	299	688	0.43459
141	294	688	0.42733
142	281	688	0.40843
143	300	688	0.43605
144	284	688	0.41279
145	292	688	0.42442
146	294	688	0.42733
147	287	688	0.41715
148	298	688	0.43314
149	298	688	0.43314
150	294	688	0.42733
151	306	688	0.44477
152	285	688	0.41424
153	273	688	0.3968
154	299	688	0.43459
155	281	688	0.40843
156	290	688	0.42151
157	301	688	0.4375
158	301	688	0.4375
159	285	688	0.41424
160	300	688	0.43605
161	290	688	0.42151
162	305	688	0.44331
163	308	688	0.44767
164	290	688	0.42151
165	300	688	0.43605
166	311	688	0.45203
167	293	688	0.42587
168	292	688	0.42442
169	303	688	0.44041
170	289	688	0.42006
171	300	688	0.43605
172	290	688	0.42151
173	314	688	0.4564
174	286	688	0.4157
175	295	688	0.42878
176	299	688	0.43459
177	300	688	0.43605
178	300	688	0.43605
179	284	688	0.41279
180	295	688	0.42878
181	316	688	0.4593
182	292	688	0.42442
183	285	688	0.41424
184	291	688	0.42297
185	293	688	0.42587
186	287	688	0.41715
187	291	688	0.42297
188	309	688	0.44913
189	317	688	0.46076
190	291	688	0.42297
191	282	688	0.40988
192	293	688	0.42587
193	291	688	0.42297
194	290	688	0.42151
195	304	688	0.44186
196	309	688	0.44913
197	291	688	0.42297
198	311	688	0.45203
199	311	688	0.45203
200	289	688	0.42006
201	295	688	0.42878
202	286	688	0.4157
203	305	688	0.44331
204	297	688	0.43169
205	306	688	0.44477
206	302	688	0.43895
207	299	688	0.43459
208	277	688	0.40262
209	302	688	0.43895
210	288	688	0.4186
211	286	688	0.4157
212	295	688	0.42878
213	300	688	0.43605
214	292	688	0.42442
215	284	688	0.41279
216	301	688	0.4375
217	300	688	0.43605
218	292	688	0.42442
219	298	688	0.43314
220	295	688	0.42878
221	300	688	0.43605
222	280	688	0.40698
223	285	688	0.41424
224	295	688	0.42878
225	281	688	0.40843
226	295	688	0.42878
227	284	688	0.41279
228	294	688	0.42733
229	285	688	0.41424
230	285	688	0.41424
231	289	688	0.42006
232	276	688	0.40116
233	303	688	0.44041
234	301	688	0.4375
235	303	688	0.44041
236	292	688	0.42442
237	293	688	0.42587
238	289	688	0.42006
239	307	688	0.44622
240	286	688	0.4157
241	292	688	0.42442
242	306	688	0.44477
243	297	688	0.43169
244	266	688	0.38663
245	279	688	0.40552
246	300	688	0.43605
247	310	688	0.45058
248	295	688	0.42878
249	298	688	0.43314
250	292	688	0.42442
251	287	688	0.41715
252	306	688	0.44477
253	289	688	0.42006
254	310	688	0.45058
255	309	688	0.44913
256	287	688	0.41715
257	296	688	0.43023
258	287	688	0.41715
259	300	688	0.43605
260	312	688	0.45349
261	294	688	0.42733
262	298	688	0.43314
263	296	688	0.43023
264	299	688	0.43459
265	293	688	0.42587
266	300	688	0.43605
267	274	688	0.39826
268	304	688	0.44186
269	299	688	0.43459
270	271	688	0.3939
271	287	688	0.41715
272	282	688	0.40988
273	286	688	0.4157
274	288	688	0.4186
275	281	688	0.40843
276	297	688	0.43169
277	290	688	0.42151
278	313	688	0.45494
279	295	688	0.42878
280	285	688	0.41424
281	314	688	0.4564
282	293	688	0.42587
283	285	688	0.41424
284	298	688	0.43314
285	309	688	0.44913
286	277	688	0.40262
287	287	688	0.41715
288	300	688	0.43605
289	307	688	0.44622
290	304	688	0.44186
291	301	688	0.4375
292	285	688	0.41424
293	286	688	0.4157
294	282	688	0.40988
295	288	688	0.4186
296	292	688	0.42442
297	299	688	0.43459
298	278	688	0.40407
299	302	688	0.43895
300	281	688	0.40843
301	289	688	0.42006
302	304	688	0.44186
303	304	688	0.44186
304	293	688	0.42587
305	284	688	0.41279
306	289	688	0.42006
307	285	688	0.41424
308	305	688	0.44331
309	293	688	0.42587
310	295	688	0.42878
311	291	688	0.42297
312	295	688	0.42878
313	281	688	0.40843
314	282	688	0.40988
315	293	688	0.42587
316	283	688	0.41134
317	296	688	0.43023
318	281	688	0.40843
319	291	688	0.42297
320	290	688	0.42151
321	267	688	0.38808
322	290	688	0.42151
323	296	688	0.43023
324	292	688	0.42442
325	297	688	0.43169
326	301	688	0.4375
327	303	688	0.44041
328	309	688	0.44913
329	287	688	0.41715
330	286	688	0.4157
331	279	688	0.40552
332	305	688	0.44331
333	294	688	0.42733
334	306	688	0.44477
335	282	688	0.40988
336	290	688	0.42151
337	274	688	0.39826
338	297	688	0.43169
339	286	688	0.4157
340	299	688	0.43459
341	281	688	0.40843
342	287	688	0.41715
343	303	688	0.44041
344	285	688	0.41424
345	302	688	0.43895
346	285	688	0.41424
347	293	688	0.42587
348	309	688	0.44913
349	291	688	0.42297
350	289	688	0.42006
351	309	688	0.44913
352	288	688	0.4186
353	298	688	0.43314
354	285	688	0.41424
355	279	688	0.40552
356	300	688	0.43605
357	301	688	0.4375
358	292	688	0.42442
359	303	688	0.44041
360	302	688	0.43895
361	283	688	0.41134
362	284	688	0.41279
363	289	688	0.42006
364	291	688	0.42297
365	282	688	0.40988
366	300	688	0.43605
367	302	688	0.43895
368	287	688	0.41715
369	283	688	0.41134
370	297	688	0.43169
371	289	688	0.42006
372	311	688	0.45203
373	297	688	0.43169
374	288	688	0.4186
375	301	688	0.4375
376	293	688	0.42587
377	311	688	0.45203
378	307	688	0.44622
379	295	688	0.42878
380	311	688	0.45203
381	298	688	0.43314
382	284	688	0.41279
383	297	688	0.43169
384	298	688	0.43314
385	302	688	0.43895
386	292	688	0.42442
387	284	688	0.41279
388	300	688	0.43605
389	300	688	0.43605
390	295	688	0.42878
391	297	688	0.43169
392	292	688	0.42442
393	295	688	0.42878
394	319	688	0.46366
395	289	688	0.42006
396	306	688	0.44477
397	300	688	0.43605
398	299	688	0.43459
399	291	688	0.42297
400	301	688	0.4375
401	291	688	0.42297
402	280	688	0.40698
403	295	688	0.42878
404	285	688	0.41424
405	304	688	0.44186
406	278	688	0.40407
407	303	688	0.44041
408	268	688	0.38953
409	293	688	0.42587
410	284	688	0.41279
411	293	688	0.42587
412	310	688	0.45058
413	278	688	0.40407
414	315	688	0.45785
415	282	688	0.40988
416	279	688	0.40552
417	301	688	0.4375
418	269	688	0.39099
419	293	688	0.42587
420	286	688	0.4157
421	308	688	0.44767
422	307	688	0.44622
423	290	688	0.42151
424	303	688	0.44041
425	288	688	0.4186
426	296	688	0.43023
427	295	688	0.42878
428	316	688	0.4593
429	299	688	0.43459
430	293	688	0.42587
431	304	688	0.44186
432	296	688	0.43023
433	285	688	0.41424
434	285	688	0.41424
435	301	688	0.4375
436	294	688	0.42733
437	290	688	0.42151
438	302	688	0.43895
439	319	688	0.46366
440	286	688	0.4157
441	310	688	0.45058
442	295	688	0.42878
443	304	688	0.44186
444	289	688	0.42006
445	277	688	0.40262
446	289	688	0.42006
447	294	688	0.42733
448	300	688	0.43605
449	283	688	0.41134
450	284	688	0.41279
451	306	688	0.44477
452	275	688	0.39971
453	291	688	0.42297
454	291	688	0.42297
455	292	688	0.42442
456	288	688	0.4186
457	307	688	0.44622
458	315	688	0.45785
459	284	688	0.41279
460	298	688	0.43314
461	288	688	0.4186
462	303	688	0.44041
463	299	688	0.43459
464	286	688	0.4157
465	292	688	0.42442
466	291	688	0.42297
467	288	688	0.4186
468	297	688	0.43169
469	293	688	0.42587
470	296	688	0.43023
471	291	688	0.42297
472	298	688	0.43314
473	308	688	0.44767
474	298	688	0.43314
475	303	688	0.44041
476	284	688	0.41279
477	282	688	0.40988
478	276	688	0.40116
479	291	688	0.42297
480	288	688	0.4186
481	295	688	0.42878
482	288	688	0.4186
483	297	688	0.43169
484	304	688	0.44186
485	295	688	0.42878
486	284	688	0.41279
487	295	688	0.42878
488	299	688	0.43459
489	304	688	0.44186
490	291	688	0.42297
491	303	688	0.44041
492	326	688	0.47384
493	278	688	0.40407
494	291	688	0.42297
495	284	688	0.41279
496	297	688	0.43169
497	298	688	0.43314
498	303	688	0.44041
499	292	688	0.42442
500	292	688	0.42442
501	300	688	0.43605
502	277	688	0.40262
503	293	688	0.42587
504	289	688	0.42006
505	297	688	0.43169
506	297	688	0.43169
507	295	688	0.42878
508	288	688	0.4186
509	288	688	0.4186
510	298	688	0.43314
511	298	688	0.43314
512	306	688	0.44477
513	320	688	0.46512
514	294	688	0.42733
515	288	688	0.4186
516	300	688	0.43605
517	287	688	0.41715
518	277	688	0.40262
519	281	688	0.40843
520	283	688	0.41134
521	298	688	0.43314
522	294	688	0.42733
523	288	688	0.4186
524	301	688	0.4375
525	289	688	0.42006
526	287	688	0.41715
527	285	688	0.41424
528	285	688	0.41424
529	300	688	0.43605
530	288	688	0.4186
531	283	688	0.41134
532	308	688	0.44767
533	298	688	0.43314
534	304	688	0.44186
535	297	688	0.43169
536	286	688	0.4157
537	302	688	0.43895
538	284	688	0.41279
539	301	688	0.4375
540	291	688	0.42297
541	290	688	0.42151
542	309	688	0.44913
543	299	688	0.43459
544	292	688	0.42442
545	276	688	0.40116
546	268	688	0.38953
547	289	688	0.42006
548	283	688	0.41134
549	291	688	0.42297
550	290	688	0.42151
551	291	688	0.42297
552	308	688	0.44767
553	298	688	0.43314
554	296	688	0.43023
555	300	688	0.43605
556	292	688	0.42442
557	301	688	0.4375
558	300	688	0.43605
559	292	688	0.42442
560	294	688	0.42733
561	294	688	0.42733
562	293	688	0.42587
563	291	688	0.42297
564	303	688	0.44041
565	275	688	0.39971
566	304	688	0.44186
567	282	688	0.40988
568	297	688	0.43169
569	299	688	0.43459
570	304	688	0.44186
571	301	688	0.4375
572	296	688	0.43023
573	307	688	0.44622
574	303	688	0.44041
575	308	688	0.44767
576	300	688	0.43605
577	301	688	0.4375
578	299	688	0.43459
579	297	688	0.43169
580	303	688	0.44041
581	301	688	0.4375
582	277	688	0.40262
583	291	688	0.42297
584	296	688	0.43023
585	281	688	0.40843
586	291	688	0.42297
587	280	688	0.40698
588	293	688	0.42587
589	297	688	0.43169
590	302	688	0.43895
591	307	688	0.44622
592	288	688	0.4186
593	293	688	0.42587
594	300	688	0.43605
595	300	688	0.43605
596	291	688	0.42297
597	300	688	0.43605
598	284	688	0.41279
599	300	688	0.43605
600	291	688	0.42297
601	293	688	0.42587
602	286	688	0.4157
603	291	688	0.42297
604	314	688	0.4564
605	298	688	0.43314
606	290	688	0.42151
607	292	688	0.42442
608	301	688	0.4375
609	308	688	0.44767
610	289	688	0.42006
611	294	688	0.42733
612	290	688	0.42151
613	306	688	0.44477
614	287	688	0.41715
615	294	688	0.42733
616	292	688	0.42442
617	307	688	0.44622
618	298	688	0.43314
619	297	688	0.43169
620	308	688	0.44767
621	293	688	0.42587
622	295	688	0.42878
623	304	688	0.44186
624	291	688	0.42297
625	299	688	0.43459
626	292	688	0.42442
627	314	688	0.4564
628	289	688	0.42006
629	296	688	0.43023
630	289	688	0.42006
631	284	688	0.41279
632	281	688	0.40843
633	306	688	0.44477
634	301	688	0.4375
635	282	688	0.40988
636	296	688	0.43023
637	289	688	0.42006
638	291	688	0.42297
639	290	688	0.42151
640	304	688	0.44186
641	319	688	0.46366
642	289	688	0.42006
643	298	688	0.43314
644	308	688	0.44767
645	296	688	0.43023
646	294	688	0.42733
647	314	688	0.4564
648	293	688	0.42587
649	302	688	0.43895
650	301	688	0.4375
651	305	688	0.44331
652	304	688	0.44186
653	295	688	0.42878
654	305	688	0.44331
655	303	688	0.44041
656	306	688	0.44477
657	292	688	0.42442
658	308	688	0.44767
659	318	688	0.46221
660	289	688	0.42006
661	310	688	0.45058
662	298	688	0.43314
663	317	688	0.46076
664	294	688	0.42733
665	301	688	0.4375
666	292	688	0.42442
667	281	688	0.40843
668	301	688	0.4375
669	302	688	0.43895
670	287	688	0.41715
671	296	688	0.43023
672	295	688	0.42878
673	289	688	0.42006
674	300	688	0.43605
675	282	688	0.40988
676	309	688	0.44913
677	308	688	0.44767
678	297	688	0.43169
679	313	688	0.45494
680	297	688	0.43169
681	293	688	0.42587
682	309	688	0.44913
683	289	688	0.42006
684	290	688	0.42151
685	288	688	0.4186
686	283	688	0.41134
687	283	688	0.41134
688	299	688	0.43459
689	290	688	0.42151
690	298	688	0.43314
691	302	688	0.43895
692	295	688	0.42878
693	291	688	0.42297
694	298	688	0.43314
695	282	688	0.40988
696	280	688	0.40698
697	295	688	0.42878
698	297	688	0.43169
699	294	688	0.42733
700	288	688	0.4186
701	281	688	0.40843
702	305	688	0.44331
703	306	688	0.44477
704	295	688	0.42878
705	305	688	0.44331
706	291	688	0.42297
707	299	688	0.43459
708	297	688	0.43169
709	305	688	0.44331
710	286	688	0.4157
711	286	688	0.4157
712	273	688	0.3968
713	302	688	0.43895
714	289	688	0.42006
715	291	688	0.42297
716	289	688	0.42006
717	298	688	0.43314
718	293	688	0.42587
719	296	688	0.43023
720	299	688	0.43459
721	288	688	0.4186
722	303	688	0.44041
723	301	688	0.4375
724	290	688	0.42151
725	303	688	0.44041
726	300	688	0.43605
727	299	688	0.43459
728	275	688	0.39971
729	292	688	0.42442
730	280	688	0.40698
731	296	688	0.43023
732	290	688	0.42151
733	300	688	0.43605
734	286	688	0.4157
735	299	688	0.43459
736	294	688	0.42733
737	305	688	0.44331
738	297	688	0.43169
739	295	688	0.42878
740	286	688	0.4157
741	298	688	0.43314
742	293	688	0.42587
743	291	688	0.42297
744	285	688	0.41424
745	301	688	0.4375
746	298	688	0.43314
747	274	688	0.39826
748	299	688	0.43459
749	290	688	0.42151
750	273	688	0.3968
751	312	688	0.45349
752	291	688	0.42297
753	293	688	0.42587
754	299	688	0.43459
755	283	688	0.41134
756	291	688	0.42297
757	284	688	0.41279
758	304	688	0.44186
759	290	688	0.42151
760	302	688	0.43895
761	275	688	0.39971
762	297	688	0.43169
763	293	688	0.42587
764	312	688	0.45349
765	291	688	0.42297
766	286	688	0.4157
767	288	688	0.4186
768	285	688	0.41424
769	312	688	0.45349
770	317	688	0.46076
771	278	688	0.40407
772	275	688	0.39971
773	297	688	0.43169
774	287	688	0.41715
775	314	688	0.4564
776	294	688	0.42733
777	303	688	0.44041
778	281	688	0.40843
779	298	688	0.43314
780	279	688	0.40552
781	291	688	0.42297
782	292	688	0.42442
783	301	688	0.4375
784	301	688	0.4375
785	285	688	0.41424
786	290	688	0.42151
787	289	688	0.42006
788	306	688	0.44477
789	293	688	0.42587
790	299	688	0.43459
791	308	688	0.44767
792	303	688	0.44041
793	295	688	0.42878
794	288	688	0.4186
795	304	688	0.44186
796	295	688	0.42878
797	312	688	0.45349
798	284	688	0.41279
799	290	688	0.42151
800	303	688	0.44041
801	303	688	0.44041
802	295	688	0.42878
803	289	688	0.42006
804	284	688	0.41279
805	298	688	0.43314
806	302	688	0.43895
807	278	688	0.40407
808	302	688	0.43895
809	307	688	0.44622
810	290	688	0.42151
811	286	688	0.4157
812	278	688	0.40407
813	282	688	0.40988
814	276	688	0.40116
815	284	688	0.41279
816	298	688	0.43314
817	301	688	0.4375
818	284	688	0.41279
819	307	688	0.44622
820	293	688	0.42587
821	287	688	0.41715
822	284	688	0.41279
823	292	688	0.42442
824	296	688	0.43023
825	310	688	0.45058
826	303	688	0.44041
827	300	688	0.43605
828	286	688	0.4157
829	289	688	0.42006
830	286	688	0.4157
831	308	688	0.44767
832	293	688	0.42587
833	292	688	0.42442
834	294	688	0.42733
835	301	688	0.4375
836	284	688	0.41279
837	313	688	0.45494
838	288	688	0.4186
839	282	688	0.40988
840	297	688	0.43169
841	308	688	0.44767
842	289	688	0.42006
843	294	688	0.42733
844	278	688	0.40407
845	288	688	0.4186
846	296	688	0.43023
847	281	688	0.40843
848	295	688	0.42878
849	290	688	0.42151
850	278	688	0.40407
851	284	688	0.41279
852	303	688	0.44041
853	289	688	0.42006
854	295	688	0.42878
855	297	688	0.43169
856	301	688	0.4375
857	296	688	0.43023
858	299	688	0.43459
859	297	688	0.43169
860	298	688	0.43314
861	295	688	0.42878
862	304	688	0.44186
863	286	688	0.4157
864	280	688	0.40698
865	292	688	0.42442
866	314	688	0.4564
867	284	688	0.41279
868	292	688	0.42442
869	293	688	0.42587
870	272	688	0.39535
871	301	688	0.4375
872	279	688	0.40552
873	293	688	0.42587
874	304	688	0.44186
875	306	688	0.44477
876	292	688	0.42442
877	301	688	0.4375
878	288	688	0.4186
879	295	688	0.42878
880	300	688	0.43605
881	301	688	0.4375
882	289	688	0.42006
883	281	688	0.40843
884	300	688	0.43605
885	275	688	0.39971
886	307	688	0.44622
887	303	688	0.44041
888	285	688	0.41424
889	303	688	0.44041
890	299	688	0.43459
891	288	688	0.4186
892	303	688	0.44041
893	298	688	0.43314
894	290	688	0.42151
895	299	688	0.43459
896	303	688	0.44041
897	299	688	0.43459
898	317	688	0.46076
899	303	688	0.44041
900	311	688	0.45203
901	285	688	0.41424
902	312	688	0.45349
903	298	688	0.43314
904	301	688	0.4375
905	300	688	0.43605
906	304	688	0.44186
907	292	688	0.42442
908	290	688	0.42151
909	301	688	0.4375
910	286	688	0.4157
911	296	688	0.43023
912	307	688	0.44622
913	314	688	0.4564
914	294	688	0.42733
915	290	688	0.42151
916	303	688	0.44041
917	276	688	0.40116
918	285	688	0.41424
919	289	688	0.42006
920	292	688	0.42442
921	293	688	0.42587
922	275	688	0.39971
923	303	688	0.44041
924	309	688	0.44913
925	312	688	0.45349
926	288	688	0.4186
927	280	688	0.40698
928	302	688	0.43895
929	289	688	0.42006
930	294	688	0.42733
931	285	688	0.41424
932	305	688	0.44331
933	281	688	0.40843
934	276	688	0.40116
935	280	688	0.40698
936	291	688	0.42297
937	294	688	0.42733
938	288	688	0.4186
939	293	688	0.42587
940	291	688	0.42297
941	287	688	0.41715
942	304	688	0.44186
943	281	688	0.40843
944	297	688	0.43169
945	282	688	0.40988
946	300	688	0.43605
947	295	688	0.42878
948	295	688	0.42878
949	284	688	0.41279
950	295	688	0.42878
951	302	688	0.43895
952	289	688	0.42006
953	301	688	0.4375
954	299	688	0.43459
955	299	688	0.43459
956	298	688	0.43314
957	303	688	0.44041
958	303	688	0.44041
959	296	688	0.43023
960	297	688	0.43169
961	298	688	0.43314
962	276	688	0.40116
963	313	688	0.45494
964	279	688	0.40552
965	285	688	0.41424
966	282	688	0.40988
967	294	688	0.42733
968	297	688	0.43169
969	294	688	0.42733
970	290	688	0.42151
971	278	688	0.40407
972	283	688	0.41134
973	288	688	0.4186
974	303	688	0.44041
975	295	688	0.42878
976	290	688	0.42151
977	310	688	0.45058
978	304	688	0.44186
979	284	688	0.41279
980	289	688	0.42006
981	288	688	0.4186
982	292	688	0.42442
983	299	688	0.43459
984	288	688	0.4186
985	289	688	0.42006
986	299	688	0.43459
987	310	688	0.45058
988	292	688	0.42442
989	293	688	0.42587
990	302	688	0.43895
991	305	688	0.44331
992	282	688	0.40988
993	280	688	0.40698
994	265	688	0.38517
995	305	688	0.44331
996	296	688	0.43023
997	288	688	0.4186
998	291	688	0.42297
999	300	688	0.43605
1000	303	688	0.44041
1001	301	688	0.4375
1002	285	688	0.41424
1003	280	688	0.40698
1004	307	688	0.44622
1005	295	688	0.42878
1006	289	688	0.42006
1007	298	688	0.43314
1008	305	688	0.44331
1009	289	688	0.42006
1010	292	688	0.42442
1011	293	688	0.42587
1012	303	688	0.44041
1013	292	688	0.42442
1014	281	688	0.40843
1015	277	688	0.40262
1016	292	688	0.42442
1017	283	688	0.41134
1018	303	688	0.44041
1019	322	688	0.46802
1020	296	688	0.43023
1021	313	688	0.45494
1022	301	688	0.4375
1023	287	688	0.41715
1024	297	688	0.43169
1025	296	688	0.43023
1026	304	688	0.44186
1027	282	688	0.40988
1028	302	688	0.43895
1029	276	688	0.40116
1030	292	688	0.42442
1031	304	688	0.44186
1032	289	688	0.42006
1033	292	688	0.42442
1034	299	688	0.43459
1035	301	688	0.4375
1036	303	688	0.44041
1037	295	688	0.42878
1038	290	688	0.42151
1039	300	688	0.43605
1040	293	688	0.42587
1041	295	688	0.42878
1042	296	688	0.43023
1043	287	688	0.41715
1044	296	688	0.43023
1045	297	688	0.43169
1046	299	688	0.43459
1047	295	688	0.42878
1048	286	688	0.4157
1049	298	688	0.43314
1050	302	688	0.43895
1051	312	688	0.45349
1052	277	688	0.40262
1053	291	688	0.42297
1054	303	688	0.44041
1055	290	688	0.42151
1056	294	688	0.42733
1057	284	688	0.41279
1058	299	688	0.43459
1059	284	688	0.41279
1060	290	688	0.42151
1061	296	688	0.43023
1062	284	688	0.41279
1063	293	688	0.42587
1064	301	688	0.4375
1065	298	688	0.43314
1066	297	688	0.43169
1067	292	688	0.42442
1068	292	688	0.42442
1069	290	688	0.42151
1070	291	688	0.42297
1071	279	688	0.40552
1072	293	688	0.42587
1073	300	688	0.43605
1074	293	688	0.42587
1075	301	688	0.4375
1076	295	688	0.42878
1077	283	688	0.41134
1078	285	688	0.41424
1079	301	688	0.4375
1080	289	688	0.42006
1081	309	688	0.44913
1082	291	688	0.42297
1083	295	688	0.42878
1084	302	688	0.43895
1085	292	688	0.42442
1086	287	688	0.41715
1087	287	688	0.41715
1088	290	688	0.42151
1089	298	688	0.43314
1090	295	688	0.42878
1091	299	688	0.43459
1092	288	688	0.4186
1093	280	688	0.40698
1094	303	688	0.44041
1095	299	688	0.43459
1096	288	688	0.4186
1097	285	688	0.41424
1098	304	688	0.44186
1099	290	688	0.42151
1100	287	688	0.41715
1101	291	688	0.42297
1102	291	688	0.42297
1103	313	688	0.45494
1104	295	688	0.42878
1105	304	688	0.44186
1106	296	688	0.43023
1107	289	688	0.42006
1108	295	688	0.42878
1109	295	688	0.42878
1110	299	688	0.43459
1111	292	688	0.42442
1112	288	688	0.4186
1113	313	688	0.45494
1114	293	688	0.42587
1115	301	688	0.4375
1116	298	688	0.43314
1117	288	688	0.4186
1118	305	688	0.44331
1119	294	688	0.42733
1120	293	688	0.42587
1121	307	688	0.44622
1122	280	688	0.40698
1123	303	688	0.44041
1124	304	688	0.44186
1125	288	688	0.4186
1126	306	688	0.44477
1127	300	688	0.43605
1128	297	688	0.43169
1129	294	688	0.42733
1130	289	688	0.42006
1131	301	688	0.4375
1132	294	688	0.42733
1133	289	688	0.42006
1134	304	688	0.44186
1135	281	688	0.40843
1136	291	688	0.42297
1137	282	688	0.40988
1138	278	688	0.40407
1139	297	688	0.43169
1140	287	688	0.41715
1141	304	688	0.44186
1142	306	688	0.44477
1143	296	688	0.43023
1144	293	688	0.42587
1145	308	688	0.44767
1146	310	688	0.45058
1147	299	688	0.43459
1148	296	688	0.43023
1149	284	688	0.41279
1150	307	688	0.44622
1151	288	688	0.4186
1152	290	688	0.42151
1153	303	688	0.44041
1154	296	688	0.43023
1155	297	688	0.43169
1156	290	688	0.42151
1157	292	688	0.42442
1158	305	688	0.44331
1159	294	688	0.42733
1160	291	688	0.42297
1161	291	688	0.42297
1162	307	688	0.44622
1163	301	688	0.4375
1164	299	688	0.43459
1165	288	688	0.4186
1166	294	688	0.42733
1167	292	688	0.42442
1168	280	688	0.40698
1169	290	688	0.42151
1170	290	688	0.42151
1171	299	688	0.43459
1172	293	688	0.42587
1173	283	688	0.41134
1174	274	688	0.39826
1175	301	688	0.4375
1176	305	688	0.44331
1177	299	688	0.43459
1178	310	688	0.45058
1179	302	688	0.43895
1180	300	688	0.43605
1181	299	688	0.43459
1182	288	688	0.4186
1183	293	688	0.42587
1184	286	688	0.4157
1185	293	688	0.42587
1186	306	688	0.44477
1187	286	688	0.4157
1188	296	688	0.43023
1189	297	688	0.43169
1190	299	688	0.43459
1191	300	688	0.43605
1192	301	688	0.4375
1193	301	688	0.4375
1194	285	688	0.41424
1195	290	688	0.42151
1196	310	688	0.45058
1197	289	688	0.42006
1198	292	688	0.42442
1199	308	688	0.44767
1200	293	688	0.42587
1201	270	688	0.39244
1202	291	688	0.42297
1203	312	688	0.45349
1204	282	688	0.40988
1205	299	688	0.43459
1206	280	688	0.40698
1207	281	688	0.40843
1208	302	688	0.43895
1209	310	688	0.45058
1210	295	688	0.42878
1211	293	688	0.42587
1212	295	688	0.42878
1213	299	688	0.43459
1214	273	688	0.3968
1215	308	688	0.44767
1216	274	688	0.39826
1217	287	688	0.41715
1218	281	688	0.40843
1219	292	688	0.42442
1220	298	688	0.43314
1221	296	688	0.43023
1222	300	688	0.43605
1223	300	688	0.43605
1224	289	688	0.42006
1225	300	688	0.43605
1226	290	688	0.42151
1227	295	688	0.42878
1228	270	688	0.39244
1229	292	688	0.42442
1230	285	688	0.41424
1231	298	688	0.43314
1232	288	688	0.4186
1233	282	688	0.40988
1234	297	688	0.43169
1235	309	688	0.44913
1236	299	688	0.43459
1237	279	688	0.40552
1238	306	688	0.44477
1239	303	688	0.44041
1240	288	688	0.4186
1241	292	688	0.42442
1242	297	688	0.43169
1243	276	688	0.40116
1244	299	688	0.43459
1245	310	688	0.45058
1246	283	688	0.41134
1247	294	688	0.42733
1248	300	688	0.43605
1249	300	688	0.43605
1250	297	688	0.43169
1251	304	688	0.44186
1252	282	688	0.40988
1253	283	688	0.41134
1254	287	688	0.41715
1255	298	688	0.43314
1256	294	688	0.42733
1257	286	688	0.4157
1258	302	688	0.43895
1259	303	688	0.44041
1260	295	688	0.42878
1261	311	688	0.45203
1262	287	688	0.41715
1263	290	688	0.42151
1264	289	688	0.42006
1265	305	688	0.44331
1266	291	688	0.42297
1267	291	688	0.42297
1268	300	688	0.43605
1269	296	688	0.43023
1270	274	688	0.39826
1271	287	688	0.41715
1272	278	688	0.40407
1273	298	688	0.43314
1274	280	688	0.40698
1275	299	688	0.43459
1276	289	688	0.42006
1277	284	688	0.41279
1278	295	688	0.42878
1279	289	688	0.42006
1280	284	688	0.41279
1281	287	688	0.41715
1282	298	688	0.43314
1283	302	688	0.43895
1284	289	688	0.42006
1285	294	688	0.42733
1286	284	688	0.41279
1287	297	688	0.43169
1288	297	688	0.43169
1289	304	688	0.44186
1290	288	688	0.4186
1291	292	688	0.42442
1292	300	688	0.43605
1293	302	688	0.43895
1294	279	688	0.40552
1295	305	688	0.44331
1296	298	688	0.43314
1297	301	688	0.4375
1298	294	688	0.42733
1299	289	688	0.42006
1300	300	688	0.43605
1301	294	688	0.42733
1302	302	688	0.43895
1303	299	688	0.43459
1304	292	688	0.42442
1305	292	688	0.42442
1306	289	688	0.42006
1307	292	688	0.42442
1308	289	688	0.42006
1309	299	688	0.43459
1310	311	688	0.45203
1311	315	688	0.45785
1312	291	688	0.42297
1313	292	688	0.42442
1314	299	688	0.43459
1315	300	688	0.43605
1316	307	688	0.44622
1317	286	688	0.4157
1318	282	688	0.40988
1319	305	688	0.44331
1320	295	688	0.42878
1321	286	688	0.4157
1322	296	688	0.43023
1323	292	688	0.42442
1324	280	688	0.40698
1325	296	688	0.43023
1326	279	688	0.40552
1327	284	688	0.41279
1328	304	688	0.44186
1329	292	688	0.42442
1330	295	688	0.42878
1331	288	688	0.4186
1332	309	688	0.44913
1333	301	688	0.4375
1334	302	688	0.43895
1335	305	688	0.44331
1336	308	688	0.44767
1337	310	688	0.45058
1338	281	688	0.40843
1339	292	688	0.42442
1340	297	688	0.43169
1341	299	688	0.43459
1342	275	688	0.39971
1343	287	688	0.41715
1344	302	688	0.43895
1345	297	688	0.43169
1346	279	688	0.40552
1347	298	688	0.43314
1348	286	688	0.4157
1349	283	688	0.41134
1350	290	688	0.42151
1351	281	688	0.40843
1352	292	688	0.42442
1353	294	688	0.42733
1354	306	688	0.44477
1355	299	688	0.43459
1356	290	688	0.42151
1357	288	688	0.4186
1358	300	688	0.43605
1359	291	688	0.42297
1360	299	688	0.43459
1361	285	688	0.41424
1362	304	688	0.44186
1363	294	688	0.42733
1364	286	688	0.4157
1365	293	688	0.42587
1366	291	688	0.42297
1367	296	688	0.43023
1368	285	688	0.41424
1369	293	688	0.42587
1370	270	688	0.39244
1371	297	688	0.43169
1372	277	688	0.40262
1373	297	688	0.43169
1374	293	688	0.42587
1375	295	688	0.42878
1376	296	688	0.43023
1377	279	688	0.40552
1378	289	688	0.42006
1379	290	688	0.42151
1380	304	688	0.44186
1381	282	688	0.40988
1382	280	688	0.40698
1383	297	688	0.43169
1384	295	688	0.42878
1385	290	688	0.42151
1386	286	688	0.4157
1387	291	688	0.42297
1388	308	688	0.44767
1389	282	688	0.40988
1390	298	688	0.43314
1391	289	688	0.42006
1392	283	688	0.41134
1393	283	688	0.41134
1394	301	688	0.4375
1395	308	688	0.44767
1396	301	688	0.4375
1397	294	688	0.42733
1398	305	688	0.44331
1399	288	688	0.4186
1400	296	688	0.43023
1401	293	688	0.42587
1402	304	688	0.44186
1403	290	688	0.42151
1404	300	688	0.43605
1405	293	688	0.42587
1406	282	688	0.40988
1407	309	688	0.44913
1408	290	688	0.42151
1409	303	688	0.44041
1410	288	688	0.4186
1411	291	688	0.42297
1412	269	688	0.39099
1413	278	688	0.40407
1414	305	688	0.44331
1415	290	688	0.42151
1416	281	688	0.40843
1417	294	688	0.42733
1418	282	688	0.40988
1419	299	688	0.43459
1420	291	688	0.42297
1421	288	688	0.4186
1422	298	688	0.43314
1423	284	688	0.41279
1424	296	688	0.43023
1425	280	688	0.40698
1426	291	688	0.42297
1427	307	688	0.44622
1428	283	688	0.41134
1429	290	688	0.42151
1430	286	688	0.4157
1431	295	688	0.42878
1432	287	688	0.41715
1433	288	688	0.4186
1434	294	688	0.42733
1435	294	688	0.42733
1436	300	688	0.43605
1437	294	688	0.42733
1438	296	688	0.43023
1439	286	688	0.4157
1440	301	688	0.4375
1441	306	688	0.44477
1442	285	688	0.41424
1443	294	688	0.42733
1444	288	688	0.4186
1445	311	688	0.45203
1446	288	688	0.4186
1447	294	688	0.42733
1448	298	688	0.43314
1449	300	688	0.43605
1450	309	688	0.44913
1451	295	688	0.42878
1452	292	688	0.42442
1453	298	688	0.43314
1454	290	688	0.42151
1455	297	688	0.43169
1456	312	688	0.45349
1457	288	688	0.4186
1458	276	688	0.40116
1459	295	688	0.42878
1460	290	688	0.42151
1461	291	688	0.42297
1462	274	688	0.39826
1463	285	688	0.41424
1464	292	688	0.42442
1465	291	688	0.42297
1466	305	688	0.44331
1467	298	688	0.43314
1468	276	688	0.40116
1469	293	688	0.42587
1470	303	688	0.44041
1471	275	688	0.39971
1472	299	688	0.43459
1473	297	688	0.43169
1474	282	688	0.40988
1475	293	688	0.42587
1476	284	688	0.41279
1477	305	688	0.44331
1478	299	688	0.43459
1479	302	688	0.43895
1480	289	688	0.42006
1481	293	688	0.42587
1482	288	688	0.4186
1483	304	688	0.44186
1484	280	688	0.40698
1485	282	688	0.40988
1486	284	688	0.41279
1487	303	688	0.44041
1488	291	688	0.42297
1489	295	688	0.42878
1490	303	688	0.44041
1491	300	688	0.43605
1492	294	688	0.42733
1493	298	688	0.43314
1494	276	688	0.40116
1495	300	688	0.43605
1496	292	688	0.42442
1497	297	688	0.43169
1498	294	688	0.42733
1499	282	688	0.40988
1500	291	688	0.42297
1501	293	688	0.42587
1502	293	688	0.42587
1503	279	688	0.40552
1504	307	688	0.44622
1505	288	688	0.4186
1506	300	688	0.43605
1507	291	688	0.42297
1508	305	688	0.44331
1509	300	688	0.43605
1510	294	688	0.42733
1511	291	688	0.42297
1512	301	688	0.4375
1513	293	688	0.42587
1514	309	688	0.44913
1515	290	688	0.42151
1516	290	688	0.42151
1517	294	688	0.42733
1518	295	688	0.42878
1519	288	688	0.4186
1520	281	688	0.40843
1521	304	688	0.44186
1522	302	688	0.43895
1523	302	688	0.43895
1524	279	688	0.40552
1525	275	688	0.39971
1526	297	688	0.43169
1527	306	688	0.44477
1528	310	688	0.45058
1529	300	688	0.43605
1530	296	688	0.43023
1531	290	688	0.42151
1532	279	688	0.40552
1533	287	688	0.41715
1534	299	688	0.43459
1535	300	688	0.43605
1536	300	688	0.43605
1537	286	688	0.4157
1538	288	688	0.4186
1539	297	688	0.43169
1540	284	688	0.41279
1541	288	688	0.4186
1542	299	688	0.43459
1543	278	688	0.40407
1544	292	688	0.42442
1545	287	688	0.41715
1546	283	688	0.41134
1547	299	688	0.43459
1548	293	688	0.42587
1549	288	688	0.4186
1550	298	688	0.43314
1551	283	688	0.41134
1552	291	688	0.42297
1553	277	688	0.40262
1554	289	688	0.42006
1555	292	688	0.42442
1556	313	688	0.45494
1557	288	688	0.4186
1558	288	688	0.4186
1559	276	688	0.40116
1560	292	688	0.42442
1561	300	688	0.43605
1562	292	688	0.42442
1563	286	688	0.4157
1564	292	688	0.42442
1565	282	688	0.40988
1566	299	688	0.43459
1567	301	688	0.4375
1568	318	688	0.46221
1569	300	688	0.43605
1570	290	688	0.42151
1571	297	688	0.43169
1572	309	688	0.44913
1573	302	688	0.43895
1574	290	688	0.42151
1575	290	688	0.42151
1576	294	688	0.42733
1577	304	688	0.44186
1578	296	688	0.43023
1579	296	688	0.43023
1580	291	688	0.42297
1581	294	688	0.42733
1582	302	688	0.43895
1583	278	688	0.40407
1584	304	688	0.44186
1585	296	688	0.43023
1586	282	688	0.40988
1587	293	688	0.42587
1588	298	688	0.43314
1589	294	688	0.42733
1590	294	688	0.42733
1591	276	688	0.40116
1592	300	688	0.43605
1593	297	688	0.43169
1594	298	688	0.43314
1595	286	688	0.4157
1596	283	688	0.41134
1597	305	688	0.44331
1598	278	688	0.40407
1599	297	688	0.43169
1600	304	688	0.44186
1601	292	688	0.42442
1602	292	688	0.42442
1603	291	688	0.42297
1604	306	688	0.44477
1605	304	688	0.44186
1606	298	688	0.43314
1607	290	688	0.42151
1608	296	688	0.43023
1609	289	688	0.42006
1610	291	688	0.42297
1611	295	688	0.42878
1612	277	688	0.40262
1613	282	688	0.40988
1614	288	688	0.4186
1615	297	688	0.43169
1616	292	688	0.42442
1617	299	688	0.43459
1618	281	688	0.40843
1619	294	688	0.42733
1620	290	688	0.42151
1621	290	688	0.42151
1622	307	688	0.44622
1623	281	688	0.40843
1624	311	688	0.45203
1625	286	688	0.4157
1626	297	688	0.43169
1627	298	688	0.43314
1628	282	688	0.40988
1629	276	688	0.40116
1630	302	688	0.43895
1631	289	688	0.42006
1632	304	688	0.44186
1633	293	688	0.42587
1634	285	688	0.41424
1635	304	688	0.44186
1636	308	688	0.44767
1637	300	688	0.43605
1638	305	688	0.44331
1639	285	688	0.41424
1640	296	688	0.43023
1641	293	688	0.42587
1642	299	688	0.43459
1643	301	688	0.4375
1644	289	688	0.42006
1645	306	688	0.44477
1646	283	688	0.41134
1647	275	688	0.39971
1648	290	688	0.42151
1649	269	688	0.39099
1650	305	688	0.44331
1651	298	688	0.43314
1652	292	688	0.42442
1653	304	688	0.44186
1654	291	688	0.42297
1655	288	688	0.4186
1656	291	688	0.42297
1657	289	688	0.42006
1658	291	688	0.42297
1659	281	688	0.40843
1660	309	688	0.44913
1661	287	688	0.41715
1662	306	688	0.44477
1663	299	688	0.43459
1664	269	688	0.39099
1665	315	688	0.45785
1666	298	688	0.43314
1667	302	688	0.43895
1668	298	688	0.43314
1669	298	688	0.43314
1670	287	688	0.41715
1671	312	688	0.45349
1672	295	688	0.42878
1673	301	688	0.4375
1674	305	688	0.44331
1675	302	688	0.43895
1676	294	688	0.42733
1677	287	688	0.41715
1678	296	688	0.43023
1679	298	688	0.43314
1680	311	688	0.45203
1681	285	688	0.41424
1682	292	688	0.42442
1683	285	688	0.41424
1684	299	688	0.43459
1685	319	688	0.46366
1686	300	688	0.43605
1687	294	688	0.42733
1688	290	688	0.42151
1689	290	688	0.42151
1690	292	688	0.42442
1691	298	688	0.43314
1692	296	688	0.43023
1693	287	688	0.41715
1694	290	688	0.42151
1695	308	688	0.44767
1696	284	688	0.41279
1697	305	688	0.44331
1698	289	688	0.42006
1699	283	688	0.41134
1700	297	688	0.43169
1701	294	688	0.42733
1702	291	688	0.42297
1703	300	688	0.43605
1704	286	688	0.4157
1705	310	688	0.45058
1706	299	688	0.43459
1707	295	688	0.42878
1708	307	688	0.44622
1709	286	688	0.4157
1710	297	688	0.43169
1711	298	688	0.43314
1712	290	688	0.42151
1713	293	688	0.42587
1714	293	688	0.42587
1715	291	688	0.42297
1716	309	688	0.44913
1717	287	688	0.41715
1718	299	688	0.43459
1719	286	688	0.4157
1720	313	688	0.45494
1721	296	688	0.43023
1722	304	688	0.44186
1723	272	688	0.39535
1724	294	688	0.42733
1725	274	688	0.39826
1726	305	688	0.44331
1727	283	688	0.41134
1728	285	688	0.41424
1729	297	688	0.43169
1730	296	688	0.43023
1731	284	688	0.41279
1732	293	688	0.42587
1733	286	688	0.4157
1734	285	688	0.41424
1735	278	688	0.40407
1736	287	688	0.41715
1737	295	688	0.42878
1738	300	688	0.43605
1739	303	688	0.44041
1740	305	688	0.44331
1741	278	688	0.40407
1742	287	688	0.41715
1743	293	688	0.42587
1744	298	688	0.43314
1745	285	688	0.41424
1746	265	688	0.38517
1747	268	688	0.38953
1748	308	688	0.44767
1749	290	688	0.42151
1750	303	688	0.44041
1751	290	688	0.42151
1752	292	688	0.42442
1753	284	688	0.41279
1754	304	688	0.44186
1755	291	688	0.42297
1756	296	688	0.43023
1757	291	688	0.42297
1758	283	688	0.41134
1759	303	688	0.44041
1760	308	688	0.44767
1761	284	688	0.41279
1762	287	688	0.41715
1763	293	688	0.42587
1764	297	688	0.43169
1765	294	688	0.42733
1766	290	688	0.42151
1767	285	688	0.41424
1768	303	688	0.44041
1769	288	688	0.4186
1770	287	688	0.41715
1771	294	688	0.42733
1772	291	688	0.42297
1773	293	688	0.42587
1774	301	688	0.4375
1775	283	688	0.41134
1776	301	688	0.4375
1777	307	688	0.44622
1778	292	688	0.42442
1779	304	688	0.44186
1780	297	688	0.43169
1781	288	688	0.4186
1782	308	688	0.44767
1783	285	688	0.41424
1784	291	688	0.42297
1785	304	688	0.44186
1786	300	688	0.43605
1787	314	688	0.4564
1788	292	688	0.42442
1789	294	688	0.42733
1790	282	688	0.40988
1791	296	688	0.43023
1792	305	688	0.44331
1793	291	688	0.42297
1794	298	688	0.43314
1795	287	688	0.41715
1796	282	688	0.40988
1797	297	688	0.43169
1798	290	688	0.42151
1799	296	688	0.43023
1800	304	688	0.44186
1801	298	688	0.43314
1802	301	688	0.4375
1803	288	688	0.4186
1804	302	688	0.43895
1805	299	688	0.43459
1806	303	688	0.44041
1807	296	688	0.43023
1808	297	688	0.43169
1809	285	688	0.41424
1810	298	688	0.43314
1811	299	688	0.43459
1812	304	688	0.44186
1813	292	688	0.42442
1814	303	688	0.44041
1815	292	688	0.42442
1816	295	688	0.42878
1817	306	688	0.44477
1818	296	688	0.43023
1819	291	688	0.42297
1820	298	688	0.43314
1821	294	688	0.42733
1822	292	688	0.42442
1823	290	688	0.42151
1824	277	688	0.40262
1825	302	688	0.43895
1826	298	688	0.43314
1827	290	688	0.42151
1828	309	688	0.44913
1829	306	688	0.44477
1830	313	688	0.45494
1831	288	688	0.4186
1832	303	688	0.44041
1833	280	688	0.40698
1834	296	688	0.43023
1835	292	688	0.42442
1836	291	688	0.42297
1837	295	688	0.42878
1838	289	688	0.42006
1839	287	688	0.41715
1840	286	688	0.4157
1841	290	688	0.42151
1842	308	688	0.44767
1843	289	688	0.42006
1844	288	688	0.4186
1845	300	688	0.43605
1846	293	688	0.42587
1847	301	688	0.4375
1848	300	688	0.43605
1849	289	688	0.42006
1850	277	688	0.40262
1851	277	688	0.40262
1852	295	688	0.42878
1853	289	688	0.42006
1854	295	688	0.42878
1855	281	688	0.40843
1856	291	688	0.42297
1857	293	688	0.42587
1858	292	688	0.42442
1859	290	688	0.42151
1860	293	688	0.42587
1861	292	688	0.42442
1862	300	688	0.43605
1863	303	688	0.44041
1864	307	688	0.44622
1865	285	688	0.41424
1866	268	688	0.38953
1867	296	688	0.43023
1868	289	688	0.42006
1869	294	688	0.42733
1870	293	688	0.42587
1871	291	688	0.42297
1872	288	688	0.4186
1873	314	688	0.4564
1874	301	688	0.4375
1875	301	688	0.4375
1876	293	688	0.42587
1877	297	688	0.43169
1878	284	688	0.41279
1879	298	688	0.43314
1880	281	688	0.40843
1881	297	688	0.43169
1882	317	688	0.46076
1883	280	688	0.40698
1884	296	688	0.43023
1885	301	688	0.4375
1886	300	688	0.43605
1887	277	688	0.40262
1888	298	688	0.43314
1889	289	688	0.42006
1890	291	688	0.42297
1891	297	688	0.43169
1892	281	688	0.40843
1893	276	688	0.40116
1894	278	688	0.40407
1895	298	688	0.43314
1896	298	688	0.43314
1897	300	688	0.43605
1898	288	688	0.4186
1899	308	688	0.44767
1900	292	688	0.42442
1901	293	688	0.42587
1902	295	688	0.42878
1903	301	688	0.4375
1904	301	688	0.4375
1905	289	688	0.42006
1906	292	688	0.42442
1907	302	688	0.43895
1908	297	688	0.43169
1909	284	688	0.41279
1910	296	688	0.43023
1911	296	688	0.43023
1912	301	688	0.4375
1913	296	688	0.43023
1914	288	688	0.4186
1915	269	688	0.39099
1916	282	688	0.40988
1917	304	688	0.44186
1918	284	688	0.41279
1919	300	688	0.43605
1920	292	688	0.42442
1921	309	688	0.44913
1922	300	688	0.43605
1923	290	688	0.42151
1924	294	688	0.42733
1925	289	688	0.42006
1926	300	688	0.43605
1927	286	688	0.4157
1928	301	688	0.4375
1929	271	688	0.3939
1930	288	688	0.4186
1931	284	688	0.41279
1932	283	688	0.41134
1933	300	688	0.43605
1934	300	688	0.43605
1935	281	688	0.40843
1936	302	688	0.43895
1937	296	688	0.43023
1938	303	688	0.44041
1939	295	688	0.42878
1940	304	688	0.44186
1941	283	688	0.41134
1942	287	688	0.41715
1943	294	688	0.42733
1944	304	688	0.44186
1945	296	688	0.43023
1946	298	688	0.43314
1947	296	688	0.43023
1948	294	688	0.42733
1949	284	688	0.41279
1950	290	688	0.42151
1951	301	688	0.4375
1952	296	688	0.43023
1953	295	688	0.42878
1954	297	688	0.43169
1955	289	688	0.42006
1956	292	688	0.42442
1957	284	688	0.41279
1958	289	688	0.42006
1959	294	688	0.42733
1960	278	688	0.40407
1961	294	688	0.42733
1962	283	688	0.41134
1963	303	688	0.44041
1964	309	688	0.44913
1965	297	688	0.43169
1966	300	688	0.43605
1967	308	688	0.44767
1968	297	688	0.43169
1969	302	688	0.43895
1970	288	688	0.4186
1971	281	688	0.40843
1972	297	688	0.43169
1973	283	688	0.41134
1974	286	688	0.4157
1975	298	688	0.43314
1976	276	688	0.40116
1977	282	688	0.40988
1978	292	688	0.42442
1979	273	688	0.3968
1980	286	688	0.4157
1981	275	688	0.39971
1982	281	688	0.40843
1983	287	688	0.41715
1984	285	688	0.41424
1985	301	688	0.4375
1986	289	688	0.42006
1987	301	688	0.4375
1988	289	688	0.42006
1989	287	688	0.41715
1990	287	688	0.41715
1991	289	688	0.42006
1992	299	688	0.43459
1993	294	688	0.42733
1994	294	688	0.42733
1995	307	688	0.44622
1996	288	688	0.4186
1997	294	688	0.42733
1998	286	688	0.4157
[truncated: 8,002 more rows]
