# Supplementary material for: Epigenetic profiling of growth plate chondrocytes sheds insight into regulatory genetic variation influencing height
Source: eLife. 2017 Dec 5;6:e29329. doi: 10.7554/eLife.29329 (PMC5716665; doi:10.7554/eLife.29329)
Supplement: Source code 1. [file elife-29329-code1.zip › Histogram_code/detailed_snp_gene_overlap_for_release.R]

#Function to intersect bed file (e.g., ATAC-seq file) with Height GWAS details
#ldfile is the height GWAS details. Must have columns with "chr" and "ld_pos" indicating the chromosome and position of each proxy SNP
#bedfile is the bed file in UCSC bed format
#colname is the name of the new column with the intersect details
#Function will return the Height GWAS details file with a new column which will be NA if the GWAS variant doesn't intersect the bed file. If the LD SNP intersects bed file, the bed file entry will be returned (in the format of chr:start-stop)

intersect_bed<-function(ldfile, bedfile, colname, outfile){
  #Read in Height GWAS file
  #Must have columns with "chr" and "ld_pos" indicating the chromosome and position of each proxy SNP
  ld_file<-read.delim(ldfile, header=T, stringsAsFactors = F, sep='\t')
  
  #add new column
  ld_file$new_col<-NA
  
  #read in bed file
  bed_file<-read.delim(bedfile, header=F, stringsAsFactors = F, sep='\t')
  names(bed_file)<-c("b_chr", "b_start", "b_end")
  
  #remove "chr" if present in chromosome names
  bed_file$b_chr<-gsub("chr", "", bed_file$b_chr)
  
  #Cycle through each row in Height GWAS detail file
  for(i in 1:nrow(ld_file)){
    
    #Find chromosome and position of height LD SNP
    chr<-ld_file[i, "chr"]
    pos<-ld_file[i, "ld_pos"]
    
    #Subset bed file if any lines intersect with Height LD file
    temp_bed<-subset(bed_file, b_chr==chr &  b_start<=pos & b_end>=pos)
    
    #If bed file intersects, add it to the Height LD file
    if(nrow(temp_bed)>0){
      bed_out<-paste(temp_bed[1,1],":",temp_bed[1,2],"-", temp_bed[1,3], sep="")
      ld_file[i,"new_col"]<-bed_out
    }
  }
  #Rename new column
  names(ld_file)[ncol(ld_file)]<-colname
  
  write.table(ld_file, file=outfile, quote=F, sep="\t", row.names=F, col.names = T)
}


#Function to intersect bed file (e.g., ATAC-seq file) with Height GWAS details
#ldfile is the height GWAS details. Must have columns with "chr" and "ld_pos" indicating the chromosome and position of each proxy SNP, and "lead_pos" indicating position of each lead SNP
#genefile is a bed file in UCSC bed format, where the bed coordinates indicate the start and stop of the gene coordinates and  with the gene name in the fourth column
#colname is the name of the new column with the intersect details
#pad is the number of basepairs to extend the gene boundaries
#Function will return the Height GWAS details with a new column which will be NA if the GWAS variant doesn't intersect the bed file. If the lead SNP intersects the gene file, the gene name

intersect_gene<-function(ldfile, genefile, colname, pad, outfile){
  #Read in Height GWAS file
  #Must have columns with "chr" and "lead_pos" indicating the chromosome and position of each lead SNP
  ld_file<-read.delim(ldfile, header=T, stringsAsFactors = F, sep='\t')
  ld_file$new_col<-NA
  
  #read in gene file
  gene_file<-read.delim(genefile, header=F, stringsAsFactors = F, sep='\t')
  names(gene_file)<-c("g_chr", "g_start", "g_end", "gene")
  
  #pad gene file on either end
  gene_file$g_start<-gene_file$g_start-pad
  gene_file$g_end<-gene_file$g_end+pad
  
  #remove "chr" if present in chromosome names
  gene_file$g_chr<-gsub("chr", "", gene_file$g_chr)
  
  #Cycle through each row in Height GWAS detail file
  for(i in 1:nrow(ld_file)){
    #Find chromosome and position of height lead SNP
    chr<-ld_file[i,"chr"]
    temp_lead<-ld_file[i,"lead_snp"]
    
    #Find min and max position of proxy SNP for each lead SNP
    s_start=min(ld_file[ld_file$lead_snp==temp_lead, "ld_pos"])
    s_end=max(ld_file[ld_file$lead_snp==temp_lead, "ld_pos"])
    
    #Subset gene file if intersects with ld SNPs for that lead SNP
    gene_temp<-subset(gene_file, g_chr==chr & ((g_start<s_end & g_end>s_end) |
                                                 (g_start<s_start & g_end>s_start) |
                                                 (g_start>s_start & g_end<s_end) |
                                                 (g_start>s_start & g_end<s_end)))
    
    #add gene to ld_file
    if(nrow(gene_temp)>0){
      ld_file[i,"new_col"]<-paste(unique(gene_temp$gene), collapse=",")
    }
  }
  #Rename new column
  names(ld_file)[ncol(ld_file)]<-colname

  write.table(ld_file, file=outfile, quote=F, sep="\t", row.names=F, col.names = T)
}
