# Supplementary material for: Epigenetic profiling of growth plate chondrocytes sheds insight into regulatory genetic variation influencing height
Source: eLife. 2017 Dec 5;6:e29329. doi: 10.7554/eLife.29329 (PMC5716665; doi:10.7554/eLife.29329)
Supplement: Source code 1. [file elife-29329-code1.zip › Histogram_code/Guo_Willen_histogram_code.R]

setwd("/Users/mguo/Dropbox/ATAC_seq_manuscript/Version_3/Histogram_code")
####
#Figure 3A: GoShifter Overlap

dat<-read.delim("ATAC_IDR0.05.union.r0.5.w100k.nperm10000.enrich", header=T, sep="\t", stringsAsFactors = F)
#This file is the direct output from GoShifter
#Row 1 is the observed values from our data; rows 2-10001 are the values for the 10000 GoShifter permutations

par(mar=c(5,5,1,1))
hist(dat[c(2:10001),]$nSnpOverlap, xlim=c(240,340),breaks=seq(260,330,5), col="lightskyblue2", cex.lab=1.5, cex.main=1.5,ylim=c(0,2500),
     xlab="Number of Overlapping Loci",  ylab="Number of Permutations")
abline(v=dat[1,2], lwd=1.5, lty=2)


####
#Figure 3C: SNPSNAP Overlap
par(mar=c(5,5,1,1))
dat<-read.delim("ATAC_DR_IDR0.05.union.min0.1.1KG_EUR_phase3.Liu_100kb.detailed.txt", header=F, sep=" ", stringsAsFactors = F)
#Row 1 is the observed values from our data; rows 2-1001 are the values for the 1000 matched GWAS sets
#column 2 is the overlap values for the ATAC-seq data with GWAS SNPs

par(mar=c(5,5,1,1))
hist(dat[c(2:nrow(dat)),]$V2, xlim=c(150,350),breaks=seq(150,350,5), col="lightskyblue2", cex.lab=1.5, cex.main=1.5,ylim=c(0,200),
     xlab="Number of Overlapping Loci",  ylab="Number of Matched GWAS Loci")
abline(v=dat[1,2], lwd=1.5, lty=2)


####
#Figure 5A: GWAS and Liu differentially expressed gene overlap
dat<-read.delim("ATAC_DR_IDR0.05.union.min0.1.1KG_EUR_phase3.Liu_100kb.detailed.txt", header=F, sep=" ", stringsAsFactors = F)
#Row 1 is the observed values from our data; rows 2-1001 are the values for the 1000 matched GWAS sets
#column 2 is the overlap values for the height GWAS data with Liu et al., differentially expressed growth plate genes (+/- 100kb)

par(mar=c(5,5,1,1))
hist(dat[c(2:nrow(dat)),]$V3, xlim=c(0,100), breaks=seq(20,70,5),col="lightskyblue2", cex.lab=1.5, cex.main=1.5,ylim=c(0,350),
     ylab="Number of Loci",  xlab="Number of Overlapping Differentially Expressed Genes", main="")
abline(v=dat[1,3], lwd=1.5, lty=2)

####
#Figure 5B: GWAS, ATAC-seq, and Liu differentially expressed gene overlap
dat<-read.delim("ATAC_DR_IDR0.05.union.min0.1.1KG_EUR_phase3.Liu_100kb.detailed.txt", header=F, sep=" ", stringsAsFactors = F)
#Row 1 is the observed values from our data; rows 2-1001 are the values for the 1000 matched GWAS sets
#column 2 is the overlap values for the height GWAS data, ATAC-seq data, and Liu et al., differentially expressed growth plate genes (+/- 100kb)

par(mar=c(5,5,1,1))
hist(dat[c(2:nrow(dat)),]$V4, xlim=c(0,50), breaks=seq(4,36,2),col="lightskyblue2", cex.lab=1.5, cex.main=1.5,ylim=c(0,250),
     ylab="Number of Loci",  xlab="Number of Overlapping Differentially Expressed Genes and Height Variants", main="")
abline(v=dat[1,4], lwd=1.5, lty=2)


####
#Figure S2B: Histogram of number of SNPs intersecting ATAC-seq peak per locus
dat<-read.delim("Height_1KG_PHASE3_detailed_overlap.txt", sep="\t", header=T, stringsAsFactors = F)

#Count number of proxy SNPs per locus that intersect ATAC-seq peak
dat.summary<-data.frame(lead_snp=unique(dat$lead_snp), ld_count=0, stringsAsFactors = F)
for(i in 1:nrow(dat.summary)){
  dat.summary[i,2]<-nrow(subset(dat, lead_snp==dat.summary[i,1] & dat$ATAC_union_DR_IDR05!="NA"))
}

par(mar=c(5,5,1,1))
hist(dat.summary$ld_count, xlim=c(0,30),breaks=seq(0,30,1),right=F, col="lightskyblue2", cex.lab=1.5, cex.main=1.5,ylim=c(0,400),
     xlab="Number of SNPs overlapping ATAC-seq peak",  ylab="Number of GWAS Loci")


####
#Figure S2B: Number of proxy SNPs per locus
dat<-read.delim("Height_1KG_PHASE3_detailed_overlap.txt", sep="\t", header=T, stringsAsFactors = F)

#Subset for loci that were capable of being entered into SNPSNAP
dat<-subset(dat, SNPSNAP==1)

#Count number of proxy SNPs per locus
summary.dat<-data.frame(lead_snp=unique(dat$lead_snp), all_proxy=0, stringsAsFactors = F)
for(i in 1:nrow(summary.dat)){
  summary.dat[i,2]<-nrow(dat[dat$lead_snp==summary.dat[i,1],])
}

par(mar=c(5,5,1,1))
hist(subset(summary.dat, all_proxy<=500)$all_proxy, col="lightblue2",xlim=c(0,500),ylim=c(0,100), breaks=seq(0,500,10))


###
#Plot functions for Figure 7B (center and right)
generate_break_histograms <- function(dist_data, gene, motif_size) {
  png(gsub(".csv", paste("_", paste(gene, collapse="_"), "_difference_dist.png", sep=""), dist_data), width=800, height=800)
  
  motif_data <- read.csv(dist_data)
  
  distance_set <- motif_data$distance_set
  position_set <- motif_data$position_set
  
  plot.multi.dens <- function(s,xlabel,ylabel,cols, sub="")
  {
    junk.x = NULL
    junk.y = NULL
    for(i in 1:length(s)) {
      junk.x = c(junk.x, density(s[[i]])$x)
      junk.y = c(junk.y, density(s[[i]])$y)
    }
    xr <- range(junk.x)
    yr <- range(junk.y)
    
    dens <- with(density(s[[1]]), approxfun(x,y, rule=1))
    dens_vec <- sapply(seq(xr[1], xr[2], by=0.001), dens)
    cuts <- cut(seq(xr[1], xr[2], by=0.001), c(xr[1], 0, xr[2]), right=FALSE)
    
    seqset <- seq(xr[1], xr[2], by=0.001)
    plot(seq(xr[1], xr[2], by=0.001), dens_vec, type="n", xlim = xr, ylim = yr, main = "",xlab=xlabel,ylab="", col=c("red", "blue")[cuts])
    segments(x0= seqset[1:(length(seqset)-1)], y0=dens_vec[1:(length(dens_vec)-1)], x1=seqset[2:length(seqset)], y1=dens_vec[2:length(dens_vec)], col=c("red", "blue")[cuts])
  }
  
  plot.multi.dens(list(unlist(distance_set)),  "Difference in log-odds motif score", "Density", cols=c("red"))
  ##Generates a density curve of the log-odds motif score difference distribution,
  ##but colours breaking (<0) and conserving (>0) differences with red/blue, respectively.
  
  dev.off()
  
  pos_set_scores <- rep(0, motif_size)
  names(pos_set_scores) <- 1:length(pos_set_scores)
  counter <- 1
  
  pos_table <- table(position_set)
  while(counter <= length(pos_table)) {
    pos_set_scores[names(pos_table)[counter]] <- pos_table[counter]
    counter <- counter + 1
  }
  
  scaled_scores <- pos_set_scores/sum(pos_set_scores)
  
  ##########
  ##Generating a histogram of SNPs hitting along the length of a given motif,
  ##as in Figure 7B, centre.
  ##
  ####
  
  pdf(paste(dist_data, paste("_", paste(gene, collapse="_"), "_mutanthist_percent.pdf", sep=""), sep=""), width=20, height=10)
  
  raw_table <- matrix(100*scaled_scores, 1:length(scaled_scores))
  
  barplot(raw_table, space=0, xlab = paste("Position in ",  gene, "motif(bp)", sep=""), ylab="% of SNP occurrence", cex.names=1.2, col="white")
  axis(1, seq(0.5, length(scaled_scores), 1), seq(1, length(scaled_scores)))
  axis(1, seq(0.5, length(scaled_scores), 1), lwd.ticks=0, labels=FALSE, lwd=3)
  
  Corner_text <- function(text, location="topright"){
    legend(location,legend=text, bty ="n", pch=NA) 
  }
  Corner_text(text=paste("n = ", sum(pos_set_scores), sep=""))
  
  dev.off()
}

#Function to generate a CTCF-breaking counts histogram for Figure 7B.
gen_stat_histograms <- function(pval_data, background_data, gene) {
  pval <- read.csv(pval_data)
  back <- read.csv(background_data)

  Corner_text <- function(text, location="topright"){
    legend(location,legend=text, bty ="n", pch=NA) 
  }
  
  pdf(gsub(".csv", paste("_background_target_comparison_IDR05_", gene, ".pdf", sep=""), pval_data))
  
  xrange <- range(c(back$hit_set_break, pval$target_break))
  xrange <- c(xrange[1] - xrange[1] %% 10, xrange[2] + xrange[2] %% 10)
  hist(sort(back$hit_set_break),   main="Breaks Motif", xlab="SNPs breaking Motif", xlim=xrange, xaxt="n")
  
  abline(v=pval$target_break, col="red")
  axis(1, at=seq(xrange[1], xrange[2], by=10), labels= seq(xrange[1], xrange[2], by=10))
  Corner_text(pval$break_p)
  
  dev.off()		
}
#Run function to generate histograms for Figure 7B
generate_break_histograms("new_height_atac_var_coords_padded10stranded_hg19_motifbreak_format_Msx2_ETS_Atf3_ERG_Pbx1_CTCF_Tfap2a_motifbreakR_CTCF_difference_dist_data.csv", "CTCF", 19)

gen_stat_histograms("new_height_atac_var_coords_padded10stranded_hg19_motifbreak_format_Msx2_ETS_Atf3_ERG_Pbx1_CTCF_Tfap2a_motifbreakR_background_target_comparison_IDR05_STATS_CTCF.csv",
                    "new_height_atac_var_coords_padded10stranded_hg19_motifbreak_format_Msx2_ETS_Atf3_ERG_Pbx1_CTCF_Tfap2a_motifbreakR_background_target_comparison_IDR05_CTCF.csv", gene="CTCF")
