# Supplementary material for: Epigenetic profiling of growth plate chondrocytes sheds insight into regulatory genetic variation influencing height
Source: eLife. 2017 Dec 5;6:e29329. doi: 10.7554/eLife.29329 (PMC5716665; doi:10.7554/eLife.29329)
Supplement: Source code 1. [file elife-29329-code1.zip › Histogram_code/Height_1KG_PHASE3_detailed_overlap.txt]

ld_snp	lead_snp	chr	lead_pos	ld_pos	r2	pval	lead_ref	lead_alt	ld_ref	ld_alt	pics_score	pics_Cset	SNPSNAP	ATAC_dist_DR_IDR1	ATAC_prox_DR_IDR1	ATAC_union_DR_IDR1	ATAC_dist_DR_IDR05	ATAC_prox_DR_IDR05	ATAC_union_DR_IDR05	ATAC_dist_DR_IDR01	ATAC_prox_DR_IDR01	ATAC_union_DR_IDR01	ATAC_dist_DR_IDR001	ATAC_prox_DR_IDR001	ATAC_union_DR_IDR001	RoadmapChondrocyteH3K27ac	NoonanLimb_gained_E47	NoonanHg19E47_Mm9E13.5	Liu_diffex	femur_bone_gene_expression	femur_phenotype_genes
10:102695616	rs10883563	10	102684380	102695616	0.962893	3.2e-15	C	A	CTTT	C	0.0128	0	1	NA	NA	NA	NA	NA	NA	NA	NA	NA	NA	NA	NA	NA	NA	NA	NA	PAX2	NA
10:104229299	rs7899004	10	104341435	104229299	0.634062	4.3e-17	C	T	A	AGGT	0	0	1	NA	NA	NA	NA	NA	NA	NA	NA	NA	NA	NA	NA	NA	NA	NA	NA	NA	NA
10:104265795	rs7899004	10	104341435	104265795	0.559211	4.3e-17	C	T	TG	T	0	0	1	NA	NA	NA	NA	NA	NA	NA	NA	NA	NA	NA	NA	NA	NA	NA	NA	NA	NA
10:104278272	rs7899004	10	104341435	104278272	0.836816	4.3e-17	C	T	G	GTCTATCTA	6e-04	0	1	NA	NA	NA	NA	NA	NA	NA	NA	NA	NA	NA	NA	NA	NA	NA	NA	NA	NA
10:104397008	rs7899004	10	104341435	104397008	0.831162	4.3e-17	C	T	G	GAT	5e-04	0	1	NA	NA	NA	NA	NA	NA	NA	NA	NA	NA	NA	NA	NA	NA	NA	NA	NA	NA
10:69942174	rs10997979	10	69937192	69942174	0.644009	3.5e-10	G	A	CAT	C	1e-04	0	1	NA	NA	NA	NA	NA	NA	NA	NA	NA	NA	NA	NA	NA	NA	NA	NA	ATOH7	NA
10:70147501	rs4746769	10	70196580	70147501	0.680599	2.5e-08	C	T	CCCATAATCCCAGCACTTTGGGAGG	C	0.0018	1	1	NA	NA	NA	NA	NA	NA	NA	NA	NA	NA	NA	NA	NA	NA	NA	NA	ATOH7	NA
10:70148604	rs4746769	10	70196580	70148604	0.680599	2.5e-08	C	T	A	AAAAAAAAG	0.0018	1	1	NA	NA	NA	NA	NA	NA	NA	NA	NA	NA	NA	NA	NA	NA	NA	NA	ATOH7	NA
10:70187791	rs4746769	10	70196580	70187791	0.581443	2.5e-08	C	T	GA	G	5e-04	0	1	NA	NA	NA	NA	NA	NA	NA	NA	NA	NA	NA	NA	NA	NA	NA	NA	ATOH7	NA
10:70234881	rs4746769	10	70196580	70234881	0.562653	2.5e-08	C	T	GTT	G	4e-04	0	1	NA	NA	NA	NA	NA	NA	NA	NA	NA	NA	NA	NA	NA	NA	NA	NA	ATOH7	NA
10:70245980	rs4746769	10	70196580	70245980	0.546484	2.5e-08	C	T	C	A	3e-04	0	1	NA	NA	NA	NA	NA	NA	NA	NA	NA	NA	NA	NA	NA	NA	NA	NA	ATOH7	NA
10:70249656	rs4746769	10	70196580	70249656	0.562653	2.5e-08	C	T	C	CAAA	4e-04	0	1	NA	NA	NA	NA	NA	NA	NA	NA	NA	NA	NA	NA	NA	NA	NA	NA	ATOH7	NA
10:81125024	rs1923367	10	81132829	81125024	0.836641	3.2e-22	G	C	A	T	0.0036	0	1	NA	NA	NA	NA	NA	NA	NA	NA	NA	NA	NA	NA	NA	NA	NA	PPIF	NA	NA
10:81125025	rs1923367	10	81132829	81125025	0.836641	3.2e-22	G	C	A	T	0.0036	0	1	NA	NA	NA	NA	NA	NA	NA	NA	NA	NA	NA	NA	NA	NA	NA	PPIF	NA	NA
1:11140621	rs10779751	1	11284336	11140621	0.755503	5.8e-10	A	G	ACAC	A	5e-04	0	1	NA	NA	NA	NA	NA	NA	NA	NA	NA	NA	NA	NA	1:11139022-11141493	NA	NA	NA	SRM	NA
1:11140625	rs10779751	1	11284336	11140625	0.755503	5.8e-10	A	G	AC	A	5e-04	0	1	NA	NA	NA	NA	NA	NA	NA	NA	NA	NA	NA	NA	1:11139022-11141493	NA	NA	NA	SRM	NA
11:118552609	rs632124	11	118613235	118552609	0.512593	2.2e-14	A	T	TTTTG	T	0	0	1	NA	NA	NA	NA	NA	NA	NA	NA	NA	NA	NA	NA	NA	NA	NA	NA	TREH,BCL9L,UPK2	NA
11:118552613	rs632124	11	118613235	118552613	0.512593	2.2e-14	A	T	TG	T	0	0	1	NA	NA	NA	NA	NA	NA	NA	NA	NA	NA	NA	NA	NA	NA	NA	NA	TREH,BCL9L,UPK2	NA
1:11185789	rs10779751	1	11284336	11185789	0.565073	5.8e-10	A	G	G	GA	0	0	1	NA	NA	NA	NA	NA	NA	NA	NA	NA	NA	NA	NA	NA	NA	NA	NA	SRM	NA
11:120199713	rs10790381	11	120257495	120199713	0.648086	1.2e-12	G	A	ATTGTGT	A	1e-04	0	1	NA	NA	NA	NA	NA	NA	NA	NA	NA	NA	NA	NA	NA	NA	NA	NA	NA	NA
1:11310284	rs10779751	1	11284336	11310284	0.86787	5.8e-10	A	G	A	AC	0.0018	1	1	NA	NA	NA	NA	NA	NA	NA	NA	NA	NA	NA	NA	NA	NA	NA	NA	SRM	NA
1:113170258	rs12120956	1	113202571	113170258	0.667624	9.9e-13	A	G	C	CAAAAAAAAAAAAAAAAA	1e-04	0	1	NA	NA	NA	NA	NA	NA	NA	NA	NA	NA	NA	NA	1:113166743-113183417	NA	NA	NA	WNT2B	NA
1:11324920	rs10779751	1	11284336	11324920	0.784568	5.8e-10	A	G	C	CAAATAAATAAATAAATAAATAAAT	7e-04	0	1	NA	NA	NA	NA	NA	NA	NA	NA	NA	NA	NA	NA	NA	NA	NA	NA	SRM	NA
11:17072259	rs757081	11	17351683	17072259	0.513184	3.2e-14	G	C	T	C	0	0	1	NA	NA	NA	NA	NA	NA	NA	NA	NA	NA	NA	NA	NA	NA	NA	NA	PIK3C2A,ABCC8	NA
11:30260674	rs10767838	11	30347927	30260674	0.635398	1.8e-14	G	A	C	CAAA	0	0	1	NA	NA	NA	NA	NA	NA	NA	NA	NA	NA	NA	NA	NA	NA	NA	NA	NA	NA
1:146692692	rs6658763	1	146692373	146692692	0.590217	5.1e-10	T	C	CCAGTAAGTAAT	C	1e-04	0	1	NA	NA	NA	NA	NA	NA	NA	NA	NA	NA	NA	NA	NA	NA	NA	NA	FMO5	NA
1:146827268	rs6658763	1	146692373	146827268	0.806222	5.1e-10	T	C	AT	A	0.0026	0	1	NA	NA	NA	NA	NA	NA	NA	NA	NA	NA	NA	NA	NA	NA	NA	NA	FMO5	NA
1:146907203	rs6658763	1	146692373	146907203	0.536608	5.1e-10	T	C	TA	T	0	0	1	NA	NA	NA	NA	NA	NA	NA	NA	NA	NA	NA	NA	NA	NA	NA	NA	FMO5	NA
1:146907204	rs6658763	1	146692373	146907204	0.536608	5.1e-10	T	C	CA	C	0	0	1	NA	NA	NA	NA	NA	NA	NA	NA	NA	NA	NA	NA	NA	NA	NA	NA	FMO5	NA
1:149946480	rs3767627	1	149938898	149946480	0.515691	1.6e-14	C	T	C	CT	0	0	1	NA	NA	NA	NA	NA	NA	NA	NA	NA	NA	NA	NA	NA	NA	NA	NA	SV2A	NA
11:54990414	rs1945237	11	56230069	54990414	0.506686	8.7e-09	C	T	C	T	0	1	1	NA	NA	NA	NA	NA	NA	NA	NA	NA	NA	NA	NA	NA	NA	NA	NA	NA	NA
11:54993265	rs1945237	11	56230069	54993265	0.506686	8.7e-09	C	T	TGA	T	0	1	1	NA	NA	NA	NA	NA	NA	NA	NA	NA	NA	NA	NA	NA	NA	NA	NA	NA	NA
11:54993266	rs1945237	11	56230069	54993266	0.506686	8.7e-09	C	T	G	C	0	1	1	NA	NA	NA	NA	NA	NA	NA	NA	NA	NA	NA	NA	NA	NA	NA	NA	NA	NA
11:55007667	rs1945237	11	56230069	55007667	0.506686	8.7e-09	C	T	T	TTTC	0	1	1	NA	NA	NA	NA	NA	NA	NA	NA	NA	NA	NA	NA	NA	NA	NA	NA	NA	NA
11:55015072	rs1945237	11	56230069	55015072	0.506686	8.7e-09	C	T	T	C	0	1	1	NA	NA	NA	NA	NA	NA	NA	NA	NA	NA	NA	NA	NA	NA	NA	NA	NA	NA
11:55024349	rs1945237	11	56230069	55024349	0.527315	8.7e-09	C	T	G	A	0	1	1	NA	NA	NA	NA	NA	NA	NA	NA	NA	NA	NA	NA	NA	NA	NA	NA	NA	NA
11:55039490	rs1945237	11	56230069	55039490	0.506686	8.7e-09	C	T	C	G	0	1	1	NA	NA	NA	NA	NA	NA	NA	NA	NA	NA	NA	NA	NA	NA	NA	NA	NA	NA
11:55044228	rs1945237	11	56230069	55044228	0.526179	8.7e-09	C	T	TA	T	0	1	1	NA	NA	NA	NA	NA	NA	NA	NA	NA	NA	NA	NA	NA	NA	NA	NA	NA	NA
11:55050215	rs1945237	11	56230069	55050215	0.517601	8.7e-09	C	T	G	A	0	1	1	NA	NA	NA	NA	NA	NA	NA	NA	NA	NA	NA	NA	NA	NA	NA	NA	NA	NA
11:55146293	rs1945237	11	56230069	55146293	0.527315	8.7e-09	C	T	A	G	0	1	1	NA	NA	NA	NA	NA	NA	NA	NA	NA	NA	NA	NA	NA	NA	NA	NA	NA	NA
11:55228159	rs1945237	11	56230069	55228159	0.527315	8.7e-09	C	T	A	G	0	1	1	NA	NA	NA	NA	NA	NA	NA	NA	NA	NA	NA	NA	NA	NA	NA	NA	NA	NA
11:55229079	rs1945237	11	56230069	55229079	0.527315	8.7e-09	C	T	C	A	0	1	1	NA	NA	NA	NA	NA	NA	NA	NA	NA	NA	NA	NA	NA	NA	NA	NA	NA	NA
11:55231832	rs1945237	11	56230069	55231832	0.527315	8.7e-09	C	T	T	C	0	1	1	NA	NA	NA	NA	NA	NA	NA	NA	NA	NA	NA	NA	NA	NA	NA	NA	NA	NA
11:55232520	rs1945237	11	56230069	55232520	0.515235	8.7e-09	C	T	C	T	0	1	1	NA	NA	NA	NA	NA	NA	NA	NA	NA	NA	NA	NA	NA	NA	NA	NA	NA	NA
11:55286902	rs1945237	11	56230069	55286902	0.527315	8.7e-09	C	T	G	A	0	1	1	NA	NA	NA	NA	NA	NA	NA	NA	NA	NA	NA	NA	NA	NA	NA	NA	NA	NA
11:55295376	rs1945237	11	56230069	55295376	0.527315	8.7e-09	C	T	T	G	0	1	1	NA	NA	NA	NA	NA	NA	NA	NA	NA	NA	NA	NA	NA	NA	NA	NA	NA	NA
11:55295411	rs1945237	11	56230069	55295411	0.527315	8.7e-09	C	T	C	T	0	1	1	NA	NA	NA	NA	NA	NA	NA	NA	NA	NA	NA	NA	NA	NA	NA	NA	NA	NA
11:55299693	rs1945237	11	56230069	55299693	0.527315	8.7e-09	C	T	A	G	0	1	1	NA	NA	NA	NA	NA	NA	NA	NA	NA	NA	NA	NA	NA	NA	NA	NA	NA	NA
11:55299716	rs1945237	11	56230069	55299716	0.527315	8.7e-09	C	T	C	T	0	1	1	NA	NA	NA	NA	NA	NA	NA	NA	NA	NA	NA	NA	NA	NA	NA	NA	NA	NA
11:55299717	rs1945237	11	56230069	55299717	0.527315	8.7e-09	C	T	A	G	0	1	1	NA	NA	NA	NA	NA	NA	NA	NA	NA	NA	NA	NA	NA	NA	NA	NA	NA	NA
11:55300826	rs1945237	11	56230069	55300826	0.527315	8.7e-09	C	T	C	T	0	1	1	NA	NA	NA	NA	NA	NA	NA	NA	NA	NA	NA	NA	NA	NA	NA	NA	NA	NA
11:55300969	rs1945237	11	56230069	55300969	0.527315	8.7e-09	C	T	A	G	0	1	1	NA	NA	NA	NA	NA	NA	NA	NA	NA	NA	NA	NA	NA	NA	NA	NA	NA	NA
11:55302127	rs1945237	11	56230069	55302127	0.517601	8.7e-09	C	T	AGG	A	0	1	1	NA	NA	NA	NA	NA	NA	NA	NA	NA	NA	NA	NA	NA	NA	NA	NA	NA	NA
11:55314682	rs1945237	11	56230069	55314682	0.527315	8.7e-09	C	T	TTCCTTTAATCTCTAGAAACTGTACTTTCTAGAGACTGTAATTTTTAAAGTCATGGCATCTCAAGATCAG	T	0	1	1	NA	NA	NA	NA	NA	NA	NA	NA	NA	NA	NA	NA	NA	NA	NA	NA	NA	NA
11:55318899	rs1945237	11	56230069	55318899	0.527315	8.7e-09	C	T	A	T	0	1	1	NA	NA	NA	NA	NA	NA	NA	NA	NA	NA	NA	NA	NA	NA	NA	NA	NA	NA
11:55318900	rs1945237	11	56230069	55318900	0.527315	8.7e-09	C	T	A	T	0	1	1	NA	NA	NA	NA	NA	NA	NA	NA	NA	NA	NA	NA	NA	NA	NA	NA	NA	NA
11:55346851	rs1945237	11	56230069	55346851	0.527315	8.7e-09	C	T	AC	A	0	1	1	NA	NA	NA	NA	NA	NA	NA	NA	NA	NA	NA	NA	NA	NA	NA	NA	NA	NA
11:55349576	rs1945237	11	56230069	55349576	0.527315	8.7e-09	C	T	G	C	0	1	1	NA	NA	NA	NA	NA	NA	NA	NA	NA	NA	NA	NA	NA	NA	NA	NA	NA	NA
11:55387534	rs1945237	11	56230069	55387534	0.527315	8.7e-09	C	T	T	C	0	1	1	NA	NA	NA	NA	NA	NA	NA	NA	NA	NA	NA	NA	NA	NA	NA	NA	NA	NA
11:55387535	rs1945237	11	56230069	55387535	0.527315	8.7e-09	C	T	G	A	0	1	1	NA	NA	NA	NA	NA	NA	NA	NA	NA	NA	NA	NA	NA	NA	NA	NA	NA	NA
11:55571812	rs1945237	11	56230069	55571812	0.546874	8.7e-09	C	T	A	G	0	1	1	NA	NA	NA	NA	NA	NA	NA	NA	NA	NA	NA	NA	NA	NA	NA	NA	NA	NA
11:55656437	rs1945237	11	56230069	55656437	0.558303	8.7e-09	C	T	T	A	0	1	1	NA	NA	NA	NA	NA	NA	NA	NA	NA	NA	NA	NA	NA	NA	NA	NA	NA	NA
11:55665645	rs1945237	11	56230069	55665645	0.670321	8.7e-09	C	T	A	C	0	1	1	NA	NA	NA	NA	NA	NA	NA	NA	NA	NA	NA	NA	NA	NA	NA	NA	NA	NA
11:55665646	rs1945237	11	56230069	55665646	0.670321	8.7e-09	C	T	G	A	0	1	1	NA	NA	NA	NA	NA	NA	NA	NA	NA	NA	NA	NA	NA	NA	NA	NA	NA	NA
11:55699196	rs1945237	11	56230069	55699196	0.852695	8.7e-09	C	T	AT	A	2e-04	1	1	NA	NA	NA	NA	NA	NA	NA	NA	NA	NA	NA	NA	NA	NA	NA	NA	NA	NA
11:55742898	rs1945237	11	56230069	55742898	0.874192	8.7e-09	C	T	ATT	A	2e-04	1	1	NA	NA	NA	NA	NA	NA	NA	NA	NA	NA	NA	NA	NA	NA	NA	NA	NA	NA
11:55753780	rs1945237	11	56230069	55753780	0.723596	8.7e-09	C	T	C	A	0	1	1	NA	NA	NA	NA	NA	NA	NA	NA	NA	NA	NA	NA	NA	NA	NA	NA	NA	NA
11:55753781	rs1945237	11	56230069	55753781	0.723596	8.7e-09	C	T	T	C	0	1	1	NA	NA	NA	NA	NA	NA	NA	NA	NA	NA	NA	NA	NA	NA	NA	NA	NA	NA
11:55753994	rs1945237	11	56230069	55753994	0.660768	8.7e-09	C	T	C	G	0	1	1	NA	NA	NA	NA	NA	NA	NA	NA	NA	NA	NA	NA	NA	NA	NA	NA	NA	NA
11:55755944	rs1945237	11	56230069	55755944	0.886496	8.7e-09	C	T	T	C	3e-04	1	1	NA	NA	NA	NA	NA	NA	NA	NA	NA	NA	NA	NA	NA	NA	NA	NA	NA	NA
11:55756040	rs1945237	11	56230069	55756040	0.886496	8.7e-09	C	T	A	AT	3e-04	1	1	NA	NA	NA	NA	NA	NA	NA	NA	NA	NA	NA	NA	NA	NA	NA	NA	NA	NA
11:55773108	rs1945237	11	56230069	55773108	0.64939	8.7e-09	C	T	TC	T	0	1	1	NA	NA	NA	NA	NA	NA	NA	NA	NA	NA	NA	NA	NA	NA	NA	NA	NA	NA
11:55773177	rs1945237	11	56230069	55773177	0.875906	8.7e-09	C	T	G	A	2e-04	1	1	NA	NA	NA	NA	NA	NA	NA	NA	NA	NA	NA	NA	NA	NA	NA	NA	NA	NA
11:55774407	rs1945237	11	56230069	55774407	0.863483	8.7e-09	C	T	T	A	2e-04	1	1	NA	NA	NA	NA	NA	NA	NA	NA	NA	NA	NA	NA	NA	NA	NA	NA	NA	NA
11:55802640	rs1945237	11	56230069	55802640	0.886496	8.7e-09	C	T	AC	A	3e-04	1	1	NA	NA	NA	NA	NA	NA	NA	NA	NA	NA	NA	NA	NA	NA	NA	NA	NA	NA
11:55815083	rs1945237	11	56230069	55815083	0.886496	8.7e-09	C	T	CCCTT	C	3e-04	1	1	NA	NA	NA	NA	NA	NA	NA	NA	NA	NA	NA	NA	NA	NA	NA	NA	NA	NA
11:55827357	rs1945237	11	56230069	55827357	0.886496	8.7e-09	C	T	CA	C	3e-04	1	1	NA	NA	NA	NA	NA	NA	NA	NA	NA	NA	NA	NA	NA	NA	NA	NA	NA	NA
11:55844368	rs1945237	11	56230069	55844368	0.886496	8.7e-09	C	T	A	AAAGTT	3e-04	1	1	NA	NA	NA	NA	NA	NA	NA	NA	NA	NA	NA	NA	NA	NA	NA	NA	NA	NA
11:55844374	rs1945237	11	56230069	55844374	0.886496	8.7e-09	C	T	T	TG	3e-04	1	1	NA	NA	NA	NA	NA	NA	NA	NA	NA	NA	NA	NA	NA	NA	NA	NA	NA	NA
11:55868614	rs1945237	11	56230069	55868614	0.875906	8.7e-09	C	T	A	T	2e-04	1	1	NA	NA	NA	NA	NA	NA	NA	NA	NA	NA	NA	NA	NA	NA	NA	NA	NA	NA
11:55868615	rs1945237	11	56230069	55868615	0.830428	8.7e-09	C	T	G	C	1e-04	1	1	NA	NA	NA	NA	NA	NA	NA	NA	NA	NA	NA	NA	NA	NA	NA	NA	NA	NA
11:55868616	rs1945237	11	56230069	55868616	0.830428	8.7e-09	C	T	A	T	1e-04	1	1	NA	NA	NA	NA	NA	NA	NA	NA	NA	NA	NA	NA	NA	NA	NA	NA	NA	NA
11:55869636	rs1945237	11	56230069	55869636	0.631848	8.7e-09	C	T	TA	T	0	1	1	NA	NA	NA	NA	NA	NA	NA	NA	NA	NA	NA	NA	NA	NA	NA	NA	NA	NA
11:55908433	rs1945237	11	56230069	55908433	0.875906	8.7e-09	C	T	C	CAAAAAAAAAA	2e-04	1	1	NA	NA	NA	NA	NA	NA	NA	NA	NA	NA	NA	NA	NA	NA	NA	NA	NA	NA
11:55911764	rs1945237	11	56230069	55911764	0.887276	8.7e-09	C	T	T	C	3e-04	1	1	NA	NA	NA	NA	NA	NA	NA	NA	NA	NA	NA	NA	NA	NA	NA	NA	NA	NA
11:55911786	rs1945237	11	56230069	55911786	0.887276	8.7e-09	C	T	T	G	3e-04	1	1	NA	NA	NA	NA	NA	NA	NA	NA	NA	NA	NA	NA	NA	NA	NA	NA	NA	NA
11:55911902	rs1945237	11	56230069	55911902	0.887276	8.7e-09	C	T	A	G	3e-04	1	1	NA	NA	NA	NA	NA	NA	NA	NA	NA	NA	NA	NA	NA	NA	NA	NA	NA	NA
11:55911905	rs1945237	11	56230069	55911905	0.887276	8.7e-09	C	T	G	C	3e-04	1	1	NA	NA	NA	NA	NA	NA	NA	NA	NA	NA	NA	NA	NA	NA	NA	NA	NA	NA
11:55957907	rs1945237	11	56230069	55957907	0.897872	8.7e-09	C	T	T	TA	3e-04	1	1	NA	NA	NA	NA	NA	NA	NA	NA	NA	NA	NA	NA	NA	NA	NA	NA	NA	NA
11:55958551	rs1945237	11	56230069	55958551	0.897872	8.7e-09	C	T	GA	G	3e-04	1	1	NA	NA	NA	NA	NA	NA	NA	NA	NA	NA	NA	NA	NA	NA	NA	NA	NA	NA
11:55972737	rs1945237	11	56230069	55972737	0.897872	8.7e-09	C	T	ACAG	A	3e-04	1	1	NA	NA	NA	NA	NA	NA	NA	NA	NA	NA	NA	NA	NA	NA	NA	NA	NA	NA
11:56088726	rs1945237	11	56230069	56088726	0.862159	8.7e-09	C	T	GTC	G	2e-04	1	1	NA	NA	NA	NA	NA	NA	NA	NA	NA	NA	NA	NA	NA	NA	NA	NA	NA	NA
11:56109917	rs1945237	11	56230069	56109917	0.953832	8.7e-09	C	T	AAAAAC	A	7e-04	1	1	NA	NA	NA	NA	NA	NA	NA	NA	NA	NA	NA	NA	NA	NA	NA	NA	NA	NA
11:56110915	rs1945237	11	56230069	56110915	0.942369	8.7e-09	C	T	TGAAAACAAGTGTCAAATACTGCTG	T	6e-04	1	1	NA	NA	NA	NA	NA	NA	NA	NA	NA	NA	NA	NA	NA	NA	NA	NA	NA	NA
11:56201322	rs1945237	11	56230069	56201322	1	8.7e-09	C	T	GA	G	0.0021	1	1	NA	NA	NA	NA	NA	NA	NA	NA	NA	NA	NA	NA	NA	NA	NA	NA	NA	NA
11:56321696	rs1945237	11	56230069	56321696	0.955439	8.7e-09	C	T	T	C	7e-04	1	1	NA	NA	NA	NA	NA	NA	NA	NA	NA	NA	NA	NA	NA	NA	NA	NA	NA	NA
11:56398693	rs1945237	11	56230069	56398693	0.525308	8.7e-09	C	T	C	T	0	1	1	NA	NA	NA	NA	NA	NA	NA	NA	NA	NA	NA	NA	NA	NA	NA	NA	NA	NA
11:56408255	rs1945237	11	56230069	56408255	0.955439	8.7e-09	C	T	T	G	7e-04	1	1	NA	NA	NA	NA	NA	NA	NA	NA	NA	NA	NA	NA	NA	NA	NA	NA	NA	NA
11:56408256	rs1945237	11	56230069	56408256	0.955439	8.7e-09	C	T	G	C	7e-04	1	1	NA	NA	NA	NA	NA	NA	NA	NA	NA	NA	NA	NA	NA	NA	NA	NA	NA	NA
11:56408257	rs1945237	11	56230069	56408257	0.955439	8.7e-09	C	T	G	C	7e-04	1	1	NA	NA	NA	NA	NA	NA	NA	NA	NA	NA	NA	NA	NA	NA	NA	NA	NA	NA
11:56499225	rs1945237	11	56230069	56499225	0.875709	8.7e-09	C	T	AAACAAC	A	2e-04	1	1	NA	NA	NA	NA	NA	NA	NA	NA	NA	NA	NA	NA	NA	NA	NA	NA	NA	NA
11:56555577	rs1945237	11	56230069	56555577	0.846148	8.7e-09	C	T	GA	G	2e-04	1	1	NA	NA	NA	NA	NA	NA	NA	NA	NA	NA	NA	NA	NA	NA	NA	NA	NA	NA
1:176785377	rs1325596	1	176794066	176785377	0.554888	2.1e-18	G	A	GTATATA	G	0	0	1	NA	NA	NA	NA	NA	NA	NA	NA	NA	NA	NA	NA	NA	NA	NA	NA	PAPPA2	PAPPA2
1:19709940	rs12137162	1	19763396	19709940	0.927304	4.9e-09	A	C	C	CAAA	0.0053	1	1	NA	NA	NA	NA	NA	NA	NA	NA	NA	NA	NA	NA	1:19708301-19786645	NA	1:19704775-19714500	NA	AKR7A2	NA
1:203784507	rs2275325	1	203800735	203784507	0.882628	5e-09	C	G	C	CTT	0.0174	0	1	NA	NA	NA	NA	NA	NA	NA	NA	NA	NA	NA	NA	NA	NA	NA	NA	ATP2B4	NA
1:203789594	rs2275325	1	203800735	203789594	0.509495	5e-09	C	G	TTGTGTGTGTGTGTG	T	1e-04	0	1	NA	NA	NA	NA	NA	NA	NA	NA	NA	NA	NA	NA	NA	NA	NA	NA	ATP2B4	NA
1:2054883	rs425277	1	2069172	2054883	0.628115	4.8e-17	T	C	T	C	0	0	1	NA	NA	NA	NA	NA	NA	NA	NA	NA	NA	NA	NA	NA	NA	NA	NA	PRKCZ	NA
1:2087094	rs425277	1	2069172	2087094	0.629315	4.8e-17	T	C	AATGATGATG	A	0	0	1	NA	NA	NA	NA	NA	NA	NA	NA	NA	NA	NA	NA	NA	NA	NA	NA	PRKCZ	NA
12:104333132	rs2164747	12	104344836	104333132	1	9.1e-09	G	A	T	TAACCTC	0.1361	1	1	NA	NA	NA	NA	NA	NA	NA	NA	NA	NA	NA	NA	12:104332049-104354413	NA	NA	NA	TDG,HCFC2,NFYB	NA
12:104378968	rs2164747	12	104344836	104378968	0.664512	9.1e-09	G	A	T	C	0.0019	0	1	NA	NA	NA	NA	NA	NA	NA	NA	NA	NA	NA	NA	NA	NA	NA	NA	TDG,HCFC2,NFYB	NA
12:107328030	rs2888893	12	107338631	107328030	0.8608	7.3e-09	C	T	C	CAAA	0.0046	1	1	NA	NA	NA	NA	NA	NA	NA	NA	NA	NA	NA	NA	NA	NA	NA	NA	NA	NA
12:107355002	rs2888893	12	107338631	107355002	0.747092	7.3e-09	C	T	ATTTTTTTTTTTTTTTTTT	A	0.0014	0	1	NA	NA	NA	NA	NA	NA	NA	NA	NA	NA	NA	NA	12:107347704-107362065	NA	NA	NA	NA	NA
12:116567713	rs11616067	12	116393174	116567713	0.634956	1e-08	G	A	CA	C	0.0012	0	1	NA	NA	NA	NA	NA	NA	NA	NA	NA	NA	NA	NA	12:116556541-116585270	NA	NA	NA	NA	NA
12:116714815	rs11616067	12	116393174	116714815	0.598707	1e-08	G	A	AC	A	7e-04	0	1	NA	NA	NA	NA	NA	NA	NA	NA	NA	NA	NA	NA	12:116709503-116716890	NA	12:116713250-116716950	NA	NA	NA
12:116721695	rs11616067	12	116393174	116721695	0.54264	1e-08	G	A	C	CT	3e-04	0	1	NA	NA	NA	NA	NA	NA	NA	NA	NA	NA	NA	NA	12:116720782-116722804	NA	NA	NA	NA	NA
12:117342932	rs4767473	12	117365506	117342932	0.752229	1.9e-08	G	A	CTTTTTTTTTTTTTT	C	0.0017	0	1	NA	NA	NA	NA	NA	NA	NA	NA	NA	NA	NA	NA	NA	NA	NA	NA	NA	NA
12:117450001	rs4767473	12	117365506	117450001	0.782503	1.9e-08	G	A	C	G	0.0023	1	1	NA	NA	NA	NA	NA	NA	NA	NA	NA	NA	NA	NA	12:117448501-117451067	NA	NA	NA	NA	NA
1:212103602	rs10863936	1	212237798	212103602	0.687931	9e-13	G	A	CT	C	0.0027	0	1	NA	NA	NA	NA	NA	NA	NA	NA	NA	NA	NA	NA	NA	NA	NA	NA	LPGAT1	NA
1:212127453	rs10863936	1	212237798	212127453	0.765743	9e-13	G	A	T	A	0.0089	1	1	NA	NA	NA	NA	NA	NA	NA	NA	NA	NA	NA	NA	NA	NA	NA	NA	LPGAT1	NA
1:212188060	rs10863936	1	212237798	212188060	0.765743	9e-13	G	A	AT	A	0.0089	1	1	NA	NA	NA	NA	NA	NA	NA	NA	NA	NA	NA	NA	NA	NA	NA	NA	LPGAT1	NA
12:122516511	rs11835818	12	122494809	122516511	0.640635	4.3e-09	C	T	CT	C	3e-04	0	1	12:122516026-122516926	12:122516137-122517075	12:122516026-122517075	12:122516026-122516926	12:122516137-122517075	12:122516026-122517075	12:122516026-122516926	12:122516137-122517075	12:122516026-122517075	12:122516026-122516926	12:122516137-122517075	12:122516026-122517075	12:122514911-122521813	NA	12:122515575-122517875	NA	B3GNT4	NA
12:122582160	rs11835818	12	122494809	122582160	0.884535	4.3e-09	C	T	TA	T	0.0052	1	1	NA	NA	NA	NA	NA	NA	NA	NA	NA	NA	NA	NA	12:122580663-122586901	NA	12:122582000-122584450	NA	B3GNT4	NA
12:122599305	rs11835818	12	122494809	122599305	0.787997	4.3e-09	C	T	TTG	T	0.0019	0	1	NA	NA	NA	NA	NA	NA	NA	NA	NA	NA	NA	NA	12:122598650-122602963	NA	NA	NA	B3GNT4	NA
12:123725694	rs7980687	12	123822711	123725694	0.867121	1.3e-21	A	G	T	TG	7e-04	0	1	NA	NA	NA	NA	NA	NA	NA	NA	NA	NA	NA	NA	NA	NA	NA	NA	ABCB9	NA
12:123760297	rs7980687	12	123822711	123760297	0.626817	1.3e-21	A	G	CAA	C	0	0	1	NA	NA	NA	NA	NA	NA	NA	NA	NA	NA	NA	NA	NA	NA	NA	NA	ABCB9	NA
12:123784228	rs7980687	12	123822711	123784228	0.60161	1.3e-21	A	G	C	CAAAA	0	0	1	NA	NA	NA	NA	NA	NA	NA	NA	NA	NA	NA	NA	NA	NA	NA	NA	ABCB9	NA
12:14507791	rs12228415	12	14520701	14507791	0.701488	2.7e-08	G	A	TG	T	8e-04	0	1	NA	NA	NA	NA	NA	NA	NA	NA	NA	NA	NA	NA	NA	NA	NA	NA	NA	NA
12:14507839	rs12228415	12	14520701	14507839	0.609382	2.7e-08	G	A	TG	T	3e-04	0	1	NA	NA	NA	NA	NA	NA	NA	NA	NA	NA	NA	NA	NA	NA	NA	NA	NA	NA
1:214607292	rs6540834	1	214627419	214607292	0.748412	1.7e-17	T	C	C	CACAAAAA	2e-04	0	1	NA	NA	NA	NA	NA	NA	NA	NA	NA	NA	NA	NA	1:214584058-214607413	NA	NA	NA	NA	NA
1:218483973	rs10495098	1	218516310	218483973	0.959748	3.6e-11	T	G	ACCCT	A	0.1122	1	1	NA	NA	NA	NA	NA	NA	NA	NA	NA	NA	NA	NA	NA	NA	NA	NA	NA	TGFB2
1:221326688	rs1935157	1	221317258	221326688	0.956955	3.1e-14	G	C	GT	G	0.0149	1	1	NA	NA	NA	NA	NA	NA	NA	NA	NA	NA	NA	NA	NA	NA	NA	NA	NA	NA
1:224582299	rs1544196	1	224632782	224582299	0.976629	2.8e-08	A	G	CTGAG	C	0.0062	1	1	NA	NA	NA	NA	NA	NA	NA	NA	NA	NA	NA	NA	1:224572731-224587329	NA	NA	NA	DEGS1,CNIH3	NA
1:224582300	rs1544196	1	224632782	224582300	0.976629	2.8e-08	A	G	GCA	G	0.0062	1	1	NA	NA	NA	NA	NA	NA	NA	NA	NA	NA	NA	NA	1:224572731-224587329	NA	NA	NA	DEGS1,CNIH3	NA
1:227684264	rs6696239	1	227750068	227684264	0.598904	2.8e-25	A	G	T	C	0	0	1	NA	NA	NA	NA	NA	NA	NA	NA	NA	NA	NA	NA	NA	NA	NA	NA	NA	NA
1:227684743	rs6696239	1	227750068	227684743	0.605997	2.8e-25	A	G	A	T	0	0	1	NA	NA	NA	NA	NA	NA	NA	NA	NA	NA	NA	NA	NA	NA	NA	NA	NA	NA
1:227695159	rs6696239	1	227750068	227695159	0.752279	2.8e-25	A	G	G	A	0	0	1	NA	NA	NA	NA	NA	NA	NA	NA	NA	NA	NA	NA	NA	NA	NA	NA	NA	NA
1:227695163	rs6696239	1	227750068	227695163	0.752279	2.8e-25	A	G	C	T	0	0	1	NA	NA	NA	NA	NA	NA	NA	NA	NA	NA	NA	NA	NA	NA	NA	NA	NA	NA
1:227761395	rs6696239	1	227750068	227761395	0.567455	2.8e-25	A	G	A	C	0	0	1	NA	NA	NA	NA	NA	NA	NA	NA	NA	NA	NA	NA	NA	NA	NA	NA	NA	NA
12:28011473	rs1861908	12	27997409	28011473	0.740573	5.1e-10	C	G	ATAATATTAT	A	0.0174	1	1	NA	NA	NA	NA	NA	NA	NA	NA	NA	NA	NA	NA	NA	NA	NA	NA	PTHLH	PTHLH
12:28297884	rs11049611	12	28600244	28297884	0.843898	6.3e-30	T	C	TT	C	0	0	1	NA	NA	NA	NA	NA	NA	NA	NA	NA	NA	NA	NA	NA	NA	NA	NA	NA	NA
12:28353668	rs11049611	12	28600244	28353668	0.826473	6.3e-30	T	C	C	T	0	0	1	NA	NA	NA	NA	NA	NA	NA	NA	NA	NA	NA	NA	NA	NA	NA	NA	NA	NA
12:28353674	rs11049611	12	28600244	28353674	0.826473	6.3e-30	T	C	A	C	0	0	1	NA	NA	NA	NA	NA	NA	NA	NA	NA	NA	NA	NA	NA	NA	NA	NA	NA	NA
12:28353702	rs11049611	12	28600244	28353702	0.826473	6.3e-30	T	C	G	T	0	0	1	NA	NA	NA	NA	NA	NA	NA	NA	NA	NA	NA	NA	NA	NA	NA	NA	NA	NA
12:28437586	rs11049611	12	28600244	28437586	0.753109	6.3e-30	T	C	CA	C	0	0	1	NA	NA	NA	NA	NA	NA	NA	NA	NA	NA	NA	NA	NA	NA	NA	NA	NA	NA
12:28672227	rs11049611	12	28600244	28672227	0.763162	6.3e-30	T	C	GTTTGTTTTGT	G	0	0	1	NA	NA	NA	NA	NA	NA	NA	NA	NA	NA	NA	NA	NA	NA	NA	NA	NA	NA
1:23506979	rs2806561	1	23504795	23506979	0.680311	2.7e-21	G	A	C	T	0	0	1	NA	NA	NA	NA	NA	NA	NA	NA	NA	NA	NA	NA	NA	NA	NA	NA	EPHB2,HTR1D	NA
1:25077698	rs4601530	1	25044111	25077698	0.732704	5.9e-15	T	C	CTTT	C	5e-04	0	1	NA	NA	NA	NA	NA	NA	NA	NA	NA	NA	NA	NA	1:25068262-25125197	NA	NA	NA	NCMAP,RUNX3	RUNX3
12:56653641	rs2306694	12	56680636	56653641	1	1.2e-16	G	A	TGAG	T	0.0155	1	1	NA	NA	NA	NA	NA	NA	NA	NA	NA	NA	NA	NA	NA	NA	NA	PA2G4	DGKA,PMEL,CDK2,SUOX,ERBB3,MYL6,CS,MIP	NA
12:56673561	rs2306694	12	56680636	56673561	0.934227	1.2e-16	G	A	CA	C	0.0021	1	1	NA	NA	NA	NA	NA	NA	NA	NA	NA	NA	NA	NA	NA	NA	NA	PA2G4	DGKA,PMEL,CDK2,SUOX,ERBB3,MYL6,CS,MIP	NA
12:56678373	rs2306694	12	56680636	56678373	0.747084	1.2e-16	G	A	CTT	C	0	0	1	NA	NA	NA	NA	NA	NA	NA	NA	NA	NA	NA	NA	NA	NA	NA	PA2G4	DGKA,PMEL,CDK2,SUOX,ERBB3,MYL6,CS,MIP	NA
1:25846670	rs926438	1	25753638	25846670	0.781639	8e-10	C	T	CAA	C	5e-04	0	1	NA	NA	NA	NA	NA	NA	NA	NA	NA	NA	NA	NA	NA	NA	NA	NA	RHD,RHCE,MAN1C1	NA
12:59923197	rs17122659	12	59956923	59923197	0.682479	6.8e-11	G	A	A	G	0.0012	0	1	NA	NA	NA	NA	NA	NA	NA	NA	NA	NA	NA	NA	NA	NA	NA	NA	SLC16A7	NA
12:59923201	rs17122659	12	59956923	59923201	0.854976	6.8e-11	G	A	C	G	0.0108	1	1	NA	NA	NA	NA	NA	NA	NA	NA	NA	NA	NA	NA	NA	NA	NA	NA	SLC16A7	NA
1:26435221	rs17163588	1	26450009	26435221	0.986184	3.7e-13	T	C	GTTCATTT	G	0.01	1	1	NA	NA	NA	NA	NA	NA	NA	NA	NA	NA	NA	NA	NA	NA	NA	EXTL1	PAFAH2,EXTL1	NA
1:27494854	rs12119525	1	27503662	27494854	0.874986	9.3e-11	A	T	G	GAAAAA	0.0014	0	1	NA	NA	NA	NA	NA	NA	NA	NA	NA	NA	NA	NA	NA	NA	NA	NA	TRNP1,SLC9A1	NA
12:90336002	rs17783015	12	90231386	90336002	0.525846	5.2e-10	T	C	A	ATT	2e-04	0	1	NA	NA	NA	NA	NA	NA	NA	NA	NA	NA	NA	NA	NA	NA	NA	NA	GALNT4,POC1B-GALNT4,ATP2B1	NA
12:93986693	rs3825199	12	93976954	93986693	0.742894	1.9e-53	G	A	C	CTTT	0	0	1	NA	NA	NA	NA	NA	NA	NA	NA	NA	NA	NA	NA	12:93983972-93987619	NA	NA	NA	NA	NA
13:115019163	rs7985356	13	115027462	115019163	0.643069	2.5e-11	A	T	CA	C	1e-04	0	1	NA	NA	NA	NA	NA	NA	NA	NA	NA	NA	NA	NA	NA	NA	NA	NA	NA	NA
13:115045575	rs7985356	13	115027462	115045575	0.989908	2.5e-11	A	T	GT	G	0.0195	1	1	NA	NA	NA	NA	NA	NA	NA	NA	NA	NA	NA	NA	13:115044714-115052951	NA	NA	NA	NA	NA
13:21547653	rs1199734	13	21570246	21547653	0.72179	4e-08	T	G	CTG	C	0.0044	0	1	NA	NA	NA	NA	NA	NA	NA	NA	NA	NA	NA	NA	NA	NA	NA	NA	NA	NA
1:32389177	rs16834765	1	32371442	32389177	1	1.4e-12	T	C	T	C	0.0599	1	1	NA	NA	NA	NA	NA	NA	NA	NA	NA	NA	NA	NA	1:32386264-32406531	NA	NA	NA	NA	NA
1:32391637	rs16834765	1	32371442	32391637	0.637948	1.4e-12	T	C	G	A	1e-04	0	1	NA	NA	NA	NA	NA	NA	NA	NA	NA	NA	NA	NA	1:32386264-32406531	NA	NA	NA	NA	NA
1:32391644	rs16834765	1	32371442	32391644	0.637948	1.4e-12	T	C	G	C	1e-04	0	1	NA	NA	NA	NA	NA	NA	NA	NA	NA	NA	NA	NA	1:32386264-32406531	NA	NA	NA	NA	NA
1:32391647	rs16834765	1	32371442	32391647	0.637948	1.4e-12	T	C	G	T	1e-04	0	1	NA	NA	NA	NA	NA	NA	NA	NA	NA	NA	NA	NA	1:32386264-32406531	NA	NA	NA	NA	NA
13:30184708	rs11618507	13	30172751	30184708	0.72793	1.8e-10	T	G	CT	C	0.0039	0	1	NA	NA	NA	NA	NA	NA	NA	NA	NA	NA	NA	NA	NA	NA	NA	NA	NA	NA
13:33008385	rs12323101	13	33143406	33008385	0.697107	2.4e-12	A	G	C	T	1e-04	0	1	NA	NA	NA	NA	NA	NA	NA	NA	NA	NA	NA	NA	NA	NA	NA	NA	BRCA2,PDS5B	PDS5B
13:33138998	rs12323101	13	33143406	33138998	0.662877	2.4e-12	A	G	A	ATATATATTATATAC	1e-04	0	1	NA	NA	NA	NA	NA	NA	NA	NA	NA	NA	NA	NA	NA	NA	NA	NA	BRCA2,PDS5B	PDS5B
13:33180044	rs12323101	13	33143406	33180044	0.942609	2.4e-12	A	G	TC	T	0.0054	1	1	NA	NA	NA	NA	NA	NA	NA	NA	NA	NA	NA	NA	NA	NA	NA	NA	BRCA2,PDS5B	PDS5B
13:33290801	rs12323101	13	33143406	33290801	0.654196	2.4e-12	A	G	TG	T	0	0	1	NA	NA	NA	NA	NA	NA	NA	NA	NA	NA	NA	NA	NA	NA	NA	NA	BRCA2,PDS5B	PDS5B
1:38067546	rs7544462	1	37962756	38067546	0.66476	1.1e-09	C	A	GTT	G	1e-04	0	1	NA	NA	NA	NA	NA	NA	NA	NA	NA	NA	NA	NA	NA	NA	NA	CDCA8	SNIP1	NA
14:55267487	rs8006657	14	55245149	55267487	0.756412	3.7e-15	A	G	C	CAACTATCTGATCTTTGACAAACCTGACAA	0.0059	1	1	NA	NA	NA	NA	NA	NA	NA	NA	NA	NA	NA	NA	NA	NA	NA	NA	GCH1	NA
14:55267895	rs8006657	14	55245149	55267895	0.756412	3.7e-15	A	G	GAAAA	G	0.0059	1	1	NA	NA	NA	NA	NA	NA	NA	NA	NA	NA	NA	NA	NA	NA	NA	NA	GCH1	NA
14:60901184	rs2093210	14	60957279	60901184	0.516723	7.5e-36	C	T	TTATA	T	0	0	1	NA	NA	NA	NA	NA	NA	NA	NA	NA	NA	NA	NA	NA	NA	NA	NA	SIX4,MNAT1	NA
1:46149423	rs3014219	1	46024454	46149423	0.509507	6.6e-14	A	G	C	CAAAA	0	0	1	NA	NA	NA	NA	NA	NA	NA	NA	NA	NA	NA	NA	NA	NA	NA	NA	TESK2,PRDX1,AKR1A1,PIK3R3,POMGNT1	NA
1:46182893	rs3014219	1	46024454	46182893	0.734918	6.6e-14	A	G	G	GAA	4e-04	0	1	NA	NA	NA	NA	NA	NA	NA	NA	NA	NA	NA	NA	NA	NA	NA	NA	TESK2,PRDX1,AKR1A1,PIK3R3,POMGNT1	NA
14:68295965	rs1980850	14	68647188	68295965	0.521558	2.4e-13	A	G	CT	C	0	0	1	NA	NA	NA	NA	NA	NA	NA	NA	NA	NA	NA	NA	NA	NA	NA	NA	RDH12	NA
14:68377013	rs1980850	14	68647188	68377013	0.623503	2.4e-13	A	G	A	C	0	0	1	NA	NA	NA	NA	NA	NA	NA	NA	NA	NA	NA	NA	NA	NA	NA	NA	RDH12	NA
14:68377014	rs1980850	14	68647188	68377014	0.623503	2.4e-13	A	G	A	T	0	0	1	NA	NA	NA	NA	NA	NA	NA	NA	NA	NA	NA	NA	NA	NA	NA	NA	RDH12	NA
14:68380704	rs1980850	14	68647188	68380704	0.669304	2.4e-13	A	G	AT	A	1e-04	0	1	NA	NA	NA	NA	NA	NA	NA	NA	NA	NA	NA	NA	NA	NA	NA	NA	RDH12	NA
14:68397634	rs1980850	14	68647188	68397634	0.685829	2.4e-13	A	G	CT	C	2e-04	0	1	NA	NA	NA	NA	NA	NA	NA	NA	NA	NA	NA	NA	NA	NA	NA	NA	RDH12	NA
14:68498752	rs1980850	14	68647188	68498752	0.632436	2.4e-13	A	G	T	TTGTG	0	0	1	NA	NA	NA	NA	NA	NA	NA	NA	NA	NA	NA	NA	NA	NA	NA	NA	RDH12	NA
14:68498757	rs1980850	14	68647188	68498757	0.632436	2.4e-13	A	G	A	T	0	0	1	NA	NA	NA	NA	NA	NA	NA	NA	NA	NA	NA	NA	NA	NA	NA	NA	RDH12	NA
14:68554546	rs1980850	14	68647188	68554546	0.667363	2.4e-13	A	G	ATAT	A	1e-04	0	1	NA	NA	NA	NA	NA	NA	NA	NA	NA	NA	NA	NA	NA	NA	NA	NA	RDH12	NA
14:68558988	rs1980850	14	68647188	68558988	0.508029	2.4e-13	A	G	T	C	0	0	1	NA	NA	NA	NA	NA	NA	NA	NA	NA	NA	NA	NA	NA	NA	NA	NA	RDH12	NA
14:68558989	rs1980850	14	68647188	68558989	0.508029	2.4e-13	A	G	C	G	0	0	1	NA	NA	NA	NA	NA	NA	NA	NA	NA	NA	NA	NA	NA	NA	NA	NA	RDH12	NA
14:68612768	rs1980850	14	68647188	68612768	0.953448	2.4e-13	A	G	G	GTTC	0.0115	1	1	NA	NA	NA	NA	NA	NA	NA	NA	NA	NA	NA	NA	14:68602041-68614943	NA	14:68603425-68614300	NA	RDH12	NA
14:68717917	rs1980850	14	68647188	68717917	0.635704	2.4e-13	A	G	TA	T	0	0	1	NA	NA	NA	NA	NA	NA	NA	NA	NA	NA	NA	NA	14:68712196-68718279	NA	14:68711025-68719950	NA	RDH12	NA
14:74981955	rs862034	14	74990746	74981955	0.850927	2.6e-23	A	G	ATTTT	A	0.0075	1	1	NA	NA	NA	NA	NA	NA	NA	NA	NA	NA	NA	NA	14:74976781-74983369	NA	NA	NA	NA	NA
14:75039150	rs10140101	14	75038689	75039150	0.840045	8e-09	T	C	CT	C	0.0069	1	1	NA	NA	NA	NA	NA	NA	NA	NA	NA	NA	NA	NA	14:75010118-75052391	14:75029150-75040900	14:75029150-75040900	NA	NA	NA
1:47905782	rs564914	1	47915233	47905782	0.800622	4.1e-17	T	A	C	CTTT	0.0051	0	1	NA	NA	NA	NA	NA	NA	NA	NA	NA	NA	NA	NA	NA	NA	NA	NA	STIL,CMPK1,FOXE3,FOXD2-AS1,FOXD2	NA
14:92433479	rs7154721	14	92427348	92433479	0.56699	1.3e-20	C	T	C	CTTTT	0	0	1	NA	NA	NA	NA	NA	NA	NA	NA	NA	NA	NA	NA	NA	NA	NA	NA	TRIP11	NA
14:92444002	rs7154721	14	92427348	92444002	0.831496	1.3e-20	C	T	CCTATTAACT	C	6e-04	0	1	NA	NA	NA	NA	NA	NA	NA	NA	NA	NA	NA	NA	14:92442371-92448446	NA	NA	NA	TRIP11	NA
14:92444004	rs7154721	14	92427348	92444004	0.831496	1.3e-20	C	T	CTAT	C	6e-04	0	1	NA	NA	NA	NA	NA	NA	NA	NA	NA	NA	NA	NA	14:92442371-92448446	NA	NA	NA	TRIP11	NA
14:92555676	rs7154721	14	92427348	92555676	0.515795	1.3e-20	C	T	T	C	0	0	1	NA	NA	NA	NA	NA	NA	NA	NA	NA	NA	NA	NA	NA	NA	NA	NA	TRIP11	NA
15:101622702	rs7170986	15	101632867	101622702	0.547099	1.1e-08	A	G	CATGTATGTATGTATGT	C	2e-04	0	1	NA	NA	NA	NA	NA	NA	NA	NA	NA	NA	NA	NA	NA	NA	NA	CHSY1	CHSY1	NA
1:51115457	rs12855	1	51440093	51115457	0.688898	1e-12	T	C	CA	C	0	0	1	NA	NA	NA	NA	NA	NA	NA	NA	NA	NA	NA	NA	NA	NA	NA	NA	DMRTA2,FAF1,CDKN2C	NA
1:51207825	rs12855	1	51440093	51207825	0.898187	1e-12	T	C	TAA	T	0.0013	1	1	NA	NA	NA	NA	NA	NA	NA	NA	NA	NA	NA	NA	NA	NA	NA	NA	DMRTA2,FAF1,CDKN2C	NA
15:38473337	rs10152739	15	38483866	38473337	0.507406	3.1e-11	T	A	TA	T	1e-04	0	1	NA	NA	NA	NA	NA	NA	NA	NA	NA	NA	NA	NA	NA	NA	NA	NA	NA	NA
15:41628846	rs316618	15	41796498	41628846	0.507862	9.8e-13	A	T	GTTTTTTTTTTTTTTTT	G	0	0	1	NA	NA	NA	NA	NA	NA	NA	NA	NA	NA	NA	NA	NA	NA	NA	NA	ITPKA	NA
15:41720455	rs316618	15	41796498	41720455	0.578941	9.8e-13	A	T	C	CTTTTTTTTTT	2e-04	0	1	NA	NA	NA	NA	NA	NA	NA	NA	NA	NA	NA	NA	NA	NA	NA	NA	ITPKA	NA
15:48761264	rs1036477	15	48914926	48761264	0.679184	2.8e-11	G	A	CA	C	0.001	0	1	NA	NA	NA	NA	NA	NA	NA	NA	NA	NA	NA	NA	15:48724324-48821788	NA	NA	DUT,FBN1	SLC12A1,DUT,CEP152	NA
15:51212612	rs10744956	15	51269629	51212612	0.965631	5.2e-09	A	G	CT	C	0.0247	1	1	NA	NA	NA	NA	NA	NA	NA	NA	NA	NA	NA	NA	NA	NA	NA	NA	CYP19A1	NA
15:51304625	rs10744956	15	51269629	51304625	0.755634	5.2e-09	A	G	C	CT	0.0024	0	1	NA	NA	NA	NA	NA	NA	NA	NA	NA	NA	NA	NA	NA	NA	NA	NA	CYP19A1	NA
15:51484087	rs10744956	15	51269629	51484087	0.647265	5.2e-09	A	G	AAT	A	7e-04	0	1	NA	NA	NA	NA	NA	NA	NA	NA	NA	NA	NA	NA	NA	NA	NA	NA	CYP19A1	NA
15:62365464	rs7177711	15	62379971	62365464	0.965053	1.6e-13	G	A	GTT	G	0.0096	1	1	NA	NA	NA	NA	NA	NA	NA	NA	NA	NA	NA	NA	NA	NA	NA	NA	NA	NA
15:62367997	rs7177711	15	62379971	62367997	0.735399	1.6e-13	G	A	C	CAAAAAAAA	3e-04	0	1	NA	NA	NA	NA	NA	NA	NA	NA	NA	NA	NA	NA	NA	NA	NA	NA	NA	NA
15:63454615	rs7162825	15	63439186	63454615	0.621378	2.8e-08	T	C	CA	C	0.001	0	1	NA	NA	NA	NA	NA	NA	NA	NA	NA	NA	NA	NA	NA	NA	NA	NA	CA12	NA
15:70004985	rs10152591	15	70048157	70004985	0.955607	3.7e-17	C	A	T	G	0.0106	1	1	NA	NA	NA	NA	NA	NA	NA	NA	NA	NA	NA	NA	NA	NA	NA	NA	NA	NA
15:70004986	rs10152591	15	70048157	70004986	0.955607	3.7e-17	C	A	T	G	0.0106	1	1	NA	NA	NA	NA	NA	NA	NA	NA	NA	NA	NA	NA	NA	NA	NA	NA	NA	NA
15:72062685	rs11634405	15	72084693	72062685	0.822283	1.3e-09	A	G	TAA	T	0.0227	1	1	NA	NA	NA	NA	NA	NA	NA	NA	NA	NA	NA	NA	NA	NA	NA	NA	NR2E3	NA
15:76997416	rs16968242	15	76740219	76997416	0.986373	6.2e-09	G	C	T	C	0.004	1	1	NA	NA	NA	NA	NA	NA	NA	NA	NA	NA	NA	NA	NA	NA	NA	NA	ETFA	NA
15:77005539	rs16968242	15	76740219	77005539	0.986373	6.2e-09	G	C	G	A	0.004	1	1	NA	NA	NA	NA	NA	NA	NA	NA	NA	NA	NA	NA	NA	NA	NA	NA	ETFA	NA
15:77232642	rs16968242	15	76740219	77232642	0.907509	6.2e-09	G	C	TA	T	0.0013	0	1	NA	NA	NA	NA	NA	NA	NA	NA	NA	NA	NA	NA	15:77231712-77235658	NA	NA	NA	ETFA	NA
15:81822626	rs12914466	15	81836638	81822626	0.623483	2e-08	G	A	A	AAAAG	0.0039	0	1	NA	NA	NA	NA	NA	NA	NA	NA	NA	NA	NA	NA	15:81821781-81824986	NA	15:81820625-81828425	NA	NA	NA
15:82231210	rs17349981	15	82231920	82231210	0.503542	2.4e-11	T	A	AACAC	A	0	0	1	NA	NA	NA	NA	NA	NA	NA	NA	NA	NA	NA	NA	NA	NA	15:82229575-82234750	NA	NA	NA
15:85804108	rs11855014	15	85728834	85804108	0.535573	1.4e-10	A	G	T	C	5e-04	0	1	NA	NA	NA	NA	NA	NA	NA	NA	NA	NA	NA	NA	NA	NA	NA	NA	PDE8A	NA
15:89127720	rs1348002	15	89113138	89127720	0.778594	1.5e-10	C	G	GAAAAAAA	G	0.0045	1	1	NA	NA	NA	NA	NA	NA	NA	NA	NA	NA	NA	NA	NA	NA	NA	NA	NA	NA
15:89385740	rs2280470	15	89395626	89385740	0.593692	5.5e-21	A	G	CA	C	0	0	1	NA	NA	NA	NA	NA	NA	NA	NA	NA	NA	NA	NA	15:89340260-89398676	NA	NA	NA	ACAN	ACAN
15:89385745	rs2280470	15	89395626	89385745	0.594232	5.5e-21	A	G	CCCCT	C	0	0	1	NA	NA	NA	NA	NA	NA	NA	NA	NA	NA	NA	NA	15:89340260-89398676	NA	NA	NA	ACAN	ACAN
15:89399167	rs2280470	15	89395626	89399167	0.976227	5.5e-21	A	G	C	T	0.1795	1	1	NA	NA	NA	NA	NA	NA	NA	NA	NA	NA	NA	NA	NA	NA	NA	NA	ACAN	ACAN
15:89840409	rs2238300	15	89851580	89840409	0.932323	1.6e-09	A	G	GTGC	G	0.0064	1	1	NA	NA	NA	NA	NA	NA	NA	NA	NA	NA	NA	NA	NA	NA	NA	RLBP1	NA	NA
15:89868320	rs2238300	15	89851580	89868320	0.625978	1.6e-09	A	G	A	T	1e-04	0	1	NA	NA	NA	NA	NA	NA	NA	NA	NA	NA	NA	NA	NA	NA	NA	RLBP1	NA	NA
16:2455026	rs12926008	16	2488211	2455026	0.510881	3e-12	T	C	T	TA	0	0	1	NA	NA	NA	NA	NA	NA	NA	NA	NA	NA	NA	NA	NA	NA	NA	NA	ABCA3,ATP6V0C,RP11-20I23.3,AMDHD2	NA
16:2492682	rs12926008	16	2488211	2492682	0.779085	3e-12	T	C	TCA	T	4e-04	0	1	NA	NA	NA	NA	NA	NA	NA	NA	NA	NA	NA	NA	NA	NA	NA	NA	ABCA3,ATP6V0C,RP11-20I23.3,AMDHD2	NA
16:2492781	rs12926008	16	2488211	2492781	0.938768	3e-12	T	C	ATAT	A	0.0039	1	1	NA	NA	NA	NA	NA	NA	NA	NA	NA	NA	NA	NA	NA	NA	NA	NA	ABCA3,ATP6V0C,RP11-20I23.3,AMDHD2	NA
16:2492890	rs12926008	16	2488211	2492890	0.915317	3e-12	T	C	T	TA	0.0028	1	1	NA	NA	NA	NA	NA	NA	NA	NA	NA	NA	NA	NA	NA	NA	NA	NA	ABCA3,ATP6V0C,RP11-20I23.3,AMDHD2	NA
16:2495727	rs12926008	16	2488211	2495727	0.965163	3e-12	T	C	G	T	0.0061	1	1	NA	NA	NA	NA	NA	NA	NA	NA	NA	NA	NA	NA	NA	NA	NA	NA	ABCA3,ATP6V0C,RP11-20I23.3,AMDHD2	NA
16:29979064	rs11642612	16	30030195	29979064	0.66381	3.2e-08	C	A	T	C	0.001	0	1	NA	NA	NA	NA	NA	NA	NA	NA	NA	NA	NA	NA	NA	NA	NA	NA	MVP,CDIPT,ALDOA,TBX6,MAPK3,SULT1A3	NA
16:30059084	rs11642612	16	30030195	30059084	0.673097	3.2e-08	C	A	ATT	A	0.0011	0	1	NA	NA	NA	NA	NA	NA	NA	NA	NA	NA	NA	NA	NA	NA	NA	NA	MVP,CDIPT,ALDOA,TBX6,MAPK3,SULT1A3	NA
16:30096468	rs11642612	16	30030195	30096468	0.602068	3.2e-08	C	A	TGGG	T	5e-04	0	1	NA	NA	NA	NA	NA	NA	NA	NA	NA	NA	NA	NA	16:30096267-30098380	NA	NA	NA	MVP,CDIPT,ALDOA,TBX6,MAPK3,SULT1A3	NA
16:4921577	rs960006	16	4911195	4921577	0.805964	3e-10	T	C	CTTTTTTTTTT	C	0.0064	1	1	NA	NA	NA	NA	NA	NA	NA	NA	NA	NA	NA	NA	NA	NA	NA	NA	NA	NA
16:50176254	rs4785393	16	50259483	50176254	0.558535	1.8e-08	G	A	T	TGGGG	8e-04	0	1	NA	NA	NA	NA	NA	NA	NA	NA	NA	NA	NA	NA	NA	NA	NA	NA	ADCY7	NA
16:50187197	rs4785393	16	50259483	50187197	0.890321	1.8e-08	G	A	T	TGCC	0.0335	1	1	16:50186252-50187282	16:50186256-50187494	16:50186252-50187494	16:50186252-50187282	16:50186256-50187494	16:50186252-50187494	NA	16:50186256-50187494	16:50186256-50187494	NA	16:50186256-50187494	16:50186256-50187494	16:50185948-50190069	NA	16:50185725-50188800	NA	ADCY7	NA
16:50250734	rs4785393	16	50259483	50250734	0.581923	1.8e-08	G	A	TAAAAAAA	T	0.0012	0	1	NA	NA	NA	NA	NA	NA	NA	NA	NA	NA	NA	NA	NA	NA	NA	NA	ADCY7	NA
16:53452697	rs8058684	16	53515118	53452697	0.804809	6.4e-11	A	G	CA	C	0.0025	0	1	NA	NA	NA	NA	NA	NA	NA	NA	NA	NA	NA	NA	NA	NA	NA	NA	NA	NA
16:67342590	rs1966913	16	67384226	67342590	0.51062	1e-08	T	A	T	C	0	0	1	NA	NA	NA	NA	NA	NA	NA	NA	NA	NA	NA	NA	NA	NA	NA	NA	CES2,CES3,CBFB,E2F4,ELMO3,HSD11B2,ATP6V0D1,CTCF,LCAT,NFATC3,PLA2G15,SMPD3	SMPD3
16:67353591	rs1966913	16	67384226	67353591	0.923557	1e-08	T	A	TATAATA	T	0.0043	1	1	NA	NA	NA	NA	NA	NA	NA	NA	NA	NA	NA	NA	NA	NA	NA	NA	CES2,CES3,CBFB,E2F4,ELMO3,HSD11B2,ATP6V0D1,CTCF,LCAT,NFATC3,PLA2G15,SMPD3	SMPD3
16:67513821	rs1966913	16	67384226	67513821	0.897444	1e-08	T	A	T	G	0.0032	1	1	NA	NA	NA	NA	NA	NA	NA	NA	NA	NA	NA	NA	16:67513502-67515659	NA	16:67513650-67516775	NA	CES2,CES3,CBFB,E2F4,ELMO3,HSD11B2,ATP6V0D1,CTCF,LCAT,NFATC3,PLA2G15,SMPD3	SMPD3
16:67513822	rs1966913	16	67384226	67513822	0.897444	1e-08	T	A	C	G	0.0032	1	1	NA	NA	NA	NA	NA	NA	NA	NA	NA	NA	NA	NA	16:67513502-67515659	NA	16:67513650-67516775	NA	CES2,CES3,CBFB,E2F4,ELMO3,HSD11B2,ATP6V0D1,CTCF,LCAT,NFATC3,PLA2G15,SMPD3	SMPD3
16:67513823	rs1966913	16	67384226	67513823	0.897444	1e-08	T	A	T	C	0.0032	1	1	NA	NA	NA	NA	NA	NA	NA	NA	NA	NA	NA	NA	16:67513502-67515659	NA	16:67513650-67516775	NA	CES2,CES3,CBFB,E2F4,ELMO3,HSD11B2,ATP6V0D1,CTCF,LCAT,NFATC3,PLA2G15,SMPD3	SMPD3
16:67728890	rs1966913	16	67384226	67728890	0.679952	1e-08	T	A	C	CTTTTTTT	3e-04	1	1	NA	NA	NA	NA	NA	NA	NA	NA	NA	NA	NA	NA	NA	NA	NA	NA	CES2,CES3,CBFB,E2F4,ELMO3,HSD11B2,ATP6V0D1,CTCF,LCAT,NFATC3,PLA2G15,SMPD3	SMPD3
16:67734556	rs1966913	16	67384226	67734556	0.646986	1e-08	T	A	A	AG	2e-04	0	1	NA	NA	NA	NA	NA	NA	NA	NA	NA	NA	NA	NA	NA	NA	NA	NA	CES2,CES3,CBFB,E2F4,ELMO3,HSD11B2,ATP6V0D1,CTCF,LCAT,NFATC3,PLA2G15,SMPD3	SMPD3
16:67734558	rs1966913	16	67384226	67734558	0.646986	1e-08	T	A	C	T	2e-04	0	1	NA	NA	NA	NA	NA	NA	NA	NA	NA	NA	NA	NA	NA	NA	NA	NA	CES2,CES3,CBFB,E2F4,ELMO3,HSD11B2,ATP6V0D1,CTCF,LCAT,NFATC3,PLA2G15,SMPD3	SMPD3
16:67734559	rs1966913	16	67384226	67734559	0.646986	1e-08	T	A	G	GA	2e-04	0	1	NA	NA	NA	NA	NA	NA	NA	NA	NA	NA	NA	NA	NA	NA	NA	NA	CES2,CES3,CBFB,E2F4,ELMO3,HSD11B2,ATP6V0D1,CTCF,LCAT,NFATC3,PLA2G15,SMPD3	SMPD3
16:68090693	rs1966913	16	67384226	68090693	0.558729	1e-08	T	A	T	TCATA	0	0	1	NA	NA	NA	NA	NA	NA	NA	NA	NA	NA	NA	NA	NA	NA	NA	NA	CES2,CES3,CBFB,E2F4,ELMO3,HSD11B2,ATP6V0D1,CTCF,LCAT,NFATC3,PLA2G15,SMPD3	SMPD3
16:68226182	rs1966913	16	67384226	68226182	0.541166	1e-08	T	A	GTA	G	0	0	1	NA	NA	NA	NA	NA	NA	NA	NA	NA	NA	NA	NA	NA	NA	NA	NA	CES2,CES3,CBFB,E2F4,ELMO3,HSD11B2,ATP6V0D1,CTCF,LCAT,NFATC3,PLA2G15,SMPD3	SMPD3
16:89923019	rs11861084	16	89875710	89923019	0.515823	9.6e-09	A	C	ATT	A	1e-04	0	1	NA	NA	NA	NA	NA	NA	NA	NA	NA	NA	NA	NA	NA	NA	NA	NA	NA	NA
17:12011873	rs8069300	17	11984232	12011873	0.57799	1.7e-08	G	C	TTTTGTA	T	5e-04	0	1	NA	NA	NA	NA	NA	NA	NA	NA	NA	NA	NA	NA	17:12007431-12014486	NA	NA	NA	MAP2K4	NA
17:28051599	rs3809790	17	27955540	28051599	0.647535	1.5e-13	T	C	CTT	C	5e-04	1	1	NA	NA	NA	NA	NA	NA	NA	NA	NA	NA	NA	NA	NA	NA	NA	NA	SLC6A4	NA
17:28227799	rs3809790	17	27955540	28227799	0.577178	1.5e-13	T	C	G	A	1e-04	0	1	NA	NA	NA	NA	NA	NA	NA	NA	NA	NA	NA	NA	NA	NA	NA	NA	SLC6A4	NA
17:28238302	rs3809790	17	27955540	28238302	0.582252	1.5e-13	T	C	GT	G	1e-04	0	1	NA	NA	NA	NA	NA	NA	NA	NA	NA	NA	NA	NA	NA	NA	NA	NA	SLC6A4	NA
17:28460127	rs3809790	17	27955540	28460127	0.538435	1.5e-13	T	C	ATT	A	0	0	1	NA	NA	NA	NA	NA	NA	NA	NA	NA	NA	NA	NA	NA	NA	NA	NA	SLC6A4	NA
17:28947370	rs9889755	17	29234505	28947370	0.515724	1.5e-13	T	C	G	C	0	0	1	NA	NA	NA	NA	NA	NA	NA	NA	NA	NA	NA	NA	NA	NA	NA	ADAP2	CPD,NF1,RAB11FIP4,SUZ12	NA
17:28965664	rs9889755	17	29234505	28965664	0.680562	1.5e-13	T	C	A	G	0	0	1	NA	NA	NA	NA	NA	NA	NA	NA	NA	NA	NA	NA	NA	NA	NA	ADAP2	CPD,NF1,RAB11FIP4,SUZ12	NA
17:28993382	rs9889755	17	29234505	28993382	0.648953	1.5e-13	T	C	CT	C	0	0	1	NA	NA	NA	NA	NA	NA	NA	NA	NA	NA	NA	NA	NA	NA	NA	ADAP2	CPD,NF1,RAB11FIP4,SUZ12	NA
17:29011903	rs9889755	17	29234505	29011903	0.679476	1.5e-13	T	C	CA	C	0	0	1	NA	NA	NA	NA	NA	NA	NA	NA	NA	NA	NA	NA	NA	NA	NA	ADAP2	CPD,NF1,RAB11FIP4,SUZ12	NA
17:29068784	rs9889755	17	29234505	29068784	0.726346	1.5e-13	T	C	GAGA	G	0	0	1	NA	NA	NA	NA	NA	NA	NA	NA	NA	NA	NA	NA	NA	NA	NA	ADAP2	CPD,NF1,RAB11FIP4,SUZ12	NA
17:29079047	rs9889755	17	29234505	29079047	0.7522	1.5e-13	T	C	GC	G	0	0	1	NA	NA	NA	NA	NA	NA	NA	NA	NA	NA	NA	NA	NA	NA	NA	ADAP2	CPD,NF1,RAB11FIP4,SUZ12	NA
17:29079048	rs9889755	17	29234505	29079048	0.7522	1.5e-13	T	C	A	G	0	0	1	NA	NA	NA	NA	NA	NA	NA	NA	NA	NA	NA	NA	NA	NA	NA	ADAP2	CPD,NF1,RAB11FIP4,SUZ12	NA
17:29081433	rs9889755	17	29234505	29081433	0.777368	1.5e-13	T	C	C	G	1e-04	1	1	NA	NA	NA	NA	NA	NA	NA	NA	NA	NA	NA	NA	NA	NA	NA	ADAP2	CPD,NF1,RAB11FIP4,SUZ12	NA
17:29083881	rs9889755	17	29234505	29083881	0.725229	1.5e-13	T	C	CA	C	0	0	1	NA	NA	NA	NA	NA	NA	NA	NA	NA	NA	NA	NA	NA	NA	NA	ADAP2	CPD,NF1,RAB11FIP4,SUZ12	NA
17:29106820	rs9889755	17	29234505	29106820	0.777368	1.5e-13	T	C	AGTTTTTTGTTTTGTTTT	A	1e-04	1	1	NA	NA	NA	NA	NA	NA	NA	NA	NA	NA	NA	NA	NA	NA	NA	ADAP2	CPD,NF1,RAB11FIP4,SUZ12	NA
17:29124997	rs9889755	17	29234505	29124997	0.56222	1.5e-13	T	C	TACCTC	T	0	0	1	NA	NA	NA	NA	NA	NA	NA	NA	NA	NA	NA	NA	NA	NA	NA	ADAP2	CPD,NF1,RAB11FIP4,SUZ12	NA
17:29125000	rs9889755	17	29234505	29125000	0.56222	1.5e-13	T	C	C	G	0	0	1	NA	NA	NA	NA	NA	NA	NA	NA	NA	NA	NA	NA	NA	NA	NA	ADAP2	CPD,NF1,RAB11FIP4,SUZ12	NA
17:29125003	rs9889755	17	29234505	29125003	0.701344	1.5e-13	T	C	A	G	0	0	1	NA	NA	NA	NA	NA	NA	NA	NA	NA	NA	NA	NA	NA	NA	NA	ADAP2	CPD,NF1,RAB11FIP4,SUZ12	NA
17:29173912	rs9889755	17	29234505	29173912	0.911421	1.5e-13	T	C	AT	A	8e-04	1	1	NA	NA	NA	NA	NA	NA	NA	NA	NA	NA	NA	NA	NA	NA	NA	ADAP2	CPD,NF1,RAB11FIP4,SUZ12	NA
17:29187928	rs9889755	17	29234505	29187928	0.616764	1.5e-13	T	C	A	AT	0	0	1	NA	NA	NA	NA	NA	NA	NA	NA	NA	NA	NA	NA	NA	NA	NA	ADAP2	CPD,NF1,RAB11FIP4,SUZ12	NA
17:29190388	rs3760318	17	29247715	29190388	0.771503	2.3e-59	A	G	AT	A	0	0	1	NA	NA	NA	NA	NA	NA	NA	NA	NA	NA	NA	NA	NA	NA	NA	ADAP2	NA	NA
17:29208108	rs9889755	17	29234505	29208108	1	1.5e-13	T	C	CTTTTTTG	C	0.007	1	1	NA	NA	NA	NA	NA	NA	NA	NA	NA	NA	NA	NA	NA	NA	NA	ADAP2	CPD,NF1,RAB11FIP4,SUZ12	NA
17:29209274	rs9889755	17	29234505	29209274	0.889537	1.5e-13	T	C	GA	G	6e-04	1	1	NA	NA	NA	NA	NA	NA	NA	NA	NA	NA	NA	NA	NA	NA	NA	ADAP2	CPD,NF1,RAB11FIP4,SUZ12	NA
17:29243685	rs9889755	17	29234505	29243685	0.713233	1.5e-13	T	C	AT	A	0	0	1	NA	NA	NA	NA	NA	NA	NA	NA	NA	NA	NA	NA	NA	NA	NA	ADAP2	CPD,NF1,RAB11FIP4,SUZ12	NA
17:29244039	rs9889755	17	29234505	29244039	0.790235	1.5e-13	T	C	CAAAAAA	C	1e-04	1	1	NA	NA	NA	NA	NA	NA	NA	NA	NA	NA	NA	NA	NA	NA	NA	ADAP2	CPD,NF1,RAB11FIP4,SUZ12	NA
17:30231368	rs2028067	17	30239698	30231368	0.620843	2e-17	C	T	CT	C	0	0	1	NA	NA	NA	NA	NA	NA	NA	NA	NA	NA	NA	NA	NA	NA	NA	NA	SUZ12	NA
17:30231689	rs2028067	17	30239698	30231689	0.681038	2e-17	C	T	CTTGTTG	C	1e-04	0	1	NA	NA	NA	NA	NA	NA	NA	NA	NA	NA	NA	NA	NA	NA	NA	NA	SUZ12	NA
17:30251481	rs2028067	17	30239698	30251481	0.542602	2e-17	C	T	CT	C	0	0	1	NA	NA	NA	NA	NA	NA	NA	NA	NA	NA	NA	NA	NA	NA	NA	NA	SUZ12	NA
17:30255875	rs2028067	17	30239698	30255875	0.823432	2e-17	C	T	G	A	0.0022	1	1	NA	NA	NA	NA	NA	NA	NA	NA	NA	NA	NA	NA	NA	NA	NA	NA	SUZ12	NA
17:30260501	rs2028067	17	30239698	30260501	0.572566	2e-17	C	T	A	AT	0	0	1	NA	NA	NA	NA	NA	NA	NA	NA	NA	NA	NA	NA	NA	NA	NA	NA	SUZ12	NA
17:30284258	rs2028067	17	30239698	30284258	0.770573	2e-17	C	T	G	GT	8e-04	0	1	NA	NA	NA	NA	NA	NA	NA	NA	NA	NA	NA	NA	NA	NA	NA	NA	SUZ12	NA
17:30291432	rs2028067	17	30239698	30291432	0.761806	2e-17	C	T	GT	G	7e-04	0	1	NA	NA	NA	NA	NA	NA	NA	NA	NA	NA	NA	NA	NA	NA	NA	NA	SUZ12	NA
17:30299774	rs2028067	17	30239698	30299774	0.807258	2e-17	C	T	C	A	0.0016	1	1	NA	NA	NA	NA	NA	NA	NA	NA	NA	NA	NA	NA	NA	NA	NA	NA	SUZ12	NA
17:30330035	rs2028067	17	30239698	30330035	0.657287	2e-17	C	T	A	T	0	0	1	NA	NA	NA	NA	NA	NA	NA	NA	NA	NA	NA	NA	NA	NA	NA	NA	SUZ12	NA
17:30356783	rs2028067	17	30239698	30356783	0.790697	2e-17	C	T	G	C	0.0012	1	1	NA	NA	NA	NA	NA	NA	NA	NA	NA	NA	NA	NA	NA	NA	NA	NA	SUZ12	NA
17:30358087	rs2028067	17	30239698	30358087	0.790697	2e-17	C	T	A	G	0.0012	1	1	NA	NA	NA	NA	NA	NA	NA	NA	NA	NA	NA	NA	NA	NA	NA	NA	SUZ12	NA
17:30359167	rs2028067	17	30239698	30359167	0.790697	2e-17	C	T	T	A	0.0012	1	1	NA	NA	NA	NA	NA	NA	NA	NA	NA	NA	NA	NA	NA	NA	NA	NA	SUZ12	NA
17:30359495	rs2028067	17	30239698	30359495	0.790697	2e-17	C	T	T	A	0.0012	1	1	NA	NA	NA	NA	NA	NA	NA	NA	NA	NA	NA	NA	NA	NA	NA	NA	SUZ12	NA
17:30377574	rs2028067	17	30239698	30377574	0.748853	2e-17	C	T	C	T	5e-04	0	1	NA	NA	NA	NA	NA	NA	NA	NA	NA	NA	NA	NA	NA	NA	NA	NA	SUZ12	NA
17:30379905	rs2028067	17	30239698	30379905	0.806304	2e-17	C	T	A	T	0.0016	1	1	NA	NA	NA	NA	NA	NA	NA	NA	NA	NA	NA	NA	NA	NA	NA	NA	SUZ12	NA
17:30387909	rs2028067	17	30239698	30387909	0.600169	2e-17	C	T	C	T	0	0	1	NA	NA	NA	NA	NA	NA	NA	NA	NA	NA	NA	NA	NA	NA	NA	NA	SUZ12	NA
17:30390417	rs2028067	17	30239698	30390417	0.78503	2e-17	C	T	CTTTTA	C	0.0011	1	1	NA	NA	NA	NA	NA	NA	NA	NA	NA	NA	NA	NA	NA	NA	NA	NA	SUZ12	NA
17:30414278	rs2028067	17	30239698	30414278	0.524696	2e-17	C	T	TA	T	0	0	1	NA	NA	NA	NA	NA	NA	NA	NA	NA	NA	NA	NA	NA	NA	NA	NA	SUZ12	NA
17:30416964	rs2028067	17	30239698	30416964	0.584593	2e-17	C	T	T	C	0	0	1	NA	NA	NA	NA	NA	NA	NA	NA	NA	NA	NA	NA	NA	NA	NA	NA	SUZ12	NA
17:38627277	rs3169906	17	38632761	38627277	0.539481	2.1e-08	G	C	A	G	5e-04	0	1	NA	NA	NA	NA	NA	NA	NA	NA	NA	NA	NA	NA	17:38624970-38656962	NA	NA	TOP2A	TOP2A	NA
17:43219921	rs4986172	17	43216281	43219921	0.504933	1.6e-31	T	C	C	CT	0	0	1	NA	NA	NA	NA	NA	NA	NA	NA	NA	NA	NA	NA	NA	NA	NA	NA	PLCD3,MAP3K14-AS1,MAP3K14	NA
17:43489161	rs199515	17	44856641	43489161	0.569399	1.6e-09	G	C	TCACACA	T	0	1	1	NA	NA	NA	NA	NA	NA	NA	NA	NA	NA	NA	NA	NA	NA	NA	NA	MAP3K14,ARHGAP27,NSF,WNT3,WNT9B	NA
17:43493398	rs199515	17	44856641	43493398	0.547938	1.6e-09	G	C	GTT	G	0	1	1	NA	NA	NA	NA	NA	NA	NA	NA	NA	NA	NA	NA	NA	NA	NA	NA	MAP3K14,ARHGAP27,NSF,WNT3,WNT9B	NA
17:43516739	rs199515	17	44856641	43516739	0.575946	1.6e-09	G	C	A	G	0	1	1	NA	NA	NA	NA	NA	NA	NA	NA	NA	NA	NA	NA	NA	NA	NA	NA	MAP3K14,ARHGAP27,NSF,WNT3,WNT9B	NA
17:43522775	rs199515	17	44856641	43522775	0.54428	1.6e-09	G	C	T	TTGTG	0	1	1	NA	NA	NA	NA	NA	NA	NA	NA	NA	NA	NA	NA	NA	NA	NA	NA	MAP3K14,ARHGAP27,NSF,WNT3,WNT9B	NA
17:43557054	rs199515	17	44856641	43557054	0.561549	1.6e-09	G	C	AAAAACAAAAC	A	0	1	1	NA	NA	NA	NA	NA	NA	NA	NA	NA	NA	NA	NA	NA	NA	NA	NA	MAP3K14,ARHGAP27,NSF,WNT3,WNT9B	NA
17:43568278	rs199515	17	44856641	43568278	0.600536	1.6e-09	G	C	TGA	T	0	1	1	17:43567741-43568629	17:43567692-43568602	17:43567692-43568629	17:43567741-43568629	17:43567692-43568602	17:43567692-43568629	17:43567741-43568629	17:43567692-43568602	17:43567692-43568629	17:43567741-43568629	17:43567692-43568602	17:43567692-43568629	17:43567620-43568923	NA	NA	NA	MAP3K14,ARHGAP27,NSF,WNT3,WNT9B	NA
17:43568280	rs199515	17	44856641	43568280	0.600536	1.6e-09	G	C	GA	G	0	1	1	17:43567741-43568629	17:43567692-43568602	17:43567692-43568629	17:43567741-43568629	17:43567692-43568602	17:43567692-43568629	17:43567741-43568629	17:43567692-43568602	17:43567692-43568629	17:43567741-43568629	17:43567692-43568602	17:43567692-43568629	17:43567620-43568923	NA	NA	NA	MAP3K14,ARHGAP27,NSF,WNT3,WNT9B	NA
17:43575452	rs199515	17	44856641	43575452	0.80555	1.6e-09	G	C	G	A	2e-04	1	1	NA	NA	NA	NA	NA	NA	NA	NA	NA	NA	NA	NA	NA	NA	NA	NA	MAP3K14,ARHGAP27,NSF,WNT3,WNT9B	NA
17:43663169	rs199515	17	44856641	43663169	0.806591	1.6e-09	G	C	C	T	2e-04	1	1	NA	NA	NA	NA	NA	NA	NA	NA	NA	NA	NA	NA	NA	NA	NA	NA	MAP3K14,ARHGAP27,NSF,WNT3,WNT9B	NA
17:43663213	rs199515	17	44856641	43663213	0.784871	1.6e-09	G	C	CA	C	2e-04	1	1	NA	NA	NA	NA	NA	NA	NA	NA	NA	NA	NA	NA	NA	NA	NA	NA	MAP3K14,ARHGAP27,NSF,WNT3,WNT9B	NA
17:43663455	rs199515	17	44856641	43663455	0.714515	1.6e-09	G	C	CT	C	0	1	1	NA	NA	NA	NA	NA	NA	NA	NA	NA	NA	NA	NA	NA	NA	NA	NA	MAP3K14,ARHGAP27,NSF,WNT3,WNT9B	NA
17:43663780	rs199515	17	44856641	43663780	0.843547	1.6e-09	G	C	G	C	4e-04	1	1	NA	NA	NA	NA	NA	NA	NA	NA	NA	NA	NA	NA	NA	NA	NA	NA	MAP3K14,ARHGAP27,NSF,WNT3,WNT9B	NA
17:43663843	rs199515	17	44856641	43663843	0.816059	1.6e-09	G	C	T	C	3e-04	1	1	NA	NA	NA	NA	NA	NA	NA	NA	NA	NA	NA	NA	NA	NA	NA	NA	MAP3K14,ARHGAP27,NSF,WNT3,WNT9B	NA
17:43664335	rs199515	17	44856641	43664335	0.834107	1.6e-09	G	C	G	C	3e-04	1	1	NA	NA	NA	NA	NA	NA	NA	NA	NA	NA	NA	NA	NA	NA	NA	NA	MAP3K14,ARHGAP27,NSF,WNT3,WNT9B	NA
17:43664978	rs199515	17	44856641	43664978	0.811462	1.6e-09	G	C	G	A	2e-04	1	1	NA	NA	NA	NA	NA	NA	NA	NA	NA	NA	NA	NA	NA	NA	NA	NA	MAP3K14,ARHGAP27,NSF,WNT3,WNT9B	NA
17:43665322	rs199515	17	44856641	43665322	0.789645	1.6e-09	G	C	T	C	2e-04	1	1	NA	NA	NA	NA	NA	NA	NA	NA	NA	NA	NA	NA	NA	NA	NA	NA	MAP3K14,ARHGAP27,NSF,WNT3,WNT9B	NA
17:43665343	rs199515	17	44856641	43665343	0.804034	1.6e-09	G	C	G	T	2e-04	1	1	NA	NA	NA	NA	NA	NA	NA	NA	NA	NA	NA	NA	NA	NA	NA	NA	MAP3K14,ARHGAP27,NSF,WNT3,WNT9B	NA
17:43665379	rs199515	17	44856641	43665379	0.806881	1.6e-09	G	C	C	T	2e-04	1	1	NA	NA	NA	NA	NA	NA	NA	NA	NA	NA	NA	NA	NA	NA	NA	NA	MAP3K14,ARHGAP27,NSF,WNT3,WNT9B	NA
17:43665468	rs199515	17	44856641	43665468	0.815302	1.6e-09	G	C	G	T	3e-04	1	1	NA	NA	NA	NA	NA	NA	NA	NA	NA	NA	NA	NA	NA	NA	NA	NA	MAP3K14,ARHGAP27,NSF,WNT3,WNT9B	NA
17:43665809	rs199515	17	44856641	43665809	0.820208	1.6e-09	G	C	T	C	3e-04	1	1	NA	NA	NA	NA	NA	NA	NA	NA	NA	NA	NA	NA	NA	NA	NA	NA	MAP3K14,ARHGAP27,NSF,WNT3,WNT9B	NA
17:43665838	rs199515	17	44856641	43665838	0.820208	1.6e-09	G	C	G	A	3e-04	1	1	NA	NA	NA	NA	NA	NA	NA	NA	NA	NA	NA	NA	NA	NA	NA	NA	MAP3K14,ARHGAP27,NSF,WNT3,WNT9B	NA
17:43665906	rs199515	17	44856641	43665906	0.816985	1.6e-09	G	C	G	C	3e-04	1	1	NA	NA	NA	NA	NA	NA	NA	NA	NA	NA	NA	NA	NA	NA	NA	NA	MAP3K14,ARHGAP27,NSF,WNT3,WNT9B	NA
17:43666244	rs199515	17	44856641	43666244	0.820208	1.6e-09	G	C	G	A	3e-04	1	1	NA	NA	NA	NA	NA	NA	NA	NA	NA	NA	NA	NA	NA	NA	NA	NA	MAP3K14,ARHGAP27,NSF,WNT3,WNT9B	NA
17:43666251	rs199515	17	44856641	43666251	0.810091	1.6e-09	G	C	G	C	2e-04	1	1	NA	NA	NA	NA	NA	NA	NA	NA	NA	NA	NA	NA	NA	NA	NA	NA	MAP3K14,ARHGAP27,NSF,WNT3,WNT9B	NA
17:43666385	rs199515	17	44856641	43666385	0.779016	1.6e-09	G	C	T	C	2e-04	1	1	NA	NA	NA	NA	NA	NA	NA	NA	NA	NA	NA	NA	NA	NA	NA	NA	MAP3K14,ARHGAP27,NSF,WNT3,WNT9B	NA
17:43666431	rs199515	17	44856641	43666431	0.820208	1.6e-09	G	C	C	T	3e-04	1	1	NA	NA	NA	NA	NA	NA	NA	NA	NA	NA	NA	NA	NA	NA	NA	NA	MAP3K14,ARHGAP27,NSF,WNT3,WNT9B	NA
17:43666511	rs199515	17	44856641	43666511	0.820208	1.6e-09	G	C	T	A	3e-04	1	1	NA	NA	NA	NA	NA	NA	NA	NA	NA	NA	NA	NA	NA	NA	NA	NA	MAP3K14,ARHGAP27,NSF,WNT3,WNT9B	NA
17:43666906	rs199515	17	44856641	43666906	0.816985	1.6e-09	G	C	C	G	3e-04	1	1	NA	NA	NA	NA	NA	NA	NA	NA	NA	NA	NA	NA	NA	NA	NA	NA	MAP3K14,ARHGAP27,NSF,WNT3,WNT9B	NA
17:43667365	rs199515	17	44856641	43667365	0.810854	1.6e-09	G	C	C	T	2e-04	1	1	NA	NA	NA	NA	NA	NA	NA	NA	NA	NA	NA	NA	NA	NA	NA	NA	MAP3K14,ARHGAP27,NSF,WNT3,WNT9B	NA
17:43667635	rs199515	17	44856641	43667635	0.78598	1.6e-09	G	C	G	A	2e-04	1	1	NA	NA	NA	NA	NA	NA	NA	NA	NA	NA	NA	NA	NA	NA	NA	NA	MAP3K14,ARHGAP27,NSF,WNT3,WNT9B	NA
17:43667792	rs199515	17	44856641	43667792	0.805119	1.6e-09	G	C	T	C	2e-04	1	1	NA	NA	NA	NA	NA	NA	NA	NA	NA	NA	NA	NA	NA	NA	NA	NA	MAP3K14,ARHGAP27,NSF,WNT3,WNT9B	NA
17:43667836	rs199515	17	44856641	43667836	0.805119	1.6e-09	G	C	A	C	2e-04	1	1	NA	NA	NA	NA	NA	NA	NA	NA	NA	NA	NA	NA	NA	NA	NA	NA	MAP3K14,ARHGAP27,NSF,WNT3,WNT9B	NA
17:43667915	rs199515	17	44856641	43667915	0.807939	1.6e-09	G	C	C	T	2e-04	1	1	NA	NA	NA	NA	NA	NA	NA	NA	NA	NA	NA	NA	NA	NA	NA	NA	MAP3K14,ARHGAP27,NSF,WNT3,WNT9B	NA
17:43667922	rs199515	17	44856641	43667922	0.813869	1.6e-09	G	C	C	G	2e-04	1	1	NA	NA	NA	NA	NA	NA	NA	NA	NA	NA	NA	NA	NA	NA	NA	NA	MAP3K14,ARHGAP27,NSF,WNT3,WNT9B	NA
17:43667934	rs199515	17	44856641	43667934	0.807939	1.6e-09	G	C	G	C	2e-04	1	1	NA	NA	NA	NA	NA	NA	NA	NA	NA	NA	NA	NA	NA	NA	NA	NA	MAP3K14,ARHGAP27,NSF,WNT3,WNT9B	NA
17:43668017	rs199515	17	44856641	43668017	0.816985	1.6e-09	G	C	A	G	3e-04	1	1	NA	NA	NA	NA	NA	NA	NA	NA	NA	NA	NA	NA	NA	NA	NA	NA	MAP3K14,ARHGAP27,NSF,WNT3,WNT9B	NA
17:43668187	rs199515	17	44856641	43668187	0.816985	1.6e-09	G	C	G	A	3e-04	1	1	NA	NA	NA	NA	NA	NA	NA	NA	NA	NA	NA	NA	NA	NA	NA	NA	MAP3K14,ARHGAP27,NSF,WNT3,WNT9B	NA
17:43668239	rs199515	17	44856641	43668239	0.813346	1.6e-09	G	C	C	T	2e-04	1	1	NA	NA	NA	NA	NA	NA	NA	NA	NA	NA	NA	NA	NA	NA	NA	NA	MAP3K14,ARHGAP27,NSF,WNT3,WNT9B	NA
17:43668455	rs199515	17	44856641	43668455	0.802392	1.6e-09	G	C	G	T	2e-04	1	1	NA	NA	NA	NA	NA	NA	NA	NA	NA	NA	NA	NA	NA	NA	NA	NA	MAP3K14,ARHGAP27,NSF,WNT3,WNT9B	NA
17:43668512	rs199515	17	44856641	43668512	0.627863	1.6e-09	G	C	CAAA	C	0	1	1	NA	NA	NA	NA	NA	NA	NA	NA	NA	NA	NA	NA	NA	NA	NA	NA	MAP3K14,ARHGAP27,NSF,WNT3,WNT9B	NA
17:43668815	rs199515	17	44856641	43668815	0.782905	1.6e-09	G	C	G	A	2e-04	1	1	NA	NA	NA	NA	NA	NA	NA	NA	NA	NA	NA	NA	NA	NA	NA	NA	MAP3K14,ARHGAP27,NSF,WNT3,WNT9B	NA
17:43668850	rs199515	17	44856641	43668850	0.69648	1.6e-09	G	C	C	T	0	1	1	NA	NA	NA	NA	NA	NA	NA	NA	NA	NA	NA	NA	NA	NA	NA	NA	MAP3K14,ARHGAP27,NSF,WNT3,WNT9B	NA
17:43668852	rs199515	17	44856641	43668852	0.69648	1.6e-09	G	C	T	C	0	1	1	NA	NA	NA	NA	NA	NA	NA	NA	NA	NA	NA	NA	NA	NA	NA	NA	MAP3K14,ARHGAP27,NSF,WNT3,WNT9B	NA
17:43668853	rs199515	17	44856641	43668853	0.69648	1.6e-09	G	C	G	A	0	1	1	NA	NA	NA	NA	NA	NA	NA	NA	NA	NA	NA	NA	NA	NA	NA	NA	MAP3K14,ARHGAP27,NSF,WNT3,WNT9B	NA
17:43669049	rs199515	17	44856641	43669049	0.814662	1.6e-09	G	C	AC	A	3e-04	1	1	NA	NA	NA	NA	NA	NA	NA	NA	NA	NA	NA	NA	NA	NA	NA	NA	MAP3K14,ARHGAP27,NSF,WNT3,WNT9B	NA
17:43669250	rs199515	17	44856641	43669250	0.820208	1.6e-09	G	C	G	A	3e-04	1	1	NA	NA	NA	NA	NA	NA	NA	NA	NA	NA	NA	NA	NA	NA	NA	NA	MAP3K14,ARHGAP27,NSF,WNT3,WNT9B	NA
17:43669704	rs199515	17	44856641	43669704	0.829442	1.6e-09	G	C	A	C	3e-04	1	1	NA	NA	NA	NA	NA	NA	NA	NA	NA	NA	NA	NA	NA	NA	NA	NA	MAP3K14,ARHGAP27,NSF,WNT3,WNT9B	NA
17:43669879	rs199515	17	44856641	43669879	0.829442	1.6e-09	G	C	G	A	3e-04	1	1	NA	NA	NA	NA	NA	NA	NA	NA	NA	NA	NA	NA	NA	NA	NA	NA	MAP3K14,ARHGAP27,NSF,WNT3,WNT9B	NA
17:43669923	rs199515	17	44856641	43669923	0.829442	1.6e-09	G	C	C	T	3e-04	1	1	NA	NA	NA	NA	NA	NA	NA	NA	NA	NA	NA	NA	NA	NA	NA	NA	MAP3K14,ARHGAP27,NSF,WNT3,WNT9B	NA
17:43669931	rs199515	17	44856641	43669931	0.809402	1.6e-09	G	C	C	T	2e-04	1	1	NA	NA	NA	NA	NA	NA	NA	NA	NA	NA	NA	NA	NA	NA	NA	NA	MAP3K14,ARHGAP27,NSF,WNT3,WNT9B	NA
17:43670018	rs199515	17	44856641	43670018	0.830388	1.6e-09	G	C	A	G	3e-04	1	1	NA	NA	NA	NA	NA	NA	NA	NA	NA	NA	NA	NA	NA	NA	NA	NA	MAP3K14,ARHGAP27,NSF,WNT3,WNT9B	NA
17:43670073	rs199515	17	44856641	43670073	0.793148	1.6e-09	G	C	T	G	2e-04	1	1	NA	NA	NA	NA	NA	NA	NA	NA	NA	NA	NA	NA	NA	NA	NA	NA	MAP3K14,ARHGAP27,NSF,WNT3,WNT9B	NA
17:43670536	rs199515	17	44856641	43670536	0.755993	1.6e-09	G	C	G	A	1e-04	1	1	NA	NA	NA	NA	NA	NA	NA	NA	NA	NA	NA	NA	NA	NA	NA	NA	MAP3K14,ARHGAP27,NSF,WNT3,WNT9B	NA
17:43670754	rs199515	17	44856641	43670754	0.77051	1.6e-09	G	C	A	G	1e-04	1	1	NA	NA	NA	NA	NA	NA	NA	NA	NA	NA	NA	NA	NA	NA	NA	NA	MAP3K14,ARHGAP27,NSF,WNT3,WNT9B	NA
17:43670940	rs199515	17	44856641	43670940	0.770743	1.6e-09	G	C	G	A	1e-04	1	1	NA	NA	NA	NA	NA	NA	NA	NA	NA	NA	NA	NA	NA	NA	NA	NA	MAP3K14,ARHGAP27,NSF,WNT3,WNT9B	NA
17:43671066	rs199515	17	44856641	43671066	0.767872	1.6e-09	G	C	GA	G	1e-04	1	1	NA	NA	NA	NA	NA	NA	NA	NA	NA	NA	NA	NA	NA	NA	NA	NA	MAP3K14,ARHGAP27,NSF,WNT3,WNT9B	NA
17:43671099	rs199515	17	44856641	43671099	0.806683	1.6e-09	G	C	A	C	2e-04	1	1	NA	NA	NA	NA	NA	NA	NA	NA	NA	NA	NA	NA	NA	NA	NA	NA	MAP3K14,ARHGAP27,NSF,WNT3,WNT9B	NA
17:43671174	rs199515	17	44856641	43671174	0.768091	1.6e-09	G	C	G	A	1e-04	1	1	NA	NA	NA	NA	NA	NA	NA	NA	NA	NA	NA	NA	NA	NA	NA	NA	MAP3K14,ARHGAP27,NSF,WNT3,WNT9B	NA
17:43671235	rs199515	17	44856641	43671235	0.815638	1.6e-09	G	C	T	C	3e-04	1	1	NA	NA	NA	NA	NA	NA	NA	NA	NA	NA	NA	NA	NA	NA	NA	NA	MAP3K14,ARHGAP27,NSF,WNT3,WNT9B	NA
17:43671737	rs199515	17	44856641	43671737	0.76084	1.6e-09	G	C	C	A	1e-04	1	1	NA	NA	NA	NA	NA	NA	NA	NA	NA	NA	NA	NA	NA	NA	NA	NA	MAP3K14,ARHGAP27,NSF,WNT3,WNT9B	NA
17:43671739	rs199515	17	44856641	43671739	0.76084	1.6e-09	G	C	G	A	1e-04	1	1	NA	NA	NA	NA	NA	NA	NA	NA	NA	NA	NA	NA	NA	NA	NA	NA	MAP3K14,ARHGAP27,NSF,WNT3,WNT9B	NA
17:43673792	rs199515	17	44856641	43673792	0.806752	1.6e-09	G	C	G	A	2e-04	1	1	NA	NA	NA	NA	NA	NA	NA	NA	NA	NA	NA	NA	NA	NA	NA	NA	MAP3K14,ARHGAP27,NSF,WNT3,WNT9B	NA
17:43675462	rs199515	17	44856641	43675462	0.58341	1.6e-09	G	C	T	G	0	1	1	NA	NA	NA	NA	NA	NA	NA	NA	NA	NA	NA	NA	NA	NA	NA	NA	MAP3K14,ARHGAP27,NSF,WNT3,WNT9B	NA
17:43675489	rs199515	17	44856641	43675489	0.678687	1.6e-09	G	C	T	A	0	1	1	NA	NA	NA	NA	NA	NA	NA	NA	NA	NA	NA	NA	NA	NA	NA	NA	MAP3K14,ARHGAP27,NSF,WNT3,WNT9B	NA
17:43679121	rs199515	17	44856641	43679121	0.812468	1.6e-09	G	C	A	G	2e-04	1	1	NA	NA	NA	NA	NA	NA	NA	NA	NA	NA	NA	NA	NA	NA	NA	NA	MAP3K14,ARHGAP27,NSF,WNT3,WNT9B	NA
17:43679132	rs199515	17	44856641	43679132	0.80798	1.6e-09	G	C	G	A	2e-04	1	1	NA	NA	NA	NA	NA	NA	NA	NA	NA	NA	NA	NA	NA	NA	NA	NA	MAP3K14,ARHGAP27,NSF,WNT3,WNT9B	NA
17:43679193	rs199515	17	44856641	43679193	0.745166	1.6e-09	G	C	A	G	1e-04	1	1	NA	NA	NA	NA	NA	NA	NA	NA	NA	NA	NA	NA	NA	NA	NA	NA	MAP3K14,ARHGAP27,NSF,WNT3,WNT9B	NA
17:43681222	rs199515	17	44856641	43681222	0.815638	1.6e-09	G	C	T	C	3e-04	1	1	NA	NA	NA	NA	NA	NA	NA	NA	NA	NA	NA	NA	NA	NA	NA	NA	MAP3K14,ARHGAP27,NSF,WNT3,WNT9B	NA
17:43681304	rs199515	17	44856641	43681304	0.820208	1.6e-09	G	C	A	G	3e-04	1	1	NA	NA	NA	NA	NA	NA	NA	NA	NA	NA	NA	NA	NA	NA	NA	NA	MAP3K14,ARHGAP27,NSF,WNT3,WNT9B	NA
17:43681316	rs199515	17	44856641	43681316	0.820208	1.6e-09	G	C	C	T	3e-04	1	1	NA	NA	NA	NA	NA	NA	NA	NA	NA	NA	NA	NA	NA	NA	NA	NA	MAP3K14,ARHGAP27,NSF,WNT3,WNT9B	NA
17:43681771	rs199515	17	44856641	43681771	0.671767	1.6e-09	G	C	T	C	0	1	1	NA	NA	NA	NA	NA	NA	NA	NA	NA	NA	NA	NA	NA	NA	NA	NA	MAP3K14,ARHGAP27,NSF,WNT3,WNT9B	NA
17:43681796	rs199515	17	44856641	43681796	0.708288	1.6e-09	G	C	A	G	0	1	1	NA	NA	NA	NA	NA	NA	NA	NA	NA	NA	NA	NA	NA	NA	NA	NA	MAP3K14,ARHGAP27,NSF,WNT3,WNT9B	NA
17:43681824	rs199515	17	44856641	43681824	0.708288	1.6e-09	G	C	G	A	0	1	1	NA	NA	NA	NA	NA	NA	NA	NA	NA	NA	NA	NA	NA	NA	NA	NA	MAP3K14,ARHGAP27,NSF,WNT3,WNT9B	NA
17:43682010	rs199515	17	44856641	43682010	0.703511	1.6e-09	G	C	T	C	0	1	1	NA	NA	NA	NA	NA	NA	NA	NA	NA	NA	NA	NA	NA	NA	NA	NA	MAP3K14,ARHGAP27,NSF,WNT3,WNT9B	NA
17:43682098	rs199515	17	44856641	43682098	0.780791	1.6e-09	G	C	C	A	2e-04	1	1	NA	NA	NA	NA	NA	NA	NA	NA	NA	NA	NA	NA	NA	NA	NA	NA	MAP3K14,ARHGAP27,NSF,WNT3,WNT9B	NA
17:43682323	rs199515	17	44856641	43682323	0.815638	1.6e-09	G	C	C	T	3e-04	1	1	NA	NA	NA	NA	NA	NA	NA	NA	NA	NA	NA	NA	NA	NA	NA	NA	MAP3K14,ARHGAP27,NSF,WNT3,WNT9B	NA
17:43684094	rs199515	17	44856641	43684094	0.811099	1.6e-09	G	C	C	T	2e-04	1	1	NA	NA	NA	NA	NA	NA	NA	NA	NA	NA	NA	NA	NA	NA	NA	NA	MAP3K14,ARHGAP27,NSF,WNT3,WNT9B	NA
17:43684425	rs199515	17	44856641	43684425	0.667895	1.6e-09	G	C	A	AT	0	1	1	NA	NA	NA	NA	NA	NA	NA	NA	NA	NA	NA	NA	NA	NA	NA	NA	MAP3K14,ARHGAP27,NSF,WNT3,WNT9B	NA
17:43685291	rs199515	17	44856641	43685291	0.776143	1.6e-09	G	C	C	CA	1e-04	1	1	NA	NA	NA	NA	NA	NA	NA	NA	NA	NA	NA	NA	NA	NA	NA	NA	MAP3K14,ARHGAP27,NSF,WNT3,WNT9B	NA
17:43687181	rs199515	17	44856641	43687181	0.655491	1.6e-09	G	C	C	CT	0	1	1	NA	NA	NA	NA	NA	NA	NA	NA	NA	NA	NA	NA	NA	NA	NA	NA	MAP3K14,ARHGAP27,NSF,WNT3,WNT9B	NA
17:43688042	rs199515	17	44856641	43688042	0.788009	1.6e-09	G	C	G	C	2e-04	1	1	NA	NA	NA	NA	NA	NA	NA	NA	NA	NA	NA	NA	NA	NA	NA	NA	MAP3K14,ARHGAP27,NSF,WNT3,WNT9B	NA
17:43688317	rs199515	17	44856641	43688317	0.812468	1.6e-09	G	C	G	A	2e-04	1	1	NA	NA	NA	NA	NA	NA	NA	NA	NA	NA	NA	NA	NA	NA	NA	NA	MAP3K14,ARHGAP27,NSF,WNT3,WNT9B	NA
17:43688579	rs199515	17	44856641	43688579	0.820208	1.6e-09	G	C	G	A	3e-04	1	1	NA	NA	NA	NA	NA	NA	NA	NA	NA	NA	NA	NA	NA	NA	NA	NA	MAP3K14,ARHGAP27,NSF,WNT3,WNT9B	NA
17:43689684	rs199515	17	44856641	43689684	0.763839	1.6e-09	G	C	G	C	1e-04	1	1	NA	NA	NA	NA	NA	NA	NA	NA	NA	NA	NA	NA	NA	NA	NA	NA	MAP3K14,ARHGAP27,NSF,WNT3,WNT9B	NA
17:43691377	rs199515	17	44856641	43691377	0.806943	1.6e-09	G	C	C	T	2e-04	1	1	NA	NA	NA	NA	NA	NA	NA	NA	NA	NA	NA	NA	NA	NA	NA	NA	MAP3K14,ARHGAP27,NSF,WNT3,WNT9B	NA
17:43693341	rs199515	17	44856641	43693341	0.820208	1.6e-09	G	C	G	A	3e-04	1	1	NA	NA	NA	NA	NA	NA	NA	NA	NA	NA	NA	NA	NA	NA	NA	NA	MAP3K14,ARHGAP27,NSF,WNT3,WNT9B	NA
17:43693379	rs199515	17	44856641	43693379	0.812468	1.6e-09	G	C	T	TA	2e-04	1	1	NA	NA	NA	NA	NA	NA	NA	NA	NA	NA	NA	NA	NA	NA	NA	NA	MAP3K14,ARHGAP27,NSF,WNT3,WNT9B	NA
17:43693462	rs199515	17	44856641	43693462	0.767349	1.6e-09	G	C	T	C	1e-04	1	1	NA	NA	NA	NA	NA	NA	NA	NA	NA	NA	NA	NA	NA	NA	NA	NA	MAP3K14,ARHGAP27,NSF,WNT3,WNT9B	NA
17:43693538	rs199515	17	44856641	43693538	0.814662	1.6e-09	G	C	T	G	3e-04	1	1	NA	NA	NA	NA	NA	NA	NA	NA	NA	NA	NA	NA	NA	NA	NA	NA	MAP3K14,ARHGAP27,NSF,WNT3,WNT9B	NA
17:43695197	rs199515	17	44856641	43695197	0.820208	1.6e-09	G	C	T	C	3e-04	1	1	NA	NA	NA	NA	NA	NA	NA	NA	NA	NA	NA	NA	NA	NA	NA	NA	MAP3K14,ARHGAP27,NSF,WNT3,WNT9B	NA
17:43695967	rs199515	17	44856641	43695967	0.820208	1.6e-09	G	C	G	A	3e-04	1	1	NA	NA	NA	NA	NA	NA	NA	NA	NA	NA	NA	NA	NA	NA	NA	NA	MAP3K14,ARHGAP27,NSF,WNT3,WNT9B	NA
17:43696159	rs199515	17	44856641	43696159	0.703511	1.6e-09	G	C	T	A	0	1	1	NA	NA	NA	NA	NA	NA	NA	NA	NA	NA	NA	NA	NA	NA	NA	NA	MAP3K14,ARHGAP27,NSF,WNT3,WNT9B	NA
17:43696254	rs199515	17	44856641	43696254	0.820208	1.6e-09	G	C	G	A	3e-04	1	1	NA	NA	NA	NA	NA	NA	NA	NA	NA	NA	NA	NA	NA	NA	NA	NA	MAP3K14,ARHGAP27,NSF,WNT3,WNT9B	NA
17:43699113	rs199515	17	44856641	43699113	0.809631	1.6e-09	G	C	G	A	2e-04	1	1	NA	NA	NA	NA	NA	NA	NA	NA	NA	NA	NA	NA	NA	NA	NA	NA	MAP3K14,ARHGAP27,NSF,WNT3,WNT9B	NA
17:43704310	rs199515	17	44856641	43704310	0.794169	1.6e-09	G	C	G	T	2e-04	1	1	NA	NA	NA	NA	NA	NA	NA	NA	NA	NA	NA	NA	NA	NA	NA	NA	MAP3K14,ARHGAP27,NSF,WNT3,WNT9B	NA
17:43707838	rs199515	17	44856641	43707838	0.811462	1.6e-09	G	C	T	TG	2e-04	1	1	NA	NA	NA	NA	NA	NA	NA	NA	NA	NA	NA	NA	NA	NA	NA	NA	MAP3K14,ARHGAP27,NSF,WNT3,WNT9B	NA
17:43714179	rs199515	17	44856641	43714179	0.809152	1.6e-09	G	C	CT	C	2e-04	1	1	NA	NA	NA	NA	NA	NA	NA	NA	NA	NA	NA	NA	NA	NA	NA	NA	MAP3K14,ARHGAP27,NSF,WNT3,WNT9B	NA
17:43714190	rs199515	17	44856641	43714190	0.814662	1.6e-09	G	C	T	A	3e-04	1	1	NA	NA	NA	NA	NA	NA	NA	NA	NA	NA	NA	NA	NA	NA	NA	NA	MAP3K14,ARHGAP27,NSF,WNT3,WNT9B	NA
17:43721690	rs199515	17	44856641	43721690	0.814662	1.6e-09	G	C	C	CAAAAAAAA	3e-04	1	1	NA	NA	NA	NA	NA	NA	NA	NA	NA	NA	NA	NA	NA	NA	NA	NA	MAP3K14,ARHGAP27,NSF,WNT3,WNT9B	NA
17:43723929	rs199515	17	44856641	43723929	0.821894	1.6e-09	G	C	A	G	3e-04	1	1	NA	NA	NA	NA	NA	NA	NA	NA	NA	NA	NA	NA	17:43723608-43724335	NA	NA	NA	MAP3K14,ARHGAP27,NSF,WNT3,WNT9B	NA
17:43723930	rs199515	17	44856641	43723930	0.821894	1.6e-09	G	C	G	A	3e-04	1	1	NA	NA	NA	NA	NA	NA	NA	NA	NA	NA	NA	NA	17:43723608-43724335	NA	NA	NA	MAP3K14,ARHGAP27,NSF,WNT3,WNT9B	NA
17:43724247	rs199515	17	44856641	43724247	0.814662	1.6e-09	G	C	TA	T	3e-04	1	1	NA	NA	NA	NA	NA	NA	NA	NA	NA	NA	NA	NA	17:43723608-43724335	NA	NA	NA	MAP3K14,ARHGAP27,NSF,WNT3,WNT9B	NA
17:43733707	rs199515	17	44856641	43733707	0.814662	1.6e-09	G	C	G	GC	3e-04	1	1	NA	NA	NA	NA	NA	NA	NA	NA	NA	NA	NA	NA	NA	NA	NA	NA	MAP3K14,ARHGAP27,NSF,WNT3,WNT9B	NA
17:43734255	rs199515	17	44856641	43734255	0.814662	1.6e-09	G	C	T	TA	3e-04	1	1	NA	NA	NA	NA	NA	NA	NA	NA	NA	NA	NA	NA	NA	NA	NA	NA	MAP3K14,ARHGAP27,NSF,WNT3,WNT9B	NA
17:43741627	rs199515	17	44856641	43741627	0.814662	1.6e-09	G	C	AT	A	3e-04	1	1	NA	NA	NA	NA	NA	NA	NA	NA	NA	NA	NA	NA	NA	NA	NA	NA	MAP3K14,ARHGAP27,NSF,WNT3,WNT9B	NA
17:43742454	rs199515	17	44856641	43742454	0.814662	1.6e-09	G	C	A	AC	3e-04	1	1	NA	NA	NA	NA	NA	NA	NA	NA	NA	NA	NA	NA	NA	NA	NA	NA	MAP3K14,ARHGAP27,NSF,WNT3,WNT9B	NA
17:43746187	rs199515	17	44856641	43746187	0.814662	1.6e-09	G	C	T	TC	3e-04	1	1	NA	NA	NA	NA	NA	NA	NA	NA	NA	NA	NA	NA	NA	NA	NA	NA	MAP3K14,ARHGAP27,NSF,WNT3,WNT9B	NA
17:43751598	rs199515	17	44856641	43751598	0.807811	1.6e-09	G	C	G	GT	2e-04	1	1	NA	NA	NA	NA	NA	NA	NA	NA	NA	NA	NA	NA	NA	NA	NA	NA	MAP3K14,ARHGAP27,NSF,WNT3,WNT9B	NA
17:43756171	rs199515	17	44856641	43756171	0.814662	1.6e-09	G	C	AAAAC	A	3e-04	1	1	NA	NA	NA	NA	NA	NA	NA	NA	NA	NA	NA	NA	NA	NA	NA	NA	MAP3K14,ARHGAP27,NSF,WNT3,WNT9B	NA
17:43757776	rs199515	17	44856641	43757776	0.814662	1.6e-09	G	C	C	T	3e-04	1	1	NA	NA	NA	NA	NA	NA	NA	NA	NA	NA	NA	NA	NA	NA	NA	NA	MAP3K14,ARHGAP27,NSF,WNT3,WNT9B	NA
17:43757777	rs199515	17	44856641	43757777	0.814662	1.6e-09	G	C	T	C	3e-04	1	1	NA	NA	NA	NA	NA	NA	NA	NA	NA	NA	NA	NA	NA	NA	NA	NA	MAP3K14,ARHGAP27,NSF,WNT3,WNT9B	NA
17:43758116	rs199515	17	44856641	43758116	0.814662	1.6e-09	G	C	A	AAAAG	3e-04	1	1	NA	NA	NA	NA	NA	NA	NA	NA	NA	NA	NA	NA	NA	NA	NA	NA	MAP3K14,ARHGAP27,NSF,WNT3,WNT9B	NA
17:43760374	rs199515	17	44856641	43760374	0.814662	1.6e-09	G	C	AT	A	3e-04	1	1	NA	NA	NA	NA	NA	NA	NA	NA	NA	NA	NA	NA	NA	NA	NA	NA	MAP3K14,ARHGAP27,NSF,WNT3,WNT9B	NA
17:43760759	rs199515	17	44856641	43760759	0.814662	1.6e-09	G	C	A	AT	3e-04	1	1	NA	NA	NA	NA	NA	NA	NA	NA	NA	NA	NA	NA	NA	NA	NA	NA	MAP3K14,ARHGAP27,NSF,WNT3,WNT9B	NA
17:43766497	rs199515	17	44856641	43766497	0.814662	1.6e-09	G	C	C	T	3e-04	1	1	NA	NA	NA	NA	NA	NA	NA	NA	NA	NA	NA	NA	NA	NA	NA	NA	MAP3K14,ARHGAP27,NSF,WNT3,WNT9B	NA
17:43768621	rs199515	17	44856641	43768621	0.814662	1.6e-09	G	C	A	AG	3e-04	1	1	NA	NA	NA	NA	NA	NA	NA	NA	NA	NA	NA	NA	NA	NA	NA	NA	MAP3K14,ARHGAP27,NSF,WNT3,WNT9B	NA
17:43769819	rs199515	17	44856641	43769819	0.814662	1.6e-09	G	C	A	AAAATT	3e-04	1	1	NA	NA	NA	NA	NA	NA	NA	NA	NA	NA	NA	NA	NA	NA	NA	NA	MAP3K14,ARHGAP27,NSF,WNT3,WNT9B	NA
17:43773058	rs199515	17	44856641	43773058	0.753379	1.6e-09	G	C	G	GA	1e-04	1	1	NA	NA	NA	NA	NA	NA	NA	NA	NA	NA	NA	NA	NA	NA	NA	NA	MAP3K14,ARHGAP27,NSF,WNT3,WNT9B	NA
17:43774255	rs199515	17	44856641	43774255	0.814662	1.6e-09	G	C	T	TAGCC	3e-04	1	1	NA	NA	NA	NA	NA	NA	NA	NA	NA	NA	NA	NA	NA	NA	NA	NA	MAP3K14,ARHGAP27,NSF,WNT3,WNT9B	NA
17:43775212	rs199515	17	44856641	43775212	0.814662	1.6e-09	G	C	C	CCTT	3e-04	1	1	NA	NA	NA	NA	NA	NA	NA	NA	NA	NA	NA	NA	NA	NA	NA	NA	MAP3K14,ARHGAP27,NSF,WNT3,WNT9B	NA
17:43777835	rs199515	17	44856641	43777835	0.814662	1.6e-09	G	C	T	TATCCTGCTTCCC	3e-04	1	1	NA	NA	NA	NA	NA	NA	NA	NA	NA	NA	NA	NA	NA	NA	NA	NA	MAP3K14,ARHGAP27,NSF,WNT3,WNT9B	NA
17:43778315	rs199515	17	44856641	43778315	0.814662	1.6e-09	G	C	C	CA	3e-04	1	1	NA	NA	NA	NA	NA	NA	NA	NA	NA	NA	NA	NA	NA	NA	NA	NA	MAP3K14,ARHGAP27,NSF,WNT3,WNT9B	NA
17:43779031	rs199515	17	44856641	43779031	0.80112	1.6e-09	G	C	CCTCCCCA	C	2e-04	1	1	NA	NA	NA	NA	NA	NA	NA	NA	NA	NA	NA	NA	NA	NA	NA	NA	MAP3K14,ARHGAP27,NSF,WNT3,WNT9B	NA
17:43781720	rs199515	17	44856641	43781720	0.814662	1.6e-09	G	C	TAAAAAAAAGAG	T	3e-04	1	1	NA	NA	NA	NA	NA	NA	NA	NA	NA	NA	NA	NA	NA	NA	NA	NA	MAP3K14,ARHGAP27,NSF,WNT3,WNT9B	NA
17:43785104	rs199515	17	44856641	43785104	0.814662	1.6e-09	G	C	CTTA	C	3e-04	1	1	NA	NA	NA	NA	NA	NA	NA	NA	NA	NA	NA	NA	NA	NA	NA	NA	MAP3K14,ARHGAP27,NSF,WNT3,WNT9B	NA
17:43789413	rs199515	17	44856641	43789413	0.806943	1.6e-09	G	C	C	CT	2e-04	1	1	NA	NA	NA	NA	NA	NA	NA	NA	NA	NA	NA	NA	NA	NA	NA	NA	MAP3K14,ARHGAP27,NSF,WNT3,WNT9B	NA
17:43790598	rs199515	17	44856641	43790598	0.806505	1.6e-09	G	C	GAA	G	2e-04	1	1	NA	NA	NA	NA	NA	NA	NA	NA	NA	NA	NA	NA	NA	NA	NA	NA	MAP3K14,ARHGAP27,NSF,WNT3,WNT9B	NA
17:43792090	rs199515	17	44856641	43792090	0.803676	1.6e-09	G	C	C	G	2e-04	1	1	NA	NA	NA	NA	NA	NA	NA	NA	NA	NA	NA	NA	NA	NA	NA	NA	MAP3K14,ARHGAP27,NSF,WNT3,WNT9B	NA
17:43792091	rs199515	17	44856641	43792091	0.803676	1.6e-09	G	C	T	C	2e-04	1	1	NA	NA	NA	NA	NA	NA	NA	NA	NA	NA	NA	NA	NA	NA	NA	NA	MAP3K14,ARHGAP27,NSF,WNT3,WNT9B	NA
17:43792493	rs199515	17	44856641	43792493	0.814662	1.6e-09	G	C	TAAAC	T	3e-04	1	1	NA	NA	NA	NA	NA	NA	NA	NA	NA	NA	NA	NA	NA	NA	NA	NA	MAP3K14,ARHGAP27,NSF,WNT3,WNT9B	NA
17:43796396	rs199515	17	44856641	43796396	0.814662	1.6e-09	G	C	T	TG	3e-04	1	1	NA	NA	NA	NA	NA	NA	NA	NA	NA	NA	NA	NA	NA	NA	NA	NA	MAP3K14,ARHGAP27,NSF,WNT3,WNT9B	NA
17:43797157	rs199515	17	44856641	43797157	0.814662	1.6e-09	G	C	T	TA	3e-04	1	1	NA	NA	NA	NA	NA	NA	NA	NA	NA	NA	NA	NA	NA	NA	NA	NA	MAP3K14,ARHGAP27,NSF,WNT3,WNT9B	NA
17:43798784	rs199515	17	44856641	43798784	0.814662	1.6e-09	G	C	AGAG	A	3e-04	1	1	NA	NA	NA	NA	NA	NA	NA	NA	NA	NA	NA	NA	NA	NA	NA	NA	MAP3K14,ARHGAP27,NSF,WNT3,WNT9B	NA
17:43798787	rs199515	17	44856641	43798787	0.636672	1.6e-09	G	C	G	T	0	1	1	NA	NA	NA	NA	NA	NA	NA	NA	NA	NA	NA	NA	NA	NA	NA	NA	MAP3K14,ARHGAP27,NSF,WNT3,WNT9B	NA
17:43803773	rs199515	17	44856641	43803773	0.814662	1.6e-09	G	C	AG	A	3e-04	1	1	NA	NA	NA	NA	NA	NA	NA	NA	NA	NA	NA	NA	NA	NA	NA	NA	MAP3K14,ARHGAP27,NSF,WNT3,WNT9B	NA
17:43811990	rs199515	17	44856641	43811990	0.814662	1.6e-09	G	C	C	CTTAG	3e-04	1	1	NA	NA	NA	NA	NA	NA	NA	NA	NA	NA	NA	NA	NA	NA	NA	NA	MAP3K14,ARHGAP27,NSF,WNT3,WNT9B	NA
17:43814930	rs199515	17	44856641	43814930	0.814662	1.6e-09	G	C	G	GCGTA	3e-04	1	1	NA	NA	NA	NA	NA	NA	NA	NA	NA	NA	NA	NA	NA	NA	NA	NA	MAP3K14,ARHGAP27,NSF,WNT3,WNT9B	NA
17:43819597	rs199515	17	44856641	43819597	0.814662	1.6e-09	G	C	A	AC	3e-04	1	1	NA	NA	NA	NA	NA	NA	NA	NA	NA	NA	NA	NA	NA	NA	NA	NA	MAP3K14,ARHGAP27,NSF,WNT3,WNT9B	NA
17:43827156	rs199515	17	44856641	43827156	0.814662	1.6e-09	G	C	G	GA	3e-04	1	1	NA	NA	NA	NA	NA	NA	NA	NA	NA	NA	NA	NA	NA	NA	NA	NA	MAP3K14,ARHGAP27,NSF,WNT3,WNT9B	NA
17:43834873	rs199515	17	44856641	43834873	0.80555	1.6e-09	G	C	A	G	2e-04	1	1	NA	NA	NA	NA	NA	NA	NA	NA	NA	NA	NA	NA	NA	NA	NA	NA	MAP3K14,ARHGAP27,NSF,WNT3,WNT9B	NA
17:43837868	rs199515	17	44856641	43837868	0.809152	1.6e-09	G	C	TTTATGTTATG	T	2e-04	1	1	NA	NA	NA	NA	NA	NA	NA	NA	NA	NA	NA	NA	NA	NA	NA	NA	MAP3K14,ARHGAP27,NSF,WNT3,WNT9B	NA
17:43840726	rs199515	17	44856641	43840726	0.814662	1.6e-09	G	C	CTT	C	3e-04	1	1	NA	NA	NA	NA	NA	NA	NA	NA	NA	NA	NA	NA	NA	NA	NA	NA	MAP3K14,ARHGAP27,NSF,WNT3,WNT9B	NA
17:43841624	rs199515	17	44856641	43841624	0.804359	1.6e-09	G	C	GATGGATGA	G	2e-04	1	1	NA	NA	NA	NA	NA	NA	NA	NA	NA	NA	NA	NA	NA	NA	NA	NA	MAP3K14,ARHGAP27,NSF,WNT3,WNT9B	NA
17:43847569	rs199515	17	44856641	43847569	0.663712	1.6e-09	G	C	T	TTTTGTTTG	0	1	1	NA	NA	NA	NA	NA	NA	NA	NA	NA	NA	NA	NA	NA	NA	NA	NA	MAP3K14,ARHGAP27,NSF,WNT3,WNT9B	NA
17:43849572	rs199515	17	44856641	43849572	0.810091	1.6e-09	G	C	A	AT	2e-04	1	1	NA	NA	NA	NA	NA	NA	NA	NA	NA	NA	NA	NA	NA	NA	NA	NA	MAP3K14,ARHGAP27,NSF,WNT3,WNT9B	NA
17:43851209	rs199515	17	44856641	43851209	0.814662	1.6e-09	G	C	AT	A	3e-04	1	1	NA	NA	NA	NA	NA	NA	NA	NA	NA	NA	NA	NA	NA	NA	NA	NA	MAP3K14,ARHGAP27,NSF,WNT3,WNT9B	NA
17:43855503	rs199515	17	44856641	43855503	0.814662	1.6e-09	G	C	T	C	3e-04	1	1	NA	NA	NA	NA	NA	NA	NA	NA	NA	NA	NA	NA	NA	NA	NA	NA	MAP3K14,ARHGAP27,NSF,WNT3,WNT9B	NA
17:43894485	rs199515	17	44856641	43894485	0.814662	1.6e-09	G	C	GA	G	3e-04	1	1	NA	NA	NA	NA	NA	NA	NA	NA	NA	NA	NA	NA	NA	NA	NA	NA	MAP3K14,ARHGAP27,NSF,WNT3,WNT9B	NA
17:43895168	rs199515	17	44856641	43895168	0.814662	1.6e-09	G	C	TG	T	3e-04	1	1	NA	NA	NA	NA	NA	NA	NA	NA	NA	NA	NA	NA	NA	NA	NA	NA	MAP3K14,ARHGAP27,NSF,WNT3,WNT9B	NA
17:43896862	rs199515	17	44856641	43896862	0.64418	1.6e-09	G	C	C	CT	0	1	1	NA	NA	NA	NA	NA	NA	NA	NA	NA	NA	NA	NA	NA	NA	NA	NA	MAP3K14,ARHGAP27,NSF,WNT3,WNT9B	NA
17:43897026	rs199515	17	44856641	43897026	0.814662	1.6e-09	G	C	T	TGGAG	3e-04	1	1	NA	NA	NA	NA	NA	NA	NA	NA	NA	NA	NA	NA	NA	NA	NA	NA	MAP3K14,ARHGAP27,NSF,WNT3,WNT9B	NA
17:43898362	rs199515	17	44856641	43898362	0.814662	1.6e-09	G	C	A	AAGG	3e-04	1	1	NA	NA	NA	NA	NA	NA	NA	NA	NA	NA	NA	NA	NA	NA	NA	NA	MAP3K14,ARHGAP27,NSF,WNT3,WNT9B	NA
17:43907641	rs199515	17	44856641	43907641	0.814662	1.6e-09	G	C	CAGGTGG	C	3e-04	1	1	NA	NA	NA	NA	NA	NA	NA	NA	NA	NA	NA	NA	NA	NA	NA	NA	MAP3K14,ARHGAP27,NSF,WNT3,WNT9B	NA
17:43908476	rs199515	17	44856641	43908476	0.814662	1.6e-09	G	C	G	GT	3e-04	1	1	NA	NA	NA	NA	NA	NA	NA	NA	NA	NA	NA	NA	NA	NA	NA	NA	MAP3K14,ARHGAP27,NSF,WNT3,WNT9B	NA
17:43913360	rs199515	17	44856641	43913360	0.814662	1.6e-09	G	C	T	TGAGGGCAGGAGG	3e-04	1	1	NA	NA	NA	NA	NA	NA	NA	NA	NA	NA	NA	NA	NA	NA	NA	NA	MAP3K14,ARHGAP27,NSF,WNT3,WNT9B	NA
17:43914981	rs199515	17	44856641	43914981	0.811462	1.6e-09	G	C	G	C	2e-04	1	1	NA	NA	NA	NA	NA	NA	NA	NA	NA	NA	NA	NA	NA	NA	NA	NA	MAP3K14,ARHGAP27,NSF,WNT3,WNT9B	NA
17:43914990	rs199515	17	44856641	43914990	0.814662	1.6e-09	G	C	A	AAC	3e-04	1	1	NA	NA	NA	NA	NA	NA	NA	NA	NA	NA	NA	NA	NA	NA	NA	NA	MAP3K14,ARHGAP27,NSF,WNT3,WNT9B	NA
17:43931855	rs199515	17	44856641	43931855	0.80555	1.6e-09	G	C	G	GAGAGAGAC	2e-04	1	1	NA	NA	NA	NA	NA	NA	NA	NA	NA	NA	NA	NA	NA	NA	NA	NA	MAP3K14,ARHGAP27,NSF,WNT3,WNT9B	NA
17:43933190	rs199515	17	44856641	43933190	0.803676	1.6e-09	G	C	G	GTTTTTA	2e-04	1	1	NA	NA	NA	NA	NA	NA	NA	NA	NA	NA	NA	NA	NA	NA	NA	NA	MAP3K14,ARHGAP27,NSF,WNT3,WNT9B	NA
17:43933802	rs199515	17	44856641	43933802	0.502128	1.6e-09	G	C	T	G	0	1	1	NA	NA	NA	NA	NA	NA	NA	NA	NA	NA	NA	NA	NA	NA	NA	NA	MAP3K14,ARHGAP27,NSF,WNT3,WNT9B	NA
17:43933956	rs199515	17	44856641	43933956	0.814662	1.6e-09	G	C	GTGTTTGTTTGTT	G	3e-04	1	1	NA	NA	NA	NA	NA	NA	NA	NA	NA	NA	NA	NA	NA	NA	NA	NA	MAP3K14,ARHGAP27,NSF,WNT3,WNT9B	NA
17:43947883	rs199515	17	44856641	43947883	0.728262	1.6e-09	G	C	G	T	1e-04	1	1	NA	NA	NA	NA	NA	NA	NA	NA	NA	NA	NA	NA	NA	NA	NA	NA	MAP3K14,ARHGAP27,NSF,WNT3,WNT9B	NA
17:43950444	rs199515	17	44856641	43950444	0.814662	1.6e-09	G	C	C	CA	3e-04	1	1	NA	NA	NA	NA	NA	NA	NA	NA	NA	NA	NA	NA	NA	NA	NA	NA	MAP3K14,ARHGAP27,NSF,WNT3,WNT9B	NA
17:43951599	rs199515	17	44856641	43951599	0.814662	1.6e-09	G	C	C	CAGAT	3e-04	1	1	NA	NA	NA	NA	NA	NA	NA	NA	NA	NA	NA	NA	NA	NA	NA	NA	MAP3K14,ARHGAP27,NSF,WNT3,WNT9B	NA
17:43954416	rs199515	17	44856641	43954416	0.811462	1.6e-09	G	C	AC	A	2e-04	1	1	NA	NA	NA	NA	NA	NA	NA	NA	NA	NA	NA	NA	NA	NA	NA	NA	MAP3K14,ARHGAP27,NSF,WNT3,WNT9B	NA
17:43954982	rs199515	17	44856641	43954982	0.814662	1.6e-09	G	C	T	TTCTCTTCCTCA	3e-04	1	1	NA	NA	NA	NA	NA	NA	NA	NA	NA	NA	NA	NA	NA	NA	NA	NA	MAP3K14,ARHGAP27,NSF,WNT3,WNT9B	NA
17:43956305	rs199515	17	44856641	43956305	0.806943	1.6e-09	G	C	C	CTT	2e-04	1	1	NA	NA	NA	NA	NA	NA	NA	NA	NA	NA	NA	NA	NA	NA	NA	NA	MAP3K14,ARHGAP27,NSF,WNT3,WNT9B	NA
17:43958207	rs199515	17	44856641	43958207	0.814662	1.6e-09	G	C	CAAAAAAAT	C	3e-04	1	1	NA	NA	NA	NA	NA	NA	NA	NA	NA	NA	NA	NA	NA	NA	NA	NA	MAP3K14,ARHGAP27,NSF,WNT3,WNT9B	NA
17:43959596	rs199515	17	44856641	43959596	0.754751	1.6e-09	G	C	C	CT	1e-04	1	1	NA	NA	NA	NA	NA	NA	NA	NA	NA	NA	NA	NA	NA	NA	NA	NA	MAP3K14,ARHGAP27,NSF,WNT3,WNT9B	NA
17:43961694	rs199515	17	44856641	43961694	0.545035	1.6e-09	G	C	CT	C	0	1	1	NA	NA	NA	NA	NA	NA	NA	NA	NA	NA	NA	NA	NA	NA	NA	NA	MAP3K14,ARHGAP27,NSF,WNT3,WNT9B	NA
17:43961699	rs199515	17	44856641	43961699	0.545035	1.6e-09	G	C	CT	C	0	1	1	NA	NA	NA	NA	NA	NA	NA	NA	NA	NA	NA	NA	NA	NA	NA	NA	MAP3K14,ARHGAP27,NSF,WNT3,WNT9B	NA
17:43961719	rs199515	17	44856641	43961719	0.545035	1.6e-09	G	C	C	CTTTT	0	1	1	NA	NA	NA	NA	NA	NA	NA	NA	NA	NA	NA	NA	NA	NA	NA	NA	MAP3K14,ARHGAP27,NSF,WNT3,WNT9B	NA
17:43965129	rs199515	17	44856641	43965129	0.720821	1.6e-09	G	C	A	AT	1e-04	1	1	NA	NA	NA	NA	NA	NA	NA	NA	NA	NA	NA	NA	NA	NA	NA	NA	MAP3K14,ARHGAP27,NSF,WNT3,WNT9B	NA
17:43965429	rs199515	17	44856641	43965429	0.814662	1.6e-09	G	C	T	TC	3e-04	1	1	NA	NA	NA	NA	NA	NA	NA	NA	NA	NA	NA	NA	NA	NA	NA	NA	MAP3K14,ARHGAP27,NSF,WNT3,WNT9B	NA
17:43966910	rs199515	17	44856641	43966910	0.807811	1.6e-09	G	C	AAGG	A	2e-04	1	1	NA	NA	NA	NA	NA	NA	NA	NA	NA	NA	NA	NA	NA	NA	NA	NA	MAP3K14,ARHGAP27,NSF,WNT3,WNT9B	NA
17:43969258	rs199515	17	44856641	43969258	0.814662	1.6e-09	G	C	GC	G	3e-04	1	1	NA	NA	NA	NA	NA	NA	NA	NA	NA	NA	NA	NA	NA	NA	NA	NA	MAP3K14,ARHGAP27,NSF,WNT3,WNT9B	NA
17:43971206	rs199515	17	44856641	43971206	0.814662	1.6e-09	G	C	C	CTAATT	3e-04	1	1	NA	NA	NA	NA	NA	NA	NA	NA	NA	NA	NA	NA	NA	NA	17:43970950-43972150	NA	MAP3K14,ARHGAP27,NSF,WNT3,WNT9B	NA
17:43974343	rs199515	17	44856641	43974343	0.814662	1.6e-09	G	C	T	TCGC	3e-04	1	1	NA	NA	NA	NA	NA	NA	NA	NA	NA	NA	NA	NA	NA	NA	NA	NA	MAP3K14,ARHGAP27,NSF,WNT3,WNT9B	NA
17:43977748	rs199515	17	44856641	43977748	0.809152	1.6e-09	G	C	GGCTGGCCCATA	G	2e-04	1	1	NA	NA	NA	NA	NA	NA	NA	NA	NA	NA	NA	NA	NA	NA	NA	NA	MAP3K14,ARHGAP27,NSF,WNT3,WNT9B	NA
17:43989151	rs199515	17	44856641	43989151	0.814662	1.6e-09	G	C	AC	A	3e-04	1	1	NA	NA	NA	NA	NA	NA	NA	NA	NA	NA	NA	NA	NA	NA	NA	NA	MAP3K14,ARHGAP27,NSF,WNT3,WNT9B	NA
17:43989159	rs199515	17	44856641	43989159	0.814662	1.6e-09	G	C	GC	G	3e-04	1	1	NA	NA	NA	NA	NA	NA	NA	NA	NA	NA	NA	NA	NA	NA	NA	NA	MAP3K14,ARHGAP27,NSF,WNT3,WNT9B	NA
17:43989509	rs199515	17	44856641	43989509	0.814662	1.6e-09	G	C	T	TA	3e-04	1	1	NA	NA	NA	NA	NA	NA	NA	NA	NA	NA	NA	NA	NA	NA	NA	NA	MAP3K14,ARHGAP27,NSF,WNT3,WNT9B	NA
17:43991252	rs199515	17	44856641	43991252	0.814662	1.6e-09	G	C	A	AC	3e-04	1	1	NA	NA	NA	NA	NA	NA	NA	NA	NA	NA	NA	NA	NA	NA	NA	NA	MAP3K14,ARHGAP27,NSF,WNT3,WNT9B	NA
17:43991468	rs199515	17	44856641	43991468	0.814662	1.6e-09	G	C	TA	T	3e-04	1	1	NA	NA	NA	NA	NA	NA	NA	NA	NA	NA	NA	NA	NA	NA	NA	NA	MAP3K14,ARHGAP27,NSF,WNT3,WNT9B	NA
17:43991515	rs199515	17	44856641	43991515	0.804359	1.6e-09	G	C	G	T	2e-04	1	1	NA	NA	NA	NA	NA	NA	NA	NA	NA	NA	NA	NA	NA	NA	NA	NA	MAP3K14,ARHGAP27,NSF,WNT3,WNT9B	NA
17:43996716	rs199515	17	44856641	43996716	0.814662	1.6e-09	G	C	G	GC	3e-04	1	1	NA	NA	NA	NA	NA	NA	NA	NA	NA	NA	NA	NA	NA	NA	NA	NA	MAP3K14,ARHGAP27,NSF,WNT3,WNT9B	NA
17:43996721	rs199515	17	44856641	43996721	0.817972	1.6e-09	G	C	G	C	3e-04	1	1	NA	NA	NA	NA	NA	NA	NA	NA	NA	NA	NA	NA	NA	NA	NA	NA	MAP3K14,ARHGAP27,NSF,WNT3,WNT9B	NA
17:44001549	rs199515	17	44856641	44001549	0.814662	1.6e-09	G	C	GC	G	3e-04	1	1	NA	NA	NA	NA	NA	NA	NA	NA	NA	NA	NA	NA	NA	NA	NA	NA	MAP3K14,ARHGAP27,NSF,WNT3,WNT9B	NA
17:44007773	rs199515	17	44856641	44007773	0.814662	1.6e-09	G	C	C	CAAAA	3e-04	1	1	NA	NA	NA	NA	NA	NA	NA	NA	NA	NA	NA	NA	NA	NA	NA	NA	MAP3K14,ARHGAP27,NSF,WNT3,WNT9B	NA
17:44007785	rs199515	17	44856641	44007785	0.794169	1.6e-09	G	C	G	A	2e-04	1	1	NA	NA	NA	NA	NA	NA	NA	NA	NA	NA	NA	NA	NA	NA	NA	NA	MAP3K14,ARHGAP27,NSF,WNT3,WNT9B	NA
17:44012260	rs199515	17	44856641	44012260	0.814662	1.6e-09	G	C	C	T	3e-04	1	1	NA	NA	NA	NA	NA	NA	NA	NA	NA	NA	NA	NA	NA	NA	NA	NA	MAP3K14,ARHGAP27,NSF,WNT3,WNT9B	NA
17:44013966	rs199515	17	44856641	44013966	0.723379	1.6e-09	G	C	C	T	1e-04	1	1	NA	NA	NA	NA	NA	NA	NA	NA	NA	NA	NA	NA	NA	NA	NA	NA	MAP3K14,ARHGAP27,NSF,WNT3,WNT9B	NA
17:44016011	rs199515	17	44856641	44016011	0.814662	1.6e-09	G	C	AT	A	3e-04	1	1	NA	NA	NA	NA	NA	NA	NA	NA	NA	NA	NA	NA	NA	NA	NA	NA	MAP3K14,ARHGAP27,NSF,WNT3,WNT9B	NA
17:44016601	rs199515	17	44856641	44016601	0.814662	1.6e-09	G	C	AG	A	3e-04	1	1	NA	NA	NA	NA	NA	NA	NA	NA	NA	NA	NA	NA	NA	NA	NA	NA	MAP3K14,ARHGAP27,NSF,WNT3,WNT9B	NA
17:44019103	rs199515	17	44856641	44019103	0.639763	1.6e-09	G	C	G	T	0	1	1	NA	NA	NA	NA	NA	NA	NA	NA	NA	NA	NA	NA	NA	NA	NA	NA	MAP3K14,ARHGAP27,NSF,WNT3,WNT9B	NA
17:44024749	rs199515	17	44856641	44024749	0.63751	1.6e-09	G	C	C	CT	0	1	1	NA	NA	NA	NA	NA	NA	NA	NA	NA	NA	NA	NA	NA	NA	NA	NA	MAP3K14,ARHGAP27,NSF,WNT3,WNT9B	NA
17:44025407	rs199515	17	44856641	44025407	0.814662	1.6e-09	G	C	CT	C	3e-04	1	1	NA	NA	NA	NA	NA	NA	NA	NA	NA	NA	NA	NA	NA	NA	NA	NA	MAP3K14,ARHGAP27,NSF,WNT3,WNT9B	NA
17:44025678	rs199515	17	44856641	44025678	0.814662	1.6e-09	G	C	GCT	G	3e-04	1	1	NA	NA	NA	NA	NA	NA	NA	NA	NA	NA	NA	NA	NA	NA	NA	NA	MAP3K14,ARHGAP27,NSF,WNT3,WNT9B	NA
17:44027836	rs199515	17	44856641	44027836	0.814662	1.6e-09	G	C	G	GC	3e-04	1	1	NA	NA	NA	NA	NA	NA	NA	NA	NA	NA	NA	NA	NA	NA	NA	NA	MAP3K14,ARHGAP27,NSF,WNT3,WNT9B	NA
17:44028469	rs199515	17	44856641	44028469	0.814662	1.6e-09	G	C	C	CA	3e-04	1	1	NA	NA	NA	NA	NA	NA	NA	NA	NA	NA	NA	NA	NA	NA	NA	NA	MAP3K14,ARHGAP27,NSF,WNT3,WNT9B	NA
17:44029510	rs199515	17	44856641	44029510	0.814662	1.6e-09	G	C	T	TGATG	3e-04	1	1	NA	NA	NA	NA	NA	NA	NA	NA	NA	NA	NA	NA	NA	NA	NA	NA	MAP3K14,ARHGAP27,NSF,WNT3,WNT9B	NA
17:44030263	rs199515	17	44856641	44030263	0.814662	1.6e-09	G	C	AC	A	3e-04	1	1	NA	NA	NA	NA	NA	NA	NA	NA	NA	NA	NA	NA	NA	NA	NA	NA	MAP3K14,ARHGAP27,NSF,WNT3,WNT9B	NA
17:44033097	rs199515	17	44856641	44033097	0.804359	1.6e-09	G	C	TTTTTTTTTTTC	T	2e-04	1	1	NA	NA	NA	NA	NA	NA	NA	NA	NA	NA	NA	NA	NA	NA	NA	NA	MAP3K14,ARHGAP27,NSF,WNT3,WNT9B	NA
17:44037106	rs199515	17	44856641	44037106	0.814662	1.6e-09	G	C	CA	C	3e-04	1	1	NA	NA	NA	NA	NA	NA	NA	NA	NA	NA	NA	NA	NA	NA	NA	NA	MAP3K14,ARHGAP27,NSF,WNT3,WNT9B	NA
17:44038207	rs199515	17	44856641	44038207	0.52343	1.6e-09	G	C	CAAA	C	0	1	1	NA	NA	NA	NA	NA	NA	NA	NA	NA	NA	NA	NA	NA	NA	NA	NA	MAP3K14,ARHGAP27,NSF,WNT3,WNT9B	NA
17:44039141	rs199515	17	44856641	44039141	0.620236	1.6e-09	G	C	GT	G	0	1	1	NA	NA	NA	NA	NA	NA	NA	NA	NA	NA	NA	NA	NA	NA	NA	NA	MAP3K14,ARHGAP27,NSF,WNT3,WNT9B	NA
17:44040288	rs199515	17	44856641	44040288	0.81082	1.6e-09	G	C	CA	C	2e-04	1	1	NA	NA	NA	NA	NA	NA	NA	NA	NA	NA	NA	NA	NA	NA	NA	NA	MAP3K14,ARHGAP27,NSF,WNT3,WNT9B	NA
17:44045585	rs199515	17	44856641	44045585	0.820208	1.6e-09	G	C	A	C	3e-04	1	1	NA	NA	NA	NA	NA	NA	NA	NA	NA	NA	NA	NA	NA	NA	NA	NA	MAP3K14,ARHGAP27,NSF,WNT3,WNT9B	NA
17:44048937	rs199515	17	44856641	44048937	0.814662	1.6e-09	G	C	C	T	3e-04	1	1	NA	NA	NA	NA	NA	NA	NA	NA	NA	NA	NA	NA	NA	NA	NA	NA	MAP3K14,ARHGAP27,NSF,WNT3,WNT9B	NA
17:44061608	rs199515	17	44856641	44061608	0.814662	1.6e-09	G	C	G	GT	3e-04	1	1	NA	NA	NA	NA	NA	NA	NA	NA	NA	NA	NA	NA	NA	NA	NA	NA	MAP3K14,ARHGAP27,NSF,WNT3,WNT9B	NA
17:44061696	rs199515	17	44856641	44061696	0.820208	1.6e-09	G	C	T	C	3e-04	1	1	NA	NA	NA	NA	NA	NA	NA	NA	NA	NA	NA	NA	NA	NA	NA	NA	MAP3K14,ARHGAP27,NSF,WNT3,WNT9B	NA
17:44061898	rs199515	17	44856641	44061898	0.820208	1.6e-09	G	C	C	T	3e-04	1	1	NA	NA	NA	NA	NA	NA	NA	NA	NA	NA	NA	NA	NA	NA	NA	NA	MAP3K14,ARHGAP27,NSF,WNT3,WNT9B	NA
17:44062337	rs199515	17	44856641	44062337	0.820208	1.6e-09	G	C	A	G	3e-04	1	1	NA	NA	NA	NA	NA	NA	NA	NA	NA	NA	NA	NA	NA	NA	NA	NA	MAP3K14,ARHGAP27,NSF,WNT3,WNT9B	NA
17:44062689	rs199515	17	44856641	44062689	0.809402	1.6e-09	G	C	C	A	2e-04	1	1	NA	NA	NA	NA	NA	NA	NA	NA	NA	NA	NA	NA	NA	NA	NA	NA	MAP3K14,ARHGAP27,NSF,WNT3,WNT9B	NA
17:44062915	rs199515	17	44856641	44062915	0.820208	1.6e-09	G	C	T	G	3e-04	1	1	NA	NA	NA	NA	NA	NA	NA	NA	NA	NA	NA	NA	NA	NA	NA	NA	MAP3K14,ARHGAP27,NSF,WNT3,WNT9B	NA
17:44062993	rs199515	17	44856641	44062993	0.820208	1.6e-09	G	C	G	A	3e-04	1	1	NA	NA	NA	NA	NA	NA	NA	NA	NA	NA	NA	NA	NA	NA	NA	NA	MAP3K14,ARHGAP27,NSF,WNT3,WNT9B	NA
17:44063140	rs199515	17	44856641	44063140	0.820208	1.6e-09	G	C	G	A	3e-04	1	1	NA	NA	NA	NA	NA	NA	NA	NA	NA	NA	NA	NA	NA	NA	NA	NA	MAP3K14,ARHGAP27,NSF,WNT3,WNT9B	NA
17:44063393	rs199515	17	44856641	44063393	0.820208	1.6e-09	G	C	A	G	3e-04	1	1	NA	NA	NA	NA	NA	NA	NA	NA	NA	NA	NA	NA	NA	NA	NA	NA	MAP3K14,ARHGAP27,NSF,WNT3,WNT9B	NA
17:44063563	rs199515	17	44856641	44063563	0.820208	1.6e-09	G	C	C	T	3e-04	1	1	NA	NA	NA	NA	NA	NA	NA	NA	NA	NA	NA	NA	NA	NA	NA	NA	MAP3K14,ARHGAP27,NSF,WNT3,WNT9B	NA
17:44063766	rs199515	17	44856641	44063766	0.820208	1.6e-09	G	C	G	A	3e-04	1	1	NA	NA	NA	NA	NA	NA	NA	NA	NA	NA	NA	NA	NA	NA	NA	NA	MAP3K14,ARHGAP27,NSF,WNT3,WNT9B	NA
17:44063787	rs199515	17	44856641	44063787	0.820208	1.6e-09	G	C	G	A	3e-04	1	1	NA	NA	NA	NA	NA	NA	NA	NA	NA	NA	NA	NA	NA	NA	NA	NA	MAP3K14,ARHGAP27,NSF,WNT3,WNT9B	NA
17:44064208	rs199515	17	44856641	44064208	0.820208	1.6e-09	G	C	A	G	3e-04	1	1	NA	NA	NA	NA	NA	NA	NA	NA	NA	NA	NA	NA	NA	NA	NA	NA	MAP3K14,ARHGAP27,NSF,WNT3,WNT9B	NA
17:44064334	rs199515	17	44856641	44064334	0.820208	1.6e-09	G	C	C	T	3e-04	1	1	NA	NA	NA	NA	NA	NA	NA	NA	NA	NA	NA	NA	NA	NA	NA	NA	MAP3K14,ARHGAP27,NSF,WNT3,WNT9B	NA
17:44064759	rs199515	17	44856641	44064759	0.820208	1.6e-09	G	C	C	A	3e-04	1	1	NA	NA	NA	NA	NA	NA	NA	NA	NA	NA	NA	NA	NA	NA	NA	NA	MAP3K14,ARHGAP27,NSF,WNT3,WNT9B	NA
17:44078816	rs199515	17	44856641	44078816	0.814662	1.6e-09	G	C	T	TA	3e-04	1	1	NA	NA	NA	NA	NA	NA	NA	NA	NA	NA	NA	NA	NA	NA	NA	NA	MAP3K14,ARHGAP27,NSF,WNT3,WNT9B	NA
17:44080465	rs199515	17	44856641	44080465	0.809907	1.6e-09	G	C	CGTGTGT	C	2e-04	1	1	NA	NA	NA	NA	NA	NA	NA	NA	NA	NA	NA	NA	NA	NA	NA	NA	MAP3K14,ARHGAP27,NSF,WNT3,WNT9B	NA
17:44081218	rs199515	17	44856641	44081218	0.820208	1.6e-09	G	C	CT	C	3e-04	1	1	NA	NA	NA	NA	NA	NA	NA	NA	NA	NA	NA	NA	NA	NA	NA	NA	MAP3K14,ARHGAP27,NSF,WNT3,WNT9B	NA
17:44082955	rs199515	17	44856641	44082955	0.816713	1.6e-09	G	C	AT	A	3e-04	1	1	NA	NA	NA	NA	NA	NA	NA	NA	NA	NA	NA	NA	NA	NA	NA	NA	MAP3K14,ARHGAP27,NSF,WNT3,WNT9B	NA
17:44090536	rs199515	17	44856641	44090536	0.820208	1.6e-09	G	C	A	G	3e-04	1	1	NA	NA	NA	NA	NA	NA	NA	NA	NA	NA	NA	NA	NA	NA	NA	NA	MAP3K14,ARHGAP27,NSF,WNT3,WNT9B	NA
17:44090538	rs199515	17	44856641	44090538	0.820208	1.6e-09	G	C	G	T	3e-04	1	1	NA	NA	NA	NA	NA	NA	NA	NA	NA	NA	NA	NA	NA	NA	NA	NA	MAP3K14,ARHGAP27,NSF,WNT3,WNT9B	NA
17:44094133	rs199515	17	44856641	44094133	0.815638	1.6e-09	G	C	C	CA	3e-04	1	1	NA	NA	NA	NA	NA	NA	NA	NA	NA	NA	NA	NA	NA	NA	NA	NA	MAP3K14,ARHGAP27,NSF,WNT3,WNT9B	NA
17:44098861	rs199515	17	44856641	44098861	0.812438	1.6e-09	G	C	T	G	2e-04	1	1	NA	NA	NA	NA	NA	NA	NA	NA	NA	NA	NA	NA	NA	NA	NA	NA	MAP3K14,ARHGAP27,NSF,WNT3,WNT9B	NA
17:44098862	rs199515	17	44856641	44098862	0.819266	1.6e-09	G	C	G	A	3e-04	1	1	NA	NA	NA	NA	NA	NA	NA	NA	NA	NA	NA	NA	NA	NA	NA	NA	MAP3K14,ARHGAP27,NSF,WNT3,WNT9B	NA
17:44101775	rs199515	17	44856641	44101775	0.815638	1.6e-09	G	C	AT	A	3e-04	1	1	NA	NA	NA	NA	NA	NA	NA	NA	NA	NA	NA	NA	NA	NA	NA	NA	MAP3K14,ARHGAP27,NSF,WNT3,WNT9B	NA
17:44102741	rs199515	17	44856641	44102741	0.820208	1.6e-09	G	C	T	TCA	3e-04	1	1	NA	NA	NA	NA	NA	NA	NA	NA	NA	NA	NA	NA	NA	NA	NA	NA	MAP3K14,ARHGAP27,NSF,WNT3,WNT9B	NA
17:44103927	rs199515	17	44856641	44103927	0.820208	1.6e-09	G	C	CT	C	3e-04	1	1	NA	NA	NA	NA	NA	NA	NA	NA	NA	NA	NA	NA	17:44103321-44104337	NA	NA	NA	MAP3K14,ARHGAP27,NSF,WNT3,WNT9B	NA
17:44104278	rs199515	17	44856641	44104278	0.820208	1.6e-09	G	C	T	TG	3e-04	1	1	NA	NA	NA	NA	NA	NA	NA	NA	NA	NA	NA	NA	17:44103321-44104337	NA	NA	NA	MAP3K14,ARHGAP27,NSF,WNT3,WNT9B	NA
17:44104410	rs199515	17	44856641	44104410	0.820208	1.6e-09	G	C	T	TCTC	3e-04	1	1	NA	NA	NA	NA	NA	NA	NA	NA	NA	NA	NA	NA	NA	NA	NA	NA	MAP3K14,ARHGAP27,NSF,WNT3,WNT9B	NA
17:44104576	rs199515	17	44856641	44104576	0.803523	1.6e-09	G	C	C	CCTT	2e-04	1	1	NA	NA	NA	NA	NA	NA	NA	NA	NA	NA	NA	NA	NA	NA	NA	NA	MAP3K14,ARHGAP27,NSF,WNT3,WNT9B	NA
17:44107487	rs199515	17	44856641	44107487	0.795158	1.6e-09	G	C	G	GT	2e-04	1	1	NA	NA	NA	NA	NA	NA	NA	NA	NA	NA	NA	NA	17:44105874-44107994	NA	NA	NA	MAP3K14,ARHGAP27,NSF,WNT3,WNT9B	NA
17:44107513	rs199515	17	44856641	44107513	0.808752	1.6e-09	G	C	G	GT	2e-04	1	1	NA	NA	NA	NA	NA	NA	NA	NA	NA	NA	NA	NA	17:44105874-44107994	NA	NA	NA	MAP3K14,ARHGAP27,NSF,WNT3,WNT9B	NA
17:44107606	rs199515	17	44856641	44107606	0.816713	1.6e-09	G	C	AT	A	3e-04	1	1	NA	NA	NA	NA	NA	NA	NA	NA	NA	NA	NA	NA	17:44105874-44107994	NA	NA	NA	MAP3K14,ARHGAP27,NSF,WNT3,WNT9B	NA
17:44108482	rs199515	17	44856641	44108482	0.820208	1.6e-09	G	C	AGCCCTCT	A	3e-04	1	1	NA	NA	NA	NA	NA	NA	NA	NA	NA	NA	NA	NA	NA	NA	NA	NA	MAP3K14,ARHGAP27,NSF,WNT3,WNT9B	NA
17:44113392	rs199515	17	44856641	44113392	0.763691	1.6e-09	G	C	A	T	1e-04	1	1	NA	NA	NA	NA	NA	NA	NA	NA	NA	NA	NA	NA	17:44111865-44115469	NA	NA	NA	MAP3K14,ARHGAP27,NSF,WNT3,WNT9B	NA
17:44113787	rs199515	17	44856641	44113787	0.820208	1.6e-09	G	C	TG	T	3e-04	1	1	NA	NA	NA	NA	NA	NA	NA	NA	NA	NA	NA	NA	17:44111865-44115469	NA	NA	NA	MAP3K14,ARHGAP27,NSF,WNT3,WNT9B	NA
17:44114090	rs199515	17	44856641	44114090	0.669133	1.6e-09	G	C	C	CT	0	1	1	NA	NA	NA	NA	NA	NA	NA	NA	NA	NA	NA	NA	17:44111865-44115469	NA	NA	NA	MAP3K14,ARHGAP27,NSF,WNT3,WNT9B	NA
17:44119500	rs199515	17	44856641	44119500	0.809152	1.6e-09	G	C	CTT	C	2e-04	1	1	NA	NA	NA	NA	NA	NA	NA	NA	NA	NA	NA	NA	NA	NA	NA	NA	MAP3K14,ARHGAP27,NSF,WNT3,WNT9B	NA
17:44121469	rs199515	17	44856641	44121469	0.820208	1.6e-09	G	C	T	C	3e-04	1	1	NA	NA	NA	NA	NA	NA	NA	NA	NA	NA	NA	NA	17:44119973-44125522	NA	NA	NA	MAP3K14,ARHGAP27,NSF,WNT3,WNT9B	NA
17:44121917	rs199515	17	44856641	44121917	0.820208	1.6e-09	G	C	T	C	3e-04	1	1	NA	NA	NA	NA	NA	NA	NA	NA	NA	NA	NA	NA	17:44119973-44125522	NA	NA	NA	MAP3K14,ARHGAP27,NSF,WNT3,WNT9B	NA
17:44122345	rs199515	17	44856641	44122345	0.813757	1.6e-09	G	C	G	A	2e-04	1	1	NA	NA	NA	NA	NA	NA	NA	NA	NA	NA	NA	NA	17:44119973-44125522	NA	NA	NA	MAP3K14,ARHGAP27,NSF,WNT3,WNT9B	NA
17:44122348	rs199515	17	44856641	44122348	0.813757	1.6e-09	G	C	T	C	2e-04	1	1	NA	NA	NA	NA	NA	NA	NA	NA	NA	NA	NA	NA	17:44119973-44125522	NA	NA	NA	MAP3K14,ARHGAP27,NSF,WNT3,WNT9B	NA
17:44122354	rs199515	17	44856641	44122354	0.813757	1.6e-09	G	C	G	A	2e-04	1	1	NA	NA	NA	NA	NA	NA	NA	NA	NA	NA	NA	NA	17:44119973-44125522	NA	NA	NA	MAP3K14,ARHGAP27,NSF,WNT3,WNT9B	NA
17:44122484	rs199515	17	44856641	44122484	0.820208	1.6e-09	G	C	T	C	3e-04	1	1	NA	NA	NA	NA	NA	NA	NA	NA	NA	NA	NA	NA	17:44119973-44125522	NA	NA	NA	MAP3K14,ARHGAP27,NSF,WNT3,WNT9B	NA
17:44122626	rs199515	17	44856641	44122626	0.820208	1.6e-09	G	C	A	C	3e-04	1	1	NA	NA	NA	NA	NA	NA	NA	NA	NA	NA	NA	NA	17:44119973-44125522	NA	NA	NA	MAP3K14,ARHGAP27,NSF,WNT3,WNT9B	NA
17:44125277	rs199515	17	44856641	44125277	0.794697	1.6e-09	G	C	C	CT	2e-04	1	1	NA	NA	NA	NA	NA	NA	NA	NA	NA	NA	NA	NA	17:44119973-44125522	NA	NA	NA	MAP3K14,ARHGAP27,NSF,WNT3,WNT9B	NA
17:44126473	rs199515	17	44856641	44126473	0.794697	1.6e-09	G	C	A	AG	2e-04	1	1	NA	NA	NA	NA	NA	NA	NA	NA	NA	NA	NA	NA	NA	NA	NA	NA	MAP3K14,ARHGAP27,NSF,WNT3,WNT9B	NA
17:44126477	rs199515	17	44856641	44126477	0.794697	1.6e-09	G	C	A	G	2e-04	1	1	NA	NA	NA	NA	NA	NA	NA	NA	NA	NA	NA	NA	NA	NA	NA	NA	MAP3K14,ARHGAP27,NSF,WNT3,WNT9B	NA
17:44126478	rs199515	17	44856641	44126478	0.794697	1.6e-09	G	C	C	T	2e-04	1	1	NA	NA	NA	NA	NA	NA	NA	NA	NA	NA	NA	NA	NA	NA	NA	NA	MAP3K14,ARHGAP27,NSF,WNT3,WNT9B	NA
17:44127285	rs199515	17	44856641	44127285	0.820208	1.6e-09	G	C	C	CTT	3e-04	1	1	NA	NA	NA	NA	NA	NA	NA	NA	NA	NA	NA	NA	NA	NA	NA	NA	MAP3K14,ARHGAP27,NSF,WNT3,WNT9B	NA
17:44127471	rs199515	17	44856641	44127471	0.82354	1.6e-09	G	C	G	GTGGTTTCACCA	3e-04	1	1	NA	NA	NA	NA	NA	NA	NA	NA	NA	NA	NA	NA	NA	NA	NA	NA	MAP3K14,ARHGAP27,NSF,WNT3,WNT9B	NA
17:44128754	rs199515	17	44856641	44128754	0.820208	1.6e-09	G	C	GA	G	3e-04	1	1	NA	NA	NA	NA	NA	NA	NA	NA	NA	NA	NA	NA	17:44128253-44130109	NA	NA	NA	MAP3K14,ARHGAP27,NSF,WNT3,WNT9B	NA
17:44137386	rs199515	17	44856641	44137386	0.813346	1.6e-09	G	C	TAA	T	2e-04	1	1	NA	NA	NA	NA	NA	NA	NA	NA	NA	NA	NA	NA	17:44131260-44144382	NA	NA	NA	MAP3K14,ARHGAP27,NSF,WNT3,WNT9B	NA
17:44137676	rs199515	17	44856641	44137676	0.820208	1.6e-09	G	C	T	A	3e-04	1	1	NA	NA	NA	NA	NA	NA	NA	NA	NA	NA	NA	NA	17:44131260-44144382	NA	NA	NA	MAP3K14,ARHGAP27,NSF,WNT3,WNT9B	NA
17:44137678	rs199515	17	44856641	44137678	0.820208	1.6e-09	G	C	A	G	3e-04	1	1	NA	NA	NA	NA	NA	NA	NA	NA	NA	NA	NA	NA	17:44131260-44144382	NA	NA	NA	MAP3K14,ARHGAP27,NSF,WNT3,WNT9B	NA
17:44138377	rs199515	17	44856641	44138377	0.820208	1.6e-09	G	C	GA	G	3e-04	1	1	NA	NA	NA	NA	NA	NA	NA	NA	NA	NA	NA	NA	17:44131260-44144382	NA	NA	NA	MAP3K14,ARHGAP27,NSF,WNT3,WNT9B	NA
17:44142332	rs199515	17	44856641	44142332	0.820208	1.6e-09	G	C	G	T	3e-04	1	1	NA	NA	NA	NA	NA	NA	NA	NA	NA	NA	NA	NA	17:44131260-44144382	NA	NA	NA	MAP3K14,ARHGAP27,NSF,WNT3,WNT9B	NA
17:44142334	rs199515	17	44856641	44142334	0.820208	1.6e-09	G	C	T	G	3e-04	1	1	NA	NA	NA	NA	NA	NA	NA	NA	NA	NA	NA	NA	17:44131260-44144382	NA	NA	NA	MAP3K14,ARHGAP27,NSF,WNT3,WNT9B	NA
17:44145512	rs199515	17	44856641	44145512	0.820208	1.6e-09	G	C	C	CAAG	3e-04	1	1	NA	NA	NA	NA	NA	NA	NA	NA	NA	NA	NA	NA	NA	NA	NA	NA	MAP3K14,ARHGAP27,NSF,WNT3,WNT9B	NA
17:44149210	rs199515	17	44856641	44149210	0.820208	1.6e-09	G	C	GA	G	3e-04	1	1	NA	NA	NA	NA	NA	NA	NA	NA	NA	NA	NA	NA	NA	NA	NA	NA	MAP3K14,ARHGAP27,NSF,WNT3,WNT9B	NA
17:44149348	rs199515	17	44856641	44149348	0.798652	1.6e-09	G	C	C	A	2e-04	1	1	NA	NA	NA	NA	NA	NA	NA	NA	NA	NA	NA	NA	NA	NA	NA	NA	MAP3K14,ARHGAP27,NSF,WNT3,WNT9B	NA
17:44151969	rs199515	17	44856641	44151969	0.820208	1.6e-09	G	C	CA	C	3e-04	1	1	NA	NA	NA	NA	NA	NA	NA	NA	NA	NA	NA	NA	NA	NA	NA	NA	MAP3K14,ARHGAP27,NSF,WNT3,WNT9B	NA
17:44152812	rs199515	17	44856641	44152812	0.820208	1.6e-09	G	C	TGAACCCAAGTGAGGCACCTGGGTTCAA	T	3e-04	1	1	NA	NA	NA	NA	NA	NA	NA	NA	NA	NA	NA	NA	NA	NA	NA	NA	MAP3K14,ARHGAP27,NSF,WNT3,WNT9B	NA
17:44153909	rs199515	17	44856641	44153909	0.820208	1.6e-09	G	C	G	A	3e-04	1	1	NA	NA	NA	NA	NA	NA	NA	NA	NA	NA	NA	NA	NA	NA	NA	NA	MAP3K14,ARHGAP27,NSF,WNT3,WNT9B	NA
17:44155299	rs199515	17	44856641	44155299	0.820208	1.6e-09	G	C	C	CT	3e-04	1	1	NA	NA	NA	NA	NA	NA	NA	NA	NA	NA	NA	NA	NA	NA	NA	NA	MAP3K14,ARHGAP27,NSF,WNT3,WNT9B	NA
17:44155925	rs199515	17	44856641	44155925	0.820208	1.6e-09	G	C	T	TACAA	3e-04	1	1	NA	NA	NA	NA	NA	NA	NA	NA	NA	NA	NA	NA	NA	NA	NA	NA	MAP3K14,ARHGAP27,NSF,WNT3,WNT9B	NA
17:44156180	rs199515	17	44856641	44156180	0.820208	1.6e-09	G	C	G	A	3e-04	1	1	NA	NA	NA	NA	NA	NA	NA	NA	NA	NA	NA	NA	NA	NA	NA	NA	MAP3K14,ARHGAP27,NSF,WNT3,WNT9B	NA
17:44156181	rs199515	17	44856641	44156181	0.820208	1.6e-09	G	C	A	T	3e-04	1	1	NA	NA	NA	NA	NA	NA	NA	NA	NA	NA	NA	NA	NA	NA	NA	NA	MAP3K14,ARHGAP27,NSF,WNT3,WNT9B	NA
17:44156401	rs199515	17	44856641	44156401	0.820208	1.6e-09	G	C	TA	T	3e-04	1	1	NA	NA	NA	NA	NA	NA	NA	NA	NA	NA	NA	NA	NA	NA	NA	NA	MAP3K14,ARHGAP27,NSF,WNT3,WNT9B	NA
17:44157676	rs199515	17	44856641	44157676	0.820208	1.6e-09	G	C	C	CT	3e-04	1	1	NA	NA	NA	NA	NA	NA	NA	NA	NA	NA	NA	NA	NA	NA	NA	NA	MAP3K14,ARHGAP27,NSF,WNT3,WNT9B	NA
17:44161091	rs199515	17	44856641	44161091	0.820208	1.6e-09	G	C	G	GCTCCCCTGGTAAGTCCTAAA	3e-04	1	1	NA	NA	NA	NA	NA	NA	NA	NA	NA	NA	NA	NA	NA	NA	NA	NA	MAP3K14,ARHGAP27,NSF,WNT3,WNT9B	NA
17:44161478	rs199515	17	44856641	44161478	0.820208	1.6e-09	G	C	C	CTCACACCTGTAATCCCAGCACTTTGGGAAGCTGAGGCGGGTGGA	3e-04	1	1	NA	NA	NA	NA	NA	NA	NA	NA	NA	NA	NA	NA	NA	NA	NA	NA	MAP3K14,ARHGAP27,NSF,WNT3,WNT9B	NA
17:44163551	rs199515	17	44856641	44163551	0.820208	1.6e-09	G	C	A	AGT	3e-04	1	1	NA	NA	NA	NA	NA	NA	NA	NA	NA	NA	NA	NA	NA	NA	NA	NA	MAP3K14,ARHGAP27,NSF,WNT3,WNT9B	NA
17:44166362	rs199515	17	44856641	44166362	0.814662	1.6e-09	G	C	GA	G	3e-04	1	1	NA	NA	NA	NA	NA	NA	NA	NA	NA	NA	NA	NA	NA	NA	NA	NA	MAP3K14,ARHGAP27,NSF,WNT3,WNT9B	NA
17:44168295	rs199515	17	44856641	44168295	0.820208	1.6e-09	G	C	C	CTTA	3e-04	1	1	NA	NA	NA	NA	NA	NA	NA	NA	NA	NA	NA	NA	NA	NA	NA	NA	MAP3K14,ARHGAP27,NSF,WNT3,WNT9B	NA
17:44172205	rs199515	17	44856641	44172205	0.820208	1.6e-09	G	C	C	CA	3e-04	1	1	NA	NA	NA	NA	NA	NA	NA	NA	NA	NA	NA	NA	NA	NA	NA	NA	MAP3K14,ARHGAP27,NSF,WNT3,WNT9B	NA
17:44177304	rs199515	17	44856641	44177304	0.820208	1.6e-09	G	C	T	TA	3e-04	1	1	NA	NA	NA	NA	NA	NA	NA	NA	NA	NA	NA	NA	17:44175109-44180576	NA	NA	NA	MAP3K14,ARHGAP27,NSF,WNT3,WNT9B	NA
17:44179168	rs199515	17	44856641	44179168	0.820208	1.6e-09	G	C	A	AACC	3e-04	1	1	NA	NA	NA	NA	NA	NA	NA	NA	NA	NA	NA	NA	17:44175109-44180576	NA	NA	NA	MAP3K14,ARHGAP27,NSF,WNT3,WNT9B	NA
17:44182845	rs199515	17	44856641	44182845	0.820208	1.6e-09	G	C	TG	T	3e-04	1	1	NA	NA	NA	NA	NA	NA	NA	NA	NA	NA	NA	NA	NA	NA	NA	NA	MAP3K14,ARHGAP27,NSF,WNT3,WNT9B	NA
17:44183002	rs199515	17	44856641	44183002	0.820208	1.6e-09	G	C	A	C	3e-04	1	1	NA	NA	NA	NA	NA	NA	NA	NA	NA	NA	NA	NA	NA	NA	NA	NA	MAP3K14,ARHGAP27,NSF,WNT3,WNT9B	NA
17:44183232	rs199515	17	44856641	44183232	0.820208	1.6e-09	G	C	G	C	3e-04	1	1	NA	NA	NA	NA	NA	NA	NA	NA	NA	NA	NA	NA	NA	NA	NA	NA	MAP3K14,ARHGAP27,NSF,WNT3,WNT9B	NA
17:44184819	rs199515	17	44856641	44184819	0.824809	1.6e-09	G	C	C	CAAAGGT	3e-04	1	1	NA	NA	NA	NA	NA	NA	NA	NA	NA	NA	NA	NA	17:44184345-44186110	NA	NA	NA	MAP3K14,ARHGAP27,NSF,WNT3,WNT9B	NA
17:44188672	rs199515	17	44856641	44188672	0.820208	1.6e-09	G	C	GTT	G	3e-04	1	1	NA	NA	NA	NA	NA	NA	NA	NA	NA	NA	NA	NA	NA	NA	NA	NA	MAP3K14,ARHGAP27,NSF,WNT3,WNT9B	NA
17:44192592	rs199515	17	44856641	44192592	0.815638	1.6e-09	G	C	AT	A	3e-04	1	1	NA	NA	NA	NA	NA	NA	NA	NA	NA	NA	NA	NA	17:44191064-44194266	NA	NA	NA	MAP3K14,ARHGAP27,NSF,WNT3,WNT9B	NA
17:44193908	rs199515	17	44856641	44193908	0.820208	1.6e-09	G	C	CCAACAA	C	3e-04	1	1	NA	NA	NA	NA	NA	NA	NA	NA	NA	NA	NA	NA	17:44191064-44194266	NA	NA	NA	MAP3K14,ARHGAP27,NSF,WNT3,WNT9B	NA
17:44195611	rs199515	17	44856641	44195611	0.820208	1.6e-09	G	C	C	CA	3e-04	1	1	NA	NA	NA	NA	NA	NA	NA	NA	NA	NA	NA	NA	17:44195350-44199654	NA	NA	NA	MAP3K14,ARHGAP27,NSF,WNT3,WNT9B	NA
17:44197775	rs199515	17	44856641	44197775	0.820208	1.6e-09	G	C	GCA	G	3e-04	1	1	NA	NA	NA	NA	NA	NA	NA	NA	NA	NA	NA	NA	17:44195350-44199654	NA	NA	NA	MAP3K14,ARHGAP27,NSF,WNT3,WNT9B	NA
17:44198962	rs199515	17	44856641	44198962	0.820208	1.6e-09	G	C	TA	T	3e-04	1	1	NA	NA	NA	NA	NA	NA	NA	NA	NA	NA	NA	NA	17:44195350-44199654	NA	NA	NA	MAP3K14,ARHGAP27,NSF,WNT3,WNT9B	NA
17:44201358	rs199515	17	44856641	44201358	0.820208	1.6e-09	G	C	T	TG	3e-04	1	1	NA	NA	NA	NA	NA	NA	NA	NA	NA	NA	NA	NA	NA	NA	NA	NA	MAP3K14,ARHGAP27,NSF,WNT3,WNT9B	NA
17:44205350	rs199515	17	44856641	44205350	0.817972	1.6e-09	G	C	ATT	A	3e-04	1	1	NA	NA	NA	NA	NA	NA	NA	NA	NA	NA	NA	NA	NA	NA	NA	NA	MAP3K14,ARHGAP27,NSF,WNT3,WNT9B	NA
17:44207415	rs199515	17	44856641	44207415	0.820208	1.6e-09	G	C	GGTGGCAT	G	3e-04	1	1	NA	NA	NA	NA	NA	NA	NA	NA	NA	NA	NA	NA	NA	NA	NA	NA	MAP3K14,ARHGAP27,NSF,WNT3,WNT9B	NA
17:44213204	rs199515	17	44856641	44213204	0.820208	1.6e-09	G	C	T	C	3e-04	1	1	NA	NA	NA	NA	NA	NA	NA	NA	NA	NA	NA	NA	NA	NA	NA	NA	MAP3K14,ARHGAP27,NSF,WNT3,WNT9B	NA
17:44213712	rs199515	17	44856641	44213712	0.820208	1.6e-09	G	C	A	G	3e-04	1	1	NA	NA	NA	NA	NA	NA	NA	NA	NA	NA	NA	NA	NA	NA	NA	NA	MAP3K14,ARHGAP27,NSF,WNT3,WNT9B	NA
17:44213921	rs199515	17	44856641	44213921	0.816985	1.6e-09	G	C	C	A	3e-04	1	1	NA	NA	NA	NA	NA	NA	NA	NA	NA	NA	NA	NA	NA	NA	NA	NA	MAP3K14,ARHGAP27,NSF,WNT3,WNT9B	NA
17:44213934	rs199515	17	44856641	44213934	0.813869	1.6e-09	G	C	A	G	2e-04	1	1	NA	NA	NA	NA	NA	NA	NA	NA	NA	NA	NA	NA	NA	NA	NA	NA	MAP3K14,ARHGAP27,NSF,WNT3,WNT9B	NA
17:44214094	rs199515	17	44856641	44214094	0.820208	1.6e-09	G	C	G	A	3e-04	1	1	NA	NA	NA	NA	NA	NA	NA	NA	NA	NA	NA	NA	17:44214090-44217112	NA	NA	NA	MAP3K14,ARHGAP27,NSF,WNT3,WNT9B	NA
17:44214814	rs199515	17	44856641	44214814	0.820208	1.6e-09	G	C	A	G	3e-04	1	1	NA	NA	NA	NA	NA	NA	NA	NA	NA	NA	NA	NA	17:44214090-44217112	NA	NA	NA	MAP3K14,ARHGAP27,NSF,WNT3,WNT9B	NA
17:44214815	rs199515	17	44856641	44214815	0.820208	1.6e-09	G	C	G	C	3e-04	1	1	NA	NA	NA	NA	NA	NA	NA	NA	NA	NA	NA	NA	17:44214090-44217112	NA	NA	NA	MAP3K14,ARHGAP27,NSF,WNT3,WNT9B	NA
17:44215045	rs199515	17	44856641	44215045	0.816985	1.6e-09	G	C	C	T	3e-04	1	1	NA	NA	NA	NA	NA	NA	NA	NA	NA	NA	NA	NA	17:44214090-44217112	NA	NA	NA	MAP3K14,ARHGAP27,NSF,WNT3,WNT9B	NA
17:44215416	rs199515	17	44856641	44215416	0.820208	1.6e-09	G	C	AG	A	3e-04	1	1	NA	NA	NA	NA	NA	NA	NA	NA	NA	NA	NA	NA	17:44214090-44217112	NA	NA	NA	MAP3K14,ARHGAP27,NSF,WNT3,WNT9B	NA
17:44215823	rs199515	17	44856641	44215823	0.816985	1.6e-09	G	C	G	A	3e-04	1	1	NA	NA	NA	NA	NA	NA	NA	NA	NA	NA	NA	NA	17:44214090-44217112	NA	NA	NA	MAP3K14,ARHGAP27,NSF,WNT3,WNT9B	NA
17:44216158	rs199515	17	44856641	44216158	0.820208	1.6e-09	G	C	C	T	3e-04	1	1	NA	NA	NA	NA	NA	NA	NA	NA	NA	NA	NA	NA	17:44214090-44217112	NA	NA	NA	MAP3K14,ARHGAP27,NSF,WNT3,WNT9B	NA
17:44216226	rs199515	17	44856641	44216226	0.816985	1.6e-09	G	C	G	A	3e-04	1	1	NA	NA	NA	NA	NA	NA	NA	NA	NA	NA	NA	NA	17:44214090-44217112	NA	NA	NA	MAP3K14,ARHGAP27,NSF,WNT3,WNT9B	NA
17:44216966	rs199515	17	44856641	44216966	0.820208	1.6e-09	G	C	GC	G	3e-04	1	1	NA	NA	NA	NA	NA	NA	NA	NA	NA	NA	NA	NA	17:44214090-44217112	NA	NA	NA	MAP3K14,ARHGAP27,NSF,WNT3,WNT9B	NA
17:44217112	rs199515	17	44856641	44217112	0.820208	1.6e-09	G	C	T	G	3e-04	1	1	NA	NA	NA	NA	NA	NA	NA	NA	NA	NA	NA	NA	17:44214090-44217112	NA	NA	NA	MAP3K14,ARHGAP27,NSF,WNT3,WNT9B	NA
17:44217226	rs199515	17	44856641	44217226	0.820208	1.6e-09	G	C	G	A	3e-04	1	1	NA	NA	NA	NA	NA	NA	NA	NA	NA	NA	NA	NA	NA	NA	NA	NA	MAP3K14,ARHGAP27,NSF,WNT3,WNT9B	NA
17:44217293	rs199515	17	44856641	44217293	0.816985	1.6e-09	G	C	A	G	3e-04	1	1	NA	NA	NA	NA	NA	NA	NA	NA	NA	NA	NA	NA	NA	NA	NA	NA	MAP3K14,ARHGAP27,NSF,WNT3,WNT9B	NA
17:44218242	rs199515	17	44856641	44218242	0.820208	1.6e-09	G	C	T	C	3e-04	1	1	NA	NA	NA	NA	NA	NA	NA	NA	NA	NA	NA	NA	NA	NA	NA	NA	MAP3K14,ARHGAP27,NSF,WNT3,WNT9B	NA
17:44220454	rs199515	17	44856641	44220454	0.816985	1.6e-09	G	C	G	T	3e-04	1	1	NA	NA	NA	NA	NA	NA	NA	NA	NA	NA	NA	NA	17:44218583-44223149	NA	NA	NA	MAP3K14,ARHGAP27,NSF,WNT3,WNT9B	NA
17:44220785	rs199515	17	44856641	44220785	0.813869	1.6e-09	G	C	A	G	2e-04	1	1	NA	NA	NA	NA	NA	NA	NA	NA	NA	NA	NA	NA	17:44218583-44223149	NA	NA	NA	MAP3K14,ARHGAP27,NSF,WNT3,WNT9B	NA
17:44220790	rs199515	17	44856641	44220790	0.816985	1.6e-09	G	C	G	A	3e-04	1	1	NA	NA	NA	NA	NA	NA	NA	NA	NA	NA	NA	NA	17:44218583-44223149	NA	NA	NA	MAP3K14,ARHGAP27,NSF,WNT3,WNT9B	NA
17:44220942	rs199515	17	44856641	44220942	0.820208	1.6e-09	G	C	A	G	3e-04	1	1	NA	NA	NA	NA	NA	NA	NA	NA	NA	NA	NA	NA	17:44218583-44223149	NA	NA	NA	MAP3K14,ARHGAP27,NSF,WNT3,WNT9B	NA
17:44221169	rs199515	17	44856641	44221169	0.590593	1.6e-09	G	C	C	CAAAAAAAAAA	0	1	1	NA	NA	NA	NA	NA	NA	NA	NA	NA	NA	NA	NA	17:44218583-44223149	NA	NA	NA	MAP3K14,ARHGAP27,NSF,WNT3,WNT9B	NA
17:44221602	rs199515	17	44856641	44221602	0.816985	1.6e-09	G	C	C	G	3e-04	1	1	NA	NA	NA	NA	NA	NA	NA	NA	NA	NA	NA	NA	17:44218583-44223149	NA	NA	NA	MAP3K14,ARHGAP27,NSF,WNT3,WNT9B	NA
17:44222067	rs199515	17	44856641	44222067	0.820208	1.6e-09	G	C	G	T	3e-04	1	1	NA	NA	NA	NA	NA	NA	NA	NA	NA	NA	NA	NA	17:44218583-44223149	NA	NA	NA	MAP3K14,ARHGAP27,NSF,WNT3,WNT9B	NA
17:44222335	rs199515	17	44856641	44222335	0.816985	1.6e-09	G	C	A	G	3e-04	1	1	NA	NA	NA	NA	NA	NA	NA	NA	NA	NA	NA	NA	17:44218583-44223149	NA	NA	NA	MAP3K14,ARHGAP27,NSF,WNT3,WNT9B	NA
17:44222460	rs199515	17	44856641	44222460	0.813869	1.6e-09	G	C	G	T	2e-04	1	1	NA	NA	NA	NA	NA	NA	NA	NA	NA	NA	NA	NA	17:44218583-44223149	NA	NA	NA	MAP3K14,ARHGAP27,NSF,WNT3,WNT9B	NA
17:44223060	rs199515	17	44856641	44223060	0.820208	1.6e-09	G	C	A	G	3e-04	1	1	NA	NA	NA	NA	NA	NA	NA	NA	NA	NA	NA	NA	17:44218583-44223149	NA	NA	NA	MAP3K14,ARHGAP27,NSF,WNT3,WNT9B	NA
17:44223243	rs199515	17	44856641	44223243	0.820208	1.6e-09	G	C	A	G	3e-04	1	1	NA	NA	NA	NA	NA	NA	NA	NA	NA	NA	NA	NA	NA	NA	NA	NA	MAP3K14,ARHGAP27,NSF,WNT3,WNT9B	NA
17:44223387	rs199515	17	44856641	44223387	0.820208	1.6e-09	G	C	C	T	3e-04	1	1	NA	NA	NA	NA	NA	NA	NA	NA	NA	NA	NA	NA	NA	NA	NA	NA	MAP3K14,ARHGAP27,NSF,WNT3,WNT9B	NA
17:44224686	rs199515	17	44856641	44224686	0.816985	1.6e-09	G	C	T	A	3e-04	1	1	NA	NA	NA	NA	NA	NA	NA	NA	NA	NA	NA	NA	NA	NA	NA	NA	MAP3K14,ARHGAP27,NSF,WNT3,WNT9B	NA
17:44224939	rs199515	17	44856641	44224939	0.811155	1.6e-09	G	C	T	A	2e-04	1	1	NA	NA	NA	NA	NA	NA	NA	NA	NA	NA	NA	NA	NA	NA	NA	NA	MAP3K14,ARHGAP27,NSF,WNT3,WNT9B	NA
17:44225234	rs199515	17	44856641	44225234	0.820208	1.6e-09	G	C	C	T	3e-04	1	1	NA	NA	NA	NA	NA	NA	NA	NA	NA	NA	NA	NA	17:44225124-44226241	NA	NA	NA	MAP3K14,ARHGAP27,NSF,WNT3,WNT9B	NA
17:44225485	rs199515	17	44856641	44225485	0.820208	1.6e-09	G	C	C	T	3e-04	1	1	NA	NA	NA	NA	NA	NA	NA	NA	NA	NA	NA	NA	17:44225124-44226241	NA	NA	NA	MAP3K14,ARHGAP27,NSF,WNT3,WNT9B	NA
17:44225802	rs199515	17	44856641	44225802	0.815638	1.6e-09	G	C	T	C	3e-04	1	1	NA	NA	NA	NA	NA	NA	NA	NA	NA	NA	NA	NA	17:44225124-44226241	NA	NA	NA	MAP3K14,ARHGAP27,NSF,WNT3,WNT9B	NA
17:44226030	rs199515	17	44856641	44226030	0.820208	1.6e-09	G	C	A	G	3e-04	1	1	NA	NA	NA	NA	NA	NA	NA	NA	NA	NA	NA	NA	17:44225124-44226241	NA	NA	NA	MAP3K14,ARHGAP27,NSF,WNT3,WNT9B	NA
17:44226126	rs199515	17	44856641	44226126	0.820208	1.6e-09	G	C	C	A	3e-04	1	1	NA	NA	NA	NA	NA	NA	NA	NA	NA	NA	NA	NA	17:44225124-44226241	NA	NA	NA	MAP3K14,ARHGAP27,NSF,WNT3,WNT9B	NA
17:44226561	rs199515	17	44856641	44226561	0.820208	1.6e-09	G	C	G	T	3e-04	1	1	NA	NA	NA	NA	NA	NA	NA	NA	NA	NA	NA	NA	NA	NA	NA	NA	MAP3K14,ARHGAP27,NSF,WNT3,WNT9B	NA
17:44227186	rs199515	17	44856641	44227186	0.820208	1.6e-09	G	C	A	G	3e-04	1	1	NA	NA	NA	NA	NA	NA	NA	NA	NA	NA	NA	NA	NA	NA	NA	NA	MAP3K14,ARHGAP27,NSF,WNT3,WNT9B	NA
17:44227196	rs199515	17	44856641	44227196	0.820208	1.6e-09	G	C	C	T	3e-04	1	1	NA	NA	NA	NA	NA	NA	NA	NA	NA	NA	NA	NA	NA	NA	NA	NA	MAP3K14,ARHGAP27,NSF,WNT3,WNT9B	NA
17:44227393	rs199515	17	44856641	44227393	0.532745	1.6e-09	G	C	A	T	0	1	1	NA	NA	NA	NA	NA	NA	NA	NA	NA	NA	NA	NA	NA	NA	NA	NA	MAP3K14,ARHGAP27,NSF,WNT3,WNT9B	NA
17:44227510	rs199515	17	44856641	44227510	0.803899	1.6e-09	G	C	T	A	2e-04	1	1	NA	NA	NA	NA	NA	NA	NA	NA	NA	NA	NA	NA	NA	NA	NA	NA	MAP3K14,ARHGAP27,NSF,WNT3,WNT9B	NA
17:44227531	rs199515	17	44856641	44227531	0.803899	1.6e-09	G	C	C	T	2e-04	1	1	NA	NA	NA	NA	NA	NA	NA	NA	NA	NA	NA	NA	NA	NA	NA	NA	MAP3K14,ARHGAP27,NSF,WNT3,WNT9B	NA
17:44228169	rs199515	17	44856641	44228169	0.787508	1.6e-09	G	C	T	C	2e-04	1	1	NA	NA	NA	NA	NA	NA	NA	NA	NA	NA	NA	NA	17:44227596-44242261	NA	NA	NA	MAP3K14,ARHGAP27,NSF,WNT3,WNT9B	NA
17:44228529	rs199515	17	44856641	44228529	0.806943	1.6e-09	G	C	A	G	2e-04	1	1	NA	NA	NA	NA	NA	NA	NA	NA	NA	NA	NA	NA	17:44227596-44242261	NA	NA	NA	MAP3K14,ARHGAP27,NSF,WNT3,WNT9B	NA
17:44228609	rs199515	17	44856641	44228609	0.820208	1.6e-09	G	C	G	C	3e-04	1	1	NA	NA	NA	NA	NA	NA	NA	NA	NA	NA	NA	NA	17:44227596-44242261	NA	NA	NA	MAP3K14,ARHGAP27,NSF,WNT3,WNT9B	NA
17:44228770	rs199515	17	44856641	44228770	0.820208	1.6e-09	G	C	G	A	3e-04	1	1	NA	NA	NA	NA	NA	NA	NA	NA	NA	NA	NA	NA	17:44227596-44242261	NA	NA	NA	MAP3K14,ARHGAP27,NSF,WNT3,WNT9B	NA
17:44228824	rs199515	17	44856641	44228824	0.816985	1.6e-09	G	C	G	A	3e-04	1	1	NA	NA	NA	NA	NA	NA	NA	NA	NA	NA	NA	NA	17:44227596-44242261	NA	NA	NA	MAP3K14,ARHGAP27,NSF,WNT3,WNT9B	NA
17:44229986	rs199515	17	44856641	44229986	0.820208	1.6e-09	G	C	C	T	3e-04	1	1	NA	NA	NA	NA	NA	NA	NA	NA	NA	NA	NA	NA	17:44227596-44242261	NA	NA	NA	MAP3K14,ARHGAP27,NSF,WNT3,WNT9B	NA
17:44230647	rs199515	17	44856641	44230647	0.820208	1.6e-09	G	C	T	C	3e-04	1	1	NA	NA	NA	NA	NA	NA	NA	NA	NA	NA	NA	NA	17:44227596-44242261	NA	NA	NA	MAP3K14,ARHGAP27,NSF,WNT3,WNT9B	NA
17:44231117	rs199515	17	44856641	44231117	0.820208	1.6e-09	G	C	C	T	3e-04	1	1	NA	NA	NA	NA	NA	NA	NA	NA	NA	NA	NA	NA	17:44227596-44242261	NA	NA	NA	MAP3K14,ARHGAP27,NSF,WNT3,WNT9B	NA
17:44231295	rs199515	17	44856641	44231295	0.816985	1.6e-09	G	C	A	G	3e-04	1	1	NA	NA	NA	NA	NA	NA	NA	NA	NA	NA	NA	NA	17:44227596-44242261	NA	NA	NA	MAP3K14,ARHGAP27,NSF,WNT3,WNT9B	NA
17:44231326	rs199515	17	44856641	44231326	0.816985	1.6e-09	G	C	A	G	3e-04	1	1	NA	NA	NA	NA	NA	NA	NA	NA	NA	NA	NA	NA	17:44227596-44242261	NA	NA	NA	MAP3K14,ARHGAP27,NSF,WNT3,WNT9B	NA
17:44231617	rs199515	17	44856641	44231617	0.820208	1.6e-09	G	C	T	A	3e-04	1	1	NA	NA	NA	NA	NA	NA	NA	NA	NA	NA	NA	NA	17:44227596-44242261	NA	NA	NA	MAP3K14,ARHGAP27,NSF,WNT3,WNT9B	NA
17:44232959	rs199515	17	44856641	44232959	0.815638	1.6e-09	G	C	A	G	3e-04	1	1	NA	NA	NA	NA	NA	NA	NA	NA	NA	NA	NA	NA	17:44227596-44242261	NA	NA	NA	MAP3K14,ARHGAP27,NSF,WNT3,WNT9B	NA
17:44233433	rs199515	17	44856641	44233433	0.813869	1.6e-09	G	C	C	G	2e-04	1	1	NA	NA	NA	NA	NA	NA	NA	NA	NA	NA	NA	NA	17:44227596-44242261	NA	NA	NA	MAP3K14,ARHGAP27,NSF,WNT3,WNT9B	NA
17:44233589	rs199515	17	44856641	44233589	0.820208	1.6e-09	G	C	C	T	3e-04	1	1	NA	NA	NA	NA	NA	NA	NA	NA	NA	NA	NA	NA	17:44227596-44242261	NA	NA	NA	MAP3K14,ARHGAP27,NSF,WNT3,WNT9B	NA
17:44233776	rs199515	17	44856641	44233776	0.816985	1.6e-09	G	C	C	T	3e-04	1	1	NA	NA	NA	NA	NA	NA	NA	NA	NA	NA	NA	NA	17:44227596-44242261	NA	NA	NA	MAP3K14,ARHGAP27,NSF,WNT3,WNT9B	NA
17:44233811	rs199515	17	44856641	44233811	0.816985	1.6e-09	G	C	T	C	3e-04	1	1	NA	NA	NA	NA	NA	NA	NA	NA	NA	NA	NA	NA	17:44227596-44242261	NA	NA	NA	MAP3K14,ARHGAP27,NSF,WNT3,WNT9B	NA
17:44234060	rs199515	17	44856641	44234060	0.820208	1.6e-09	G	C	G	A	3e-04	1	1	NA	NA	NA	NA	NA	NA	NA	NA	NA	NA	NA	NA	17:44227596-44242261	NA	NA	NA	MAP3K14,ARHGAP27,NSF,WNT3,WNT9B	NA
17:44234265	rs199515	17	44856641	44234265	0.813346	1.6e-09	G	C	CAAA	C	2e-04	1	1	NA	NA	NA	NA	NA	NA	NA	NA	NA	NA	NA	NA	17:44227596-44242261	NA	NA	NA	MAP3K14,ARHGAP27,NSF,WNT3,WNT9B	NA
17:44234526	rs199515	17	44856641	44234526	0.816985	1.6e-09	G	C	T	C	3e-04	1	1	NA	NA	NA	NA	NA	NA	NA	NA	NA	NA	NA	NA	17:44227596-44242261	NA	NA	NA	MAP3K14,ARHGAP27,NSF,WNT3,WNT9B	NA
17:44235893	rs199515	17	44856641	44235893	0.816985	1.6e-09	G	C	T	C	3e-04	1	1	NA	NA	NA	NA	NA	NA	NA	NA	NA	NA	NA	NA	17:44227596-44242261	NA	NA	NA	MAP3K14,ARHGAP27,NSF,WNT3,WNT9B	NA
17:44236725	rs199515	17	44856641	44236725	0.820208	1.6e-09	G	C	A	C	3e-04	1	1	NA	NA	NA	NA	NA	NA	NA	NA	NA	NA	NA	NA	17:44227596-44242261	NA	NA	NA	MAP3K14,ARHGAP27,NSF,WNT3,WNT9B	NA
17:44237068	rs199515	17	44856641	44237068	0.816985	1.6e-09	G	C	T	A	3e-04	1	1	NA	NA	NA	NA	NA	NA	NA	NA	NA	NA	NA	NA	17:44227596-44242261	NA	NA	NA	MAP3K14,ARHGAP27,NSF,WNT3,WNT9B	NA
17:44237372	rs199515	17	44856641	44237372	0.820208	1.6e-09	G	C	C	G	3e-04	1	1	NA	NA	NA	NA	NA	NA	NA	NA	NA	NA	NA	NA	17:44227596-44242261	NA	NA	NA	MAP3K14,ARHGAP27,NSF,WNT3,WNT9B	NA
17:44237790	rs199515	17	44856641	44237790	0.820208	1.6e-09	G	C	A	G	3e-04	1	1	NA	NA	NA	NA	NA	NA	NA	NA	NA	NA	NA	NA	17:44227596-44242261	NA	NA	NA	MAP3K14,ARHGAP27,NSF,WNT3,WNT9B	NA
17:44238130	rs199515	17	44856641	44238130	0.820208	1.6e-09	G	C	A	AT	3e-04	1	1	NA	NA	NA	NA	NA	NA	NA	NA	NA	NA	NA	NA	17:44227596-44242261	NA	NA	NA	MAP3K14,ARHGAP27,NSF,WNT3,WNT9B	NA
17:44238424	rs199515	17	44856641	44238424	0.816985	1.6e-09	G	C	A	G	3e-04	1	1	NA	NA	NA	NA	NA	NA	NA	NA	NA	NA	NA	NA	17:44227596-44242261	NA	NA	NA	MAP3K14,ARHGAP27,NSF,WNT3,WNT9B	NA
17:44238571	rs199515	17	44856641	44238571	0.794697	1.6e-09	G	C	G	C	2e-04	1	1	NA	NA	NA	NA	NA	NA	NA	NA	NA	NA	NA	NA	17:44227596-44242261	NA	NA	NA	MAP3K14,ARHGAP27,NSF,WNT3,WNT9B	NA
17:44238938	rs199515	17	44856641	44238938	0.807939	1.6e-09	G	C	C	T	2e-04	1	1	NA	NA	NA	NA	NA	NA	NA	NA	NA	NA	NA	NA	17:44227596-44242261	NA	NA	NA	MAP3K14,ARHGAP27,NSF,WNT3,WNT9B	NA
17:44238966	rs199515	17	44856641	44238966	0.807939	1.6e-09	G	C	C	T	2e-04	1	1	NA	NA	NA	NA	NA	NA	NA	NA	NA	NA	NA	NA	17:44227596-44242261	NA	NA	NA	MAP3K14,ARHGAP27,NSF,WNT3,WNT9B	NA
17:44239958	rs199515	17	44856641	44239958	0.815638	1.6e-09	G	C	T	C	3e-04	1	1	NA	NA	NA	NA	NA	NA	NA	NA	NA	NA	NA	NA	17:44227596-44242261	NA	NA	NA	MAP3K14,ARHGAP27,NSF,WNT3,WNT9B	NA
17:44240107	rs199515	17	44856641	44240107	0.820208	1.6e-09	G	C	C	T	3e-04	1	1	NA	NA	NA	NA	NA	NA	NA	NA	NA	NA	NA	NA	17:44227596-44242261	NA	NA	NA	MAP3K14,ARHGAP27,NSF,WNT3,WNT9B	NA
17:44240986	rs199515	17	44856641	44240986	0.820208	1.6e-09	G	C	A	C	3e-04	1	1	NA	NA	NA	NA	NA	NA	NA	NA	NA	NA	NA	NA	17:44227596-44242261	NA	NA	NA	MAP3K14,ARHGAP27,NSF,WNT3,WNT9B	NA
17:44241304	rs199515	17	44856641	44241304	0.820208	1.6e-09	G	C	G	C	3e-04	1	1	NA	NA	NA	NA	NA	NA	NA	NA	NA	NA	NA	NA	17:44227596-44242261	NA	NA	NA	MAP3K14,ARHGAP27,NSF,WNT3,WNT9B	NA
17:44241664	rs199515	17	44856641	44241664	0.816985	1.6e-09	G	C	C	T	3e-04	1	1	NA	NA	NA	NA	NA	NA	NA	NA	NA	NA	NA	NA	17:44227596-44242261	NA	NA	NA	MAP3K14,ARHGAP27,NSF,WNT3,WNT9B	NA
17:44242606	rs199515	17	44856641	44242606	0.897918	1.6e-09	G	C	CTTAT	C	7e-04	1	1	NA	NA	NA	NA	NA	NA	NA	NA	NA	NA	NA	NA	NA	NA	NA	NA	MAP3K14,ARHGAP27,NSF,WNT3,WNT9B	NA
17:44242788	rs199515	17	44856641	44242788	0.820208	1.6e-09	G	C	T	C	3e-04	1	1	NA	NA	NA	NA	NA	NA	NA	NA	NA	NA	NA	NA	NA	NA	NA	NA	MAP3K14,ARHGAP27,NSF,WNT3,WNT9B	NA
17:44242969	rs199515	17	44856641	44242969	0.816985	1.6e-09	G	C	C	T	3e-04	1	1	NA	NA	NA	NA	NA	NA	NA	NA	NA	NA	NA	NA	NA	NA	NA	NA	MAP3K14,ARHGAP27,NSF,WNT3,WNT9B	NA
17:44243179	rs199515	17	44856641	44243179	0.820208	1.6e-09	G	C	G	A	3e-04	1	1	NA	NA	NA	NA	NA	NA	NA	NA	NA	NA	NA	NA	NA	NA	NA	NA	MAP3K14,ARHGAP27,NSF,WNT3,WNT9B	NA
17:44243354	rs199515	17	44856641	44243354	0.820208	1.6e-09	G	C	AG	A	3e-04	1	1	NA	NA	NA	NA	NA	NA	NA	NA	NA	NA	NA	NA	NA	NA	NA	NA	MAP3K14,ARHGAP27,NSF,WNT3,WNT9B	NA
17:44243543	rs199515	17	44856641	44243543	0.820208	1.6e-09	G	C	T	TA	3e-04	1	1	NA	NA	NA	NA	NA	NA	NA	NA	NA	NA	NA	NA	17:44243530-44248146	NA	NA	NA	MAP3K14,ARHGAP27,NSF,WNT3,WNT9B	NA
17:44243863	rs199515	17	44856641	44243863	0.819266	1.6e-09	G	C	T	A	3e-04	1	1	NA	NA	NA	NA	NA	NA	NA	NA	NA	NA	NA	NA	17:44243530-44248146	NA	NA	NA	MAP3K14,ARHGAP27,NSF,WNT3,WNT9B	NA
17:44243868	rs199515	17	44856641	44243868	0.819266	1.6e-09	G	C	T	C	3e-04	1	1	NA	NA	NA	NA	NA	NA	NA	NA	NA	NA	NA	NA	17:44243530-44248146	NA	NA	NA	MAP3K14,ARHGAP27,NSF,WNT3,WNT9B	NA
17:44243870	rs199515	17	44856641	44243870	0.819266	1.6e-09	G	C	C	T	3e-04	1	1	NA	NA	NA	NA	NA	NA	NA	NA	NA	NA	NA	NA	17:44243530-44248146	NA	NA	NA	MAP3K14,ARHGAP27,NSF,WNT3,WNT9B	NA
17:44243979	rs199515	17	44856641	44243979	0.820208	1.6e-09	G	C	T	C	3e-04	1	1	NA	NA	NA	NA	NA	NA	NA	NA	NA	NA	NA	NA	17:44243530-44248146	NA	NA	NA	MAP3K14,ARHGAP27,NSF,WNT3,WNT9B	NA
17:44244397	rs199515	17	44856641	44244397	0.815638	1.6e-09	G	C	A	G	3e-04	1	1	NA	NA	NA	NA	NA	NA	NA	NA	NA	NA	NA	NA	17:44243530-44248146	NA	NA	NA	MAP3K14,ARHGAP27,NSF,WNT3,WNT9B	NA
17:44244581	rs199515	17	44856641	44244581	0.820208	1.6e-09	G	C	C	T	3e-04	1	1	NA	NA	NA	NA	NA	NA	NA	NA	NA	NA	NA	NA	17:44243530-44248146	NA	NA	NA	MAP3K14,ARHGAP27,NSF,WNT3,WNT9B	NA
17:44244926	rs199515	17	44856641	44244926	0.820208	1.6e-09	G	C	G	T	3e-04	1	1	NA	NA	NA	NA	NA	NA	NA	NA	NA	NA	NA	NA	17:44243530-44248146	NA	NA	NA	MAP3K14,ARHGAP27,NSF,WNT3,WNT9B	NA
17:44245766	rs199515	17	44856641	44245766	0.820208	1.6e-09	G	C	A	G	3e-04	1	1	NA	NA	NA	NA	NA	NA	NA	NA	NA	NA	NA	NA	17:44243530-44248146	NA	NA	NA	MAP3K14,ARHGAP27,NSF,WNT3,WNT9B	NA
17:44245876	rs199515	17	44856641	44245876	0.820208	1.6e-09	G	C	G	A	3e-04	1	1	NA	NA	NA	NA	NA	NA	NA	NA	NA	NA	NA	NA	17:44243530-44248146	NA	NA	NA	MAP3K14,ARHGAP27,NSF,WNT3,WNT9B	NA
17:44246211	rs199515	17	44856641	44246211	0.820208	1.6e-09	G	C	G	A	3e-04	1	1	NA	NA	NA	NA	NA	NA	NA	NA	NA	NA	NA	NA	17:44243530-44248146	NA	NA	NA	MAP3K14,ARHGAP27,NSF,WNT3,WNT9B	NA
17:44246405	rs199515	17	44856641	44246405	0.806943	1.6e-09	G	C	A	C	2e-04	1	1	NA	NA	NA	NA	NA	NA	NA	NA	NA	NA	NA	NA	17:44243530-44248146	NA	NA	NA	MAP3K14,ARHGAP27,NSF,WNT3,WNT9B	NA
17:44246997	rs199515	17	44856641	44246997	0.820208	1.6e-09	G	C	A	G	3e-04	1	1	NA	NA	NA	NA	NA	NA	NA	NA	NA	NA	NA	NA	17:44243530-44248146	NA	NA	NA	MAP3K14,ARHGAP27,NSF,WNT3,WNT9B	NA
17:44247164	rs199515	17	44856641	44247164	0.794697	1.6e-09	G	C	G	A	2e-04	1	1	NA	NA	NA	NA	NA	NA	NA	NA	NA	NA	NA	NA	17:44243530-44248146	NA	NA	NA	MAP3K14,ARHGAP27,NSF,WNT3,WNT9B	NA
17:44247314	rs199515	17	44856641	44247314	0.816985	1.6e-09	G	C	T	C	3e-04	1	1	NA	NA	NA	NA	NA	NA	NA	NA	NA	NA	NA	NA	17:44243530-44248146	NA	NA	NA	MAP3K14,ARHGAP27,NSF,WNT3,WNT9B	NA
17:44247673	rs199515	17	44856641	44247673	0.816985	1.6e-09	G	C	A	G	3e-04	1	1	NA	NA	NA	NA	NA	NA	NA	NA	NA	NA	NA	NA	17:44243530-44248146	NA	NA	NA	MAP3K14,ARHGAP27,NSF,WNT3,WNT9B	NA
17:44248042	rs199515	17	44856641	44248042	0.820208	1.6e-09	G	C	A	G	3e-04	1	1	NA	NA	NA	NA	NA	NA	NA	NA	NA	NA	NA	NA	17:44243530-44248146	NA	NA	NA	MAP3K14,ARHGAP27,NSF,WNT3,WNT9B	NA
17:44248769	rs199515	17	44856641	44248769	0.820208	1.6e-09	G	C	C	T	3e-04	1	1	NA	NA	NA	NA	NA	NA	NA	NA	NA	NA	NA	NA	NA	NA	NA	NA	MAP3K14,ARHGAP27,NSF,WNT3,WNT9B	NA
17:44248814	rs199515	17	44856641	44248814	0.820208	1.6e-09	G	C	A	G	3e-04	1	1	NA	NA	NA	NA	NA	NA	NA	NA	NA	NA	NA	NA	NA	NA	NA	NA	MAP3K14,ARHGAP27,NSF,WNT3,WNT9B	NA
17:44249621	rs199515	17	44856641	44249621	0.820208	1.6e-09	G	C	G	A	3e-04	1	1	NA	NA	NA	NA	NA	NA	NA	NA	NA	NA	NA	NA	17:44249621-44251064	NA	NA	NA	MAP3K14,ARHGAP27,NSF,WNT3,WNT9B	NA
17:44249800	rs199515	17	44856641	44249800	0.820208	1.6e-09	G	C	A	G	3e-04	1	1	NA	NA	NA	NA	NA	NA	NA	NA	NA	NA	NA	NA	17:44249621-44251064	NA	NA	NA	MAP3K14,ARHGAP27,NSF,WNT3,WNT9B	NA
17:44249911	rs199515	17	44856641	44249911	0.806943	1.6e-09	G	C	TA	T	2e-04	1	1	NA	NA	NA	NA	NA	NA	NA	NA	NA	NA	NA	NA	17:44249621-44251064	NA	NA	NA	MAP3K14,ARHGAP27,NSF,WNT3,WNT9B	NA
17:44250108	rs199515	17	44856641	44250108	0.820208	1.6e-09	G	C	C	T	3e-04	1	1	NA	NA	NA	NA	NA	NA	NA	NA	NA	NA	NA	NA	17:44249621-44251064	NA	NA	NA	MAP3K14,ARHGAP27,NSF,WNT3,WNT9B	NA
17:44250616	rs199515	17	44856641	44250616	0.820208	1.6e-09	G	C	A	G	3e-04	1	1	NA	NA	NA	NA	NA	NA	NA	NA	NA	NA	NA	NA	17:44249621-44251064	NA	NA	NA	MAP3K14,ARHGAP27,NSF,WNT3,WNT9B	NA
17:44250669	rs199515	17	44856641	44250669	0.820208	1.6e-09	G	C	T	TA	3e-04	1	1	NA	NA	NA	NA	NA	NA	NA	NA	NA	NA	NA	NA	17:44249621-44251064	NA	NA	NA	MAP3K14,ARHGAP27,NSF,WNT3,WNT9B	NA
17:44251230	rs199515	17	44856641	44251230	0.820208	1.6e-09	G	C	C	T	3e-04	1	1	NA	NA	NA	NA	NA	NA	NA	NA	NA	NA	NA	NA	NA	NA	NA	NA	MAP3K14,ARHGAP27,NSF,WNT3,WNT9B	NA
17:44251548	rs199515	17	44856641	44251548	0.820208	1.6e-09	G	C	A	G	3e-04	1	1	NA	NA	NA	NA	NA	NA	NA	NA	NA	NA	NA	NA	NA	NA	NA	NA	MAP3K14,ARHGAP27,NSF,WNT3,WNT9B	NA
17:44251554	rs199515	17	44856641	44251554	0.810854	1.6e-09	G	C	A	ATG	2e-04	1	1	NA	NA	NA	NA	NA	NA	NA	NA	NA	NA	NA	NA	NA	NA	NA	NA	MAP3K14,ARHGAP27,NSF,WNT3,WNT9B	NA
17:44251582	rs199515	17	44856641	44251582	0.820208	1.6e-09	G	C	C	T	3e-04	1	1	NA	NA	NA	NA	NA	NA	NA	NA	NA	NA	NA	NA	NA	NA	NA	NA	MAP3K14,ARHGAP27,NSF,WNT3,WNT9B	NA
17:44251698	rs199515	17	44856641	44251698	0.820208	1.6e-09	G	C	A	G	3e-04	1	1	NA	NA	NA	NA	NA	NA	NA	NA	NA	NA	NA	NA	NA	NA	NA	NA	MAP3K14,ARHGAP27,NSF,WNT3,WNT9B	NA
17:44251769	rs199515	17	44856641	44251769	0.820208	1.6e-09	G	C	G	A	3e-04	1	1	NA	NA	NA	NA	NA	NA	NA	NA	NA	NA	NA	NA	NA	NA	NA	NA	MAP3K14,ARHGAP27,NSF,WNT3,WNT9B	NA
17:44251907	rs199515	17	44856641	44251907	0.820208	1.6e-09	G	C	T	C	3e-04	1	1	NA	NA	NA	NA	NA	NA	NA	NA	NA	NA	NA	NA	NA	NA	NA	NA	MAP3K14,ARHGAP27,NSF,WNT3,WNT9B	NA
17:44251972	rs199515	17	44856641	44251972	0.820208	1.6e-09	G	C	A	G	3e-04	1	1	NA	NA	NA	NA	NA	NA	NA	NA	NA	NA	NA	NA	NA	NA	NA	NA	MAP3K14,ARHGAP27,NSF,WNT3,WNT9B	NA
17:44252098	rs199515	17	44856641	44252098	0.820208	1.6e-09	G	C	T	C	3e-04	1	1	NA	NA	NA	NA	NA	NA	NA	NA	NA	NA	NA	NA	NA	NA	NA	NA	MAP3K14,ARHGAP27,NSF,WNT3,WNT9B	NA
17:44252197	rs199515	17	44856641	44252197	0.820208	1.6e-09	G	C	T	G	3e-04	1	1	NA	NA	NA	NA	NA	NA	NA	NA	NA	NA	NA	NA	NA	NA	NA	NA	MAP3K14,ARHGAP27,NSF,WNT3,WNT9B	NA
17:44252416	rs199515	17	44856641	44252416	0.820208	1.6e-09	G	C	C	G	3e-04	1	1	NA	NA	NA	NA	NA	NA	NA	NA	NA	NA	NA	NA	NA	NA	NA	NA	MAP3K14,ARHGAP27,NSF,WNT3,WNT9B	NA
17:44252510	rs199515	17	44856641	44252510	0.820208	1.6e-09	G	C	C	T	3e-04	1	1	NA	NA	NA	NA	NA	NA	NA	NA	NA	NA	NA	NA	NA	NA	NA	NA	MAP3K14,ARHGAP27,NSF,WNT3,WNT9B	NA
17:44253203	rs199515	17	44856641	44253203	0.820208	1.6e-09	G	C	C	A	3e-04	1	1	NA	NA	NA	NA	NA	NA	NA	NA	NA	NA	NA	NA	NA	NA	NA	NA	MAP3K14,ARHGAP27,NSF,WNT3,WNT9B	NA
17:44253364	rs199515	17	44856641	44253364	0.816985	1.6e-09	G	C	A	G	3e-04	1	1	NA	NA	NA	NA	NA	NA	NA	NA	NA	NA	NA	NA	NA	NA	NA	NA	MAP3K14,ARHGAP27,NSF,WNT3,WNT9B	NA
17:44254379	rs199515	17	44856641	44254379	0.820208	1.6e-09	G	C	T	C	3e-04	1	1	NA	NA	NA	NA	NA	NA	NA	NA	NA	NA	NA	NA	17:44253374-44260857	NA	NA	NA	MAP3K14,ARHGAP27,NSF,WNT3,WNT9B	NA
17:44254413	rs199515	17	44856641	44254413	0.816985	1.6e-09	G	C	G	A	3e-04	1	1	NA	NA	NA	NA	NA	NA	NA	NA	NA	NA	NA	NA	17:44253374-44260857	NA	NA	NA	MAP3K14,ARHGAP27,NSF,WNT3,WNT9B	NA
17:44254494	rs199515	17	44856641	44254494	0.79811	1.6e-09	G	C	C	T	2e-04	1	1	NA	NA	NA	NA	NA	NA	NA	NA	NA	NA	NA	NA	17:44253374-44260857	NA	NA	NA	MAP3K14,ARHGAP27,NSF,WNT3,WNT9B	NA
17:44254686	rs199515	17	44856641	44254686	0.820208	1.6e-09	G	C	TAATGCACAGGAAAA	T	3e-04	1	1	NA	NA	NA	NA	NA	NA	NA	NA	NA	NA	NA	NA	17:44253374-44260857	NA	NA	NA	MAP3K14,ARHGAP27,NSF,WNT3,WNT9B	NA
17:44254993	rs199515	17	44856641	44254993	0.820208	1.6e-09	G	C	G	GT	3e-04	1	1	NA	NA	NA	NA	NA	NA	NA	NA	NA	NA	NA	NA	17:44253374-44260857	NA	NA	NA	MAP3K14,ARHGAP27,NSF,WNT3,WNT9B	NA
17:44255017	rs199515	17	44856641	44255017	0.816985	1.6e-09	G	C	C	T	3e-04	1	1	NA	NA	NA	NA	NA	NA	NA	NA	NA	NA	NA	NA	17:44253374-44260857	NA	NA	NA	MAP3K14,ARHGAP27,NSF,WNT3,WNT9B	NA
17:44255146	rs199515	17	44856641	44255146	0.761788	1.6e-09	G	C	CT	C	1e-04	1	1	NA	NA	NA	NA	NA	NA	NA	NA	NA	NA	NA	NA	17:44253374-44260857	NA	NA	NA	MAP3K14,ARHGAP27,NSF,WNT3,WNT9B	NA
17:44255532	rs199515	17	44856641	44255532	0.820208	1.6e-09	G	C	C	T	3e-04	1	1	NA	NA	NA	NA	NA	NA	NA	NA	NA	NA	NA	NA	17:44253374-44260857	NA	NA	NA	MAP3K14,ARHGAP27,NSF,WNT3,WNT9B	NA
17:44255777	rs199515	17	44856641	44255777	0.820208	1.6e-09	G	C	A	G	3e-04	1	1	NA	NA	NA	NA	NA	NA	NA	NA	NA	NA	NA	NA	17:44253374-44260857	NA	NA	NA	MAP3K14,ARHGAP27,NSF,WNT3,WNT9B	NA
17:44257473	rs199515	17	44856641	44257473	0.816985	1.6e-09	G	C	C	T	3e-04	1	1	NA	NA	NA	NA	NA	NA	NA	NA	NA	NA	NA	NA	17:44253374-44260857	NA	NA	NA	MAP3K14,ARHGAP27,NSF,WNT3,WNT9B	NA
17:44257783	rs199515	17	44856641	44257783	0.794697	1.6e-09	G	C	G	A	2e-04	1	1	NA	NA	NA	NA	NA	NA	NA	NA	NA	NA	NA	NA	17:44253374-44260857	NA	NA	NA	MAP3K14,ARHGAP27,NSF,WNT3,WNT9B	NA
17:44257788	rs199515	17	44856641	44257788	0.820208	1.6e-09	G	C	C	T	3e-04	1	1	NA	NA	NA	NA	NA	NA	NA	NA	NA	NA	NA	NA	17:44253374-44260857	NA	NA	NA	MAP3K14,ARHGAP27,NSF,WNT3,WNT9B	NA
17:44258231	rs199515	17	44856641	44258231	0.820208	1.6e-09	G	C	G	A	3e-04	1	1	NA	NA	NA	NA	NA	NA	NA	NA	NA	NA	NA	NA	17:44253374-44260857	NA	NA	NA	MAP3K14,ARHGAP27,NSF,WNT3,WNT9B	NA
17:44258354	rs199515	17	44856641	44258354	0.820208	1.6e-09	G	C	C	G	3e-04	1	1	NA	NA	NA	NA	NA	NA	NA	NA	NA	NA	NA	NA	17:44253374-44260857	NA	NA	NA	MAP3K14,ARHGAP27,NSF,WNT3,WNT9B	NA
17:44258422	rs199515	17	44856641	44258422	0.816985	1.6e-09	G	C	T	G	3e-04	1	1	NA	NA	NA	NA	NA	NA	NA	NA	NA	NA	NA	NA	17:44253374-44260857	NA	NA	NA	MAP3K14,ARHGAP27,NSF,WNT3,WNT9B	NA
17:44258914	rs199515	17	44856641	44258914	0.813869	1.6e-09	G	C	G	A	2e-04	1	1	NA	NA	NA	NA	NA	NA	NA	NA	NA	NA	NA	NA	17:44253374-44260857	NA	NA	NA	MAP3K14,ARHGAP27,NSF,WNT3,WNT9B	NA
17:44258954	rs199515	17	44856641	44258954	0.820208	1.6e-09	G	C	C	G	3e-04	1	1	NA	NA	NA	NA	NA	NA	NA	NA	NA	NA	NA	NA	17:44253374-44260857	NA	NA	NA	MAP3K14,ARHGAP27,NSF,WNT3,WNT9B	NA
17:44259040	rs199515	17	44856641	44259040	0.816985	1.6e-09	G	C	C	G	3e-04	1	1	NA	NA	NA	NA	NA	NA	NA	NA	NA	NA	NA	NA	17:44253374-44260857	NA	NA	NA	MAP3K14,ARHGAP27,NSF,WNT3,WNT9B	NA
17:44259261	rs199515	17	44856641	44259261	0.899479	1.6e-09	G	C	G	T	7e-04	1	1	NA	NA	NA	NA	NA	NA	NA	NA	NA	NA	NA	NA	17:44253374-44260857	NA	NA	NA	MAP3K14,ARHGAP27,NSF,WNT3,WNT9B	NA
17:44259792	rs199515	17	44856641	44259792	0.815638	1.6e-09	G	C	A	G	3e-04	1	1	NA	NA	NA	NA	NA	NA	NA	NA	NA	NA	NA	NA	17:44253374-44260857	NA	NA	NA	MAP3K14,ARHGAP27,NSF,WNT3,WNT9B	NA
17:44260416	rs199515	17	44856641	44260416	0.820208	1.6e-09	G	C	C	T	3e-04	1	1	NA	NA	NA	NA	NA	NA	NA	NA	NA	NA	NA	NA	17:44253374-44260857	NA	NA	NA	MAP3K14,ARHGAP27,NSF,WNT3,WNT9B	NA
17:44260931	rs199515	17	44856641	44260931	0.813346	1.6e-09	G	C	G	GGAGAGA	2e-04	1	1	NA	NA	NA	NA	NA	NA	NA	NA	NA	NA	NA	NA	NA	NA	NA	NA	MAP3K14,ARHGAP27,NSF,WNT3,WNT9B	NA
17:44260933	rs199515	17	44856641	44260933	0.799684	1.6e-09	G	C	G	A	2e-04	1	1	NA	NA	NA	NA	NA	NA	NA	NA	NA	NA	NA	NA	NA	NA	NA	NA	MAP3K14,ARHGAP27,NSF,WNT3,WNT9B	NA
17:44260939	rs199515	17	44856641	44260939	0.813346	1.6e-09	G	C	G	GA	2e-04	1	1	NA	NA	NA	NA	NA	NA	NA	NA	NA	NA	NA	NA	NA	NA	NA	NA	MAP3K14,ARHGAP27,NSF,WNT3,WNT9B	NA
17:44260967	rs199515	17	44856641	44260967	0.820208	1.6e-09	G	C	A	G	3e-04	1	1	NA	NA	NA	NA	NA	NA	NA	NA	NA	NA	NA	NA	NA	NA	NA	NA	MAP3K14,ARHGAP27,NSF,WNT3,WNT9B	NA
17:44261137	rs199515	17	44856641	44261137	0.820208	1.6e-09	G	C	T	C	3e-04	1	1	NA	NA	NA	NA	NA	NA	NA	NA	NA	NA	NA	NA	NA	NA	NA	NA	MAP3K14,ARHGAP27,NSF,WNT3,WNT9B	NA
17:44261613	rs199515	17	44856641	44261613	0.816985	1.6e-09	G	C	TCC	T	3e-04	1	1	NA	NA	NA	NA	NA	NA	NA	NA	NA	NA	NA	NA	NA	NA	NA	NA	MAP3K14,ARHGAP27,NSF,WNT3,WNT9B	NA
17:44261753	rs199515	17	44856641	44261753	0.816985	1.6e-09	G	C	C	T	3e-04	1	1	NA	NA	NA	NA	NA	NA	NA	NA	NA	NA	NA	NA	NA	NA	NA	NA	MAP3K14,ARHGAP27,NSF,WNT3,WNT9B	NA
17:44262203	rs199515	17	44856641	44262203	0.820208	1.6e-09	G	C	C	CTTTTTT	3e-04	1	1	NA	NA	NA	NA	NA	NA	NA	NA	NA	NA	NA	NA	NA	NA	NA	NA	MAP3K14,ARHGAP27,NSF,WNT3,WNT9B	NA
17:44262403	rs199515	17	44856641	44262403	0.820208	1.6e-09	G	C	T	C	3e-04	1	1	NA	NA	NA	NA	NA	NA	NA	NA	NA	NA	NA	NA	NA	NA	NA	NA	MAP3K14,ARHGAP27,NSF,WNT3,WNT9B	NA
17:44262418	rs199515	17	44856641	44262418	0.820208	1.6e-09	G	C	A	G	3e-04	1	1	NA	NA	NA	NA	NA	NA	NA	NA	NA	NA	NA	NA	NA	NA	NA	NA	MAP3K14,ARHGAP27,NSF,WNT3,WNT9B	NA
17:44263022	rs199515	17	44856641	44263022	0.820208	1.6e-09	G	C	CAT	C	3e-04	1	1	NA	NA	NA	NA	NA	NA	NA	NA	NA	NA	NA	NA	NA	NA	NA	NA	MAP3K14,ARHGAP27,NSF,WNT3,WNT9B	NA
17:44263341	rs199515	17	44856641	44263341	0.791829	1.6e-09	G	C	G	GA	2e-04	1	1	NA	NA	NA	NA	NA	NA	NA	NA	NA	NA	NA	NA	NA	NA	NA	NA	MAP3K14,ARHGAP27,NSF,WNT3,WNT9B	NA
17:44263479	rs199515	17	44856641	44263479	0.820208	1.6e-09	G	C	C	T	3e-04	1	1	NA	NA	NA	NA	NA	NA	NA	NA	NA	NA	NA	NA	NA	NA	NA	NA	MAP3K14,ARHGAP27,NSF,WNT3,WNT9B	NA
17:44263729	rs199515	17	44856641	44263729	0.820208	1.6e-09	G	C	G	C	3e-04	1	1	NA	NA	NA	NA	NA	NA	NA	NA	NA	NA	NA	NA	NA	NA	NA	NA	MAP3K14,ARHGAP27,NSF,WNT3,WNT9B	NA
17:44263965	rs199515	17	44856641	44263965	0.816985	1.6e-09	G	C	C	T	3e-04	1	1	NA	NA	NA	NA	NA	NA	NA	NA	NA	NA	NA	NA	NA	NA	NA	NA	MAP3K14,ARHGAP27,NSF,WNT3,WNT9B	NA
17:44264045	rs199515	17	44856641	44264045	0.820208	1.6e-09	G	C	C	T	3e-04	1	1	NA	NA	NA	NA	NA	NA	NA	NA	NA	NA	NA	NA	NA	NA	NA	NA	MAP3K14,ARHGAP27,NSF,WNT3,WNT9B	NA
17:44264269	rs199515	17	44856641	44264269	0.705468	1.6e-09	G	C	G	GT	0	1	1	NA	NA	NA	NA	NA	NA	NA	NA	NA	NA	NA	NA	17:44264055-44272880	NA	NA	NA	MAP3K14,ARHGAP27,NSF,WNT3,WNT9B	NA
17:44264717	rs199515	17	44856641	44264717	0.820208	1.6e-09	G	C	C	A	3e-04	1	1	NA	NA	NA	NA	NA	NA	NA	NA	NA	NA	NA	NA	17:44264055-44272880	NA	NA	NA	MAP3K14,ARHGAP27,NSF,WNT3,WNT9B	NA
17:44264943	rs199515	17	44856641	44264943	0.820208	1.6e-09	G	C	C	T	3e-04	1	1	NA	NA	NA	NA	NA	NA	NA	NA	NA	NA	NA	NA	17:44264055-44272880	NA	NA	NA	MAP3K14,ARHGAP27,NSF,WNT3,WNT9B	NA
17:44265192	rs199515	17	44856641	44265192	0.816985	1.6e-09	G	C	A	AT	3e-04	1	1	NA	NA	NA	NA	NA	NA	NA	NA	NA	NA	NA	NA	17:44264055-44272880	NA	NA	NA	MAP3K14,ARHGAP27,NSF,WNT3,WNT9B	NA
17:44265328	rs199515	17	44856641	44265328	0.820208	1.6e-09	G	C	G	A	3e-04	1	1	NA	NA	NA	NA	NA	NA	NA	NA	NA	NA	NA	NA	17:44264055-44272880	NA	NA	NA	MAP3K14,ARHGAP27,NSF,WNT3,WNT9B	NA
17:44265702	rs199515	17	44856641	44265702	0.820208	1.6e-09	G	C	T	A	3e-04	1	1	NA	NA	NA	NA	NA	NA	NA	NA	NA	NA	NA	NA	17:44264055-44272880	NA	NA	NA	MAP3K14,ARHGAP27,NSF,WNT3,WNT9B	NA
17:44266022	rs199515	17	44856641	44266022	0.820208	1.6e-09	G	C	G	A	3e-04	1	1	NA	NA	NA	NA	NA	NA	NA	NA	NA	NA	NA	NA	17:44264055-44272880	NA	NA	NA	MAP3K14,ARHGAP27,NSF,WNT3,WNT9B	NA
17:44266972	rs199515	17	44856641	44266972	0.820208	1.6e-09	G	C	G	A	3e-04	1	1	NA	NA	NA	NA	NA	NA	NA	NA	NA	NA	NA	NA	17:44264055-44272880	NA	NA	NA	MAP3K14,ARHGAP27,NSF,WNT3,WNT9B	NA
17:44267164	rs199515	17	44856641	44267164	0.810854	1.6e-09	G	C	T	C	2e-04	1	1	NA	NA	NA	NA	NA	NA	NA	NA	NA	NA	NA	NA	17:44264055-44272880	NA	NA	NA	MAP3K14,ARHGAP27,NSF,WNT3,WNT9B	NA
17:44267170	rs199515	17	44856641	44267170	0.810854	1.6e-09	G	C	T	G	2e-04	1	1	NA	NA	NA	NA	NA	NA	NA	NA	NA	NA	NA	NA	17:44264055-44272880	NA	NA	NA	MAP3K14,ARHGAP27,NSF,WNT3,WNT9B	NA
17:44267227	rs199515	17	44856641	44267227	0.810854	1.6e-09	G	C	G	A	2e-04	1	1	NA	NA	NA	NA	NA	NA	NA	NA	NA	NA	NA	NA	17:44264055-44272880	NA	NA	NA	MAP3K14,ARHGAP27,NSF,WNT3,WNT9B	NA
17:44267617	rs199515	17	44856641	44267617	0.810854	1.6e-09	G	C	G	A	2e-04	1	1	NA	NA	NA	NA	NA	NA	NA	NA	NA	NA	NA	NA	17:44264055-44272880	NA	NA	NA	MAP3K14,ARHGAP27,NSF,WNT3,WNT9B	NA
17:44267863	rs199515	17	44856641	44267863	0.813869	1.6e-09	G	C	A	G	2e-04	1	1	NA	NA	NA	NA	NA	NA	NA	NA	NA	NA	NA	NA	17:44264055-44272880	NA	NA	NA	MAP3K14,ARHGAP27,NSF,WNT3,WNT9B	NA
17:44267904	rs199515	17	44856641	44267904	0.810854	1.6e-09	G	C	C	T	2e-04	1	1	NA	NA	NA	NA	NA	NA	NA	NA	NA	NA	NA	NA	17:44264055-44272880	NA	NA	NA	MAP3K14,ARHGAP27,NSF,WNT3,WNT9B	NA
17:44269546	rs199515	17	44856641	44269546	0.82354	1.6e-09	G	C	T	C	3e-04	1	1	NA	NA	NA	NA	NA	NA	NA	NA	NA	NA	NA	NA	17:44264055-44272880	NA	17:44268525-44272500	NA	MAP3K14,ARHGAP27,NSF,WNT3,WNT9B	NA
17:44269676	rs199515	17	44856641	44269676	0.835949	1.6e-09	G	C	TAA	T	3e-04	1	1	NA	NA	NA	NA	NA	NA	NA	NA	NA	NA	NA	NA	17:44264055-44272880	NA	17:44268525-44272500	NA	MAP3K14,ARHGAP27,NSF,WNT3,WNT9B	NA
17:44270708	rs199515	17	44856641	44270708	0.908761	1.6e-09	G	C	A	AGCGGTGGCG	8e-04	1	1	17:44270591-44271646	17:44270468-44271683	17:44270468-44271683	17:44270591-44271646	17:44270468-44271683	17:44270468-44271683	17:44270591-44271646	17:44270468-44271683	17:44270468-44271683	17:44270591-44271646	17:44270468-44271683	17:44270468-44271683	17:44264055-44272880	NA	17:44268525-44272500	NA	MAP3K14,ARHGAP27,NSF,WNT3,WNT9B	NA
17:44271152	rs199515	17	44856641	44271152	0.813869	1.6e-09	G	C	A	G	2e-04	1	1	17:44270591-44271646	17:44270468-44271683	17:44270468-44271683	17:44270591-44271646	17:44270468-44271683	17:44270468-44271683	17:44270591-44271646	17:44270468-44271683	17:44270468-44271683	17:44270591-44271646	17:44270468-44271683	17:44270468-44271683	17:44264055-44272880	NA	17:44268525-44272500	NA	MAP3K14,ARHGAP27,NSF,WNT3,WNT9B	NA
17:44271430	rs199515	17	44856641	44271430	0.820208	1.6e-09	G	C	G	A	3e-04	1	1	17:44270591-44271646	17:44270468-44271683	17:44270468-44271683	17:44270591-44271646	17:44270468-44271683	17:44270468-44271683	17:44270591-44271646	17:44270468-44271683	17:44270468-44271683	17:44270591-44271646	17:44270468-44271683	17:44270468-44271683	17:44264055-44272880	NA	17:44268525-44272500	NA	MAP3K14,ARHGAP27,NSF,WNT3,WNT9B	NA
17:44272000	rs199515	17	44856641	44272000	0.820208	1.6e-09	G	C	A	G	3e-04	1	1	NA	NA	NA	NA	NA	NA	NA	NA	NA	NA	NA	NA	17:44264055-44272880	NA	17:44268525-44272500	NA	MAP3K14,ARHGAP27,NSF,WNT3,WNT9B	NA
17:44272266	rs199515	17	44856641	44272266	0.816985	1.6e-09	G	C	G	A	3e-04	1	1	NA	NA	NA	NA	NA	NA	NA	NA	NA	NA	NA	NA	17:44264055-44272880	NA	17:44268525-44272500	NA	MAP3K14,ARHGAP27,NSF,WNT3,WNT9B	NA
17:44272552	rs199515	17	44856641	44272552	0.810854	1.6e-09	G	C	T	C	2e-04	1	1	NA	NA	NA	NA	NA	NA	NA	NA	NA	NA	NA	NA	17:44264055-44272880	NA	NA	NA	MAP3K14,ARHGAP27,NSF,WNT3,WNT9B	NA
17:44272679	rs199515	17	44856641	44272679	0.816985	1.6e-09	G	C	C	G	3e-04	1	1	NA	NA	NA	NA	NA	NA	NA	NA	NA	NA	NA	NA	17:44264055-44272880	NA	NA	NA	MAP3K14,ARHGAP27,NSF,WNT3,WNT9B	NA
17:44272928	rs199515	17	44856641	44272928	0.816985	1.6e-09	G	C	A	C	3e-04	1	1	NA	NA	NA	NA	NA	NA	NA	NA	NA	NA	NA	NA	NA	NA	NA	NA	MAP3K14,ARHGAP27,NSF,WNT3,WNT9B	NA
17:44273264	rs199515	17	44856641	44273264	0.816985	1.6e-09	G	C	A	G	3e-04	1	1	NA	NA	NA	NA	NA	NA	NA	NA	NA	NA	NA	NA	NA	NA	NA	NA	MAP3K14,ARHGAP27,NSF,WNT3,WNT9B	NA
17:44274560	rs199515	17	44856641	44274560	0.816985	1.6e-09	G	C	C	T	3e-04	1	1	NA	NA	NA	NA	NA	NA	NA	NA	NA	NA	NA	NA	NA	NA	NA	NA	MAP3K14,ARHGAP27,NSF,WNT3,WNT9B	NA
17:44274766	rs199515	17	44856641	44274766	0.816985	1.6e-09	G	C	C	T	3e-04	1	1	NA	NA	NA	NA	NA	NA	NA	NA	NA	NA	NA	NA	NA	NA	NA	NA	MAP3K14,ARHGAP27,NSF,WNT3,WNT9B	NA
17:44274985	rs199515	17	44856641	44274985	0.820208	1.6e-09	G	C	A	C	3e-04	1	1	NA	NA	NA	NA	NA	NA	NA	NA	NA	NA	NA	NA	17:44274792-44277548	NA	NA	NA	MAP3K14,ARHGAP27,NSF,WNT3,WNT9B	NA
17:44275035	rs199515	17	44856641	44275035	0.820208	1.6e-09	G	C	G	T	3e-04	1	1	NA	NA	NA	NA	NA	NA	NA	NA	NA	NA	NA	NA	17:44274792-44277548	NA	NA	NA	MAP3K14,ARHGAP27,NSF,WNT3,WNT9B	NA
17:44275172	rs199515	17	44856641	44275172	0.820208	1.6e-09	G	C	ACT	A	3e-04	1	1	NA	NA	NA	NA	NA	NA	NA	NA	NA	NA	NA	NA	17:44274792-44277548	NA	NA	NA	MAP3K14,ARHGAP27,NSF,WNT3,WNT9B	NA
17:44275619	rs199515	17	44856641	44275619	0.813869	1.6e-09	G	C	G	A	2e-04	1	1	NA	NA	NA	NA	NA	NA	NA	NA	NA	NA	NA	NA	17:44274792-44277548	NA	NA	NA	MAP3K14,ARHGAP27,NSF,WNT3,WNT9B	NA
17:44275649	rs199515	17	44856641	44275649	0.813869	1.6e-09	G	C	C	CTAT	2e-04	1	1	NA	NA	NA	NA	NA	NA	NA	NA	NA	NA	NA	NA	17:44274792-44277548	NA	NA	NA	MAP3K14,ARHGAP27,NSF,WNT3,WNT9B	NA
17:44276013	rs199515	17	44856641	44276013	0.820208	1.6e-09	G	C	A	G	3e-04	1	1	NA	NA	NA	NA	NA	NA	NA	NA	NA	NA	NA	NA	17:44274792-44277548	NA	NA	NA	MAP3K14,ARHGAP27,NSF,WNT3,WNT9B	NA
17:44276330	rs199515	17	44856641	44276330	0.813869	1.6e-09	G	C	C	T	2e-04	1	1	NA	NA	NA	NA	NA	NA	NA	NA	NA	NA	NA	NA	17:44274792-44277548	NA	NA	NA	MAP3K14,ARHGAP27,NSF,WNT3,WNT9B	NA
17:44276431	rs199515	17	44856641	44276431	0.820208	1.6e-09	G	C	TAGAA	T	3e-04	1	1	NA	NA	NA	NA	NA	NA	NA	NA	NA	NA	NA	NA	17:44274792-44277548	NA	NA	NA	MAP3K14,ARHGAP27,NSF,WNT3,WNT9B	NA
17:44276578	rs199515	17	44856641	44276578	0.800956	1.6e-09	G	C	C	T	2e-04	1	1	NA	NA	NA	NA	NA	NA	NA	NA	NA	NA	NA	NA	17:44274792-44277548	NA	NA	NA	MAP3K14,ARHGAP27,NSF,WNT3,WNT9B	NA
17:44276618	rs199515	17	44856641	44276618	0.800956	1.6e-09	G	C	G	A	2e-04	1	1	NA	NA	NA	NA	NA	NA	NA	NA	NA	NA	NA	NA	17:44274792-44277548	NA	NA	NA	MAP3K14,ARHGAP27,NSF,WNT3,WNT9B	NA
17:44276821	rs199515	17	44856641	44276821	0.816985	1.6e-09	G	C	A	G	3e-04	1	1	NA	NA	NA	NA	NA	NA	NA	NA	NA	NA	NA	NA	17:44274792-44277548	NA	NA	NA	MAP3K14,ARHGAP27,NSF,WNT3,WNT9B	NA
17:44277404	rs199515	17	44856641	44277404	0.505458	1.6e-09	G	C	TACACACACACAC	T	0	1	1	NA	NA	NA	NA	NA	NA	NA	NA	NA	NA	NA	NA	17:44274792-44277548	NA	NA	NA	MAP3K14,ARHGAP27,NSF,WNT3,WNT9B	NA
17:44277691	rs199515	17	44856641	44277691	0.820208	1.6e-09	G	C	C	T	3e-04	1	1	NA	NA	NA	NA	NA	NA	NA	NA	NA	NA	NA	NA	NA	NA	NA	NA	MAP3K14,ARHGAP27,NSF,WNT3,WNT9B	NA
17:44277818	rs199515	17	44856641	44277818	0.813869	1.6e-09	G	C	G	A	2e-04	1	1	NA	NA	NA	NA	NA	NA	NA	NA	NA	NA	NA	NA	NA	NA	NA	NA	MAP3K14,ARHGAP27,NSF,WNT3,WNT9B	NA
17:44277867	rs199515	17	44856641	44277867	0.810854	1.6e-09	G	C	A	G	2e-04	1	1	NA	NA	NA	NA	NA	NA	NA	NA	NA	NA	NA	NA	NA	NA	NA	NA	MAP3K14,ARHGAP27,NSF,WNT3,WNT9B	NA
17:44277923	rs199515	17	44856641	44277923	0.813869	1.6e-09	G	C	A	G	2e-04	1	1	NA	NA	NA	NA	NA	NA	NA	NA	NA	NA	NA	NA	NA	NA	NA	NA	MAP3K14,ARHGAP27,NSF,WNT3,WNT9B	NA
17:44279371	rs199515	17	44856641	44279371	0.820208	1.6e-09	G	C	T	TCAAA	3e-04	1	1	NA	NA	NA	NA	NA	NA	NA	NA	NA	NA	NA	NA	NA	NA	NA	NA	MAP3K14,ARHGAP27,NSF,WNT3,WNT9B	NA
17:44279557	rs199515	17	44856641	44279557	0.816985	1.6e-09	G	C	T	TA	3e-04	1	1	NA	NA	NA	NA	NA	NA	NA	NA	NA	NA	NA	NA	NA	NA	NA	NA	MAP3K14,ARHGAP27,NSF,WNT3,WNT9B	NA
17:44279760	rs199515	17	44856641	44279760	0.820208	1.6e-09	G	C	A	G	3e-04	1	1	NA	NA	NA	NA	NA	NA	NA	NA	NA	NA	NA	NA	NA	NA	NA	NA	MAP3K14,ARHGAP27,NSF,WNT3,WNT9B	NA
17:44280188	rs199515	17	44856641	44280188	0.820208	1.6e-09	G	C	A	T	3e-04	1	1	NA	NA	NA	NA	NA	NA	NA	NA	NA	NA	NA	NA	NA	NA	NA	NA	MAP3K14,ARHGAP27,NSF,WNT3,WNT9B	NA
17:44280523	rs199515	17	44856641	44280523	0.820208	1.6e-09	G	C	G	A	3e-04	1	1	NA	NA	NA	NA	NA	NA	NA	NA	NA	NA	NA	NA	NA	NA	NA	NA	MAP3K14,ARHGAP27,NSF,WNT3,WNT9B	NA
17:44280902	rs199515	17	44856641	44280902	0.820208	1.6e-09	G	C	C	G	3e-04	1	1	NA	NA	NA	NA	NA	NA	NA	NA	NA	NA	NA	NA	NA	NA	NA	NA	MAP3K14,ARHGAP27,NSF,WNT3,WNT9B	NA
17:44281452	rs199515	17	44856641	44281452	0.811099	1.6e-09	G	C	G	A	2e-04	1	1	NA	NA	NA	NA	NA	NA	NA	NA	NA	NA	NA	NA	NA	NA	NA	NA	MAP3K14,ARHGAP27,NSF,WNT3,WNT9B	NA
17:44281588	rs199515	17	44856641	44281588	0.820208	1.6e-09	G	C	C	T	3e-04	1	1	NA	NA	NA	NA	NA	NA	NA	NA	NA	NA	NA	NA	NA	NA	NA	NA	MAP3K14,ARHGAP27,NSF,WNT3,WNT9B	NA
17:44281722	rs199515	17	44856641	44281722	0.820208	1.6e-09	G	C	C	T	3e-04	1	1	NA	NA	NA	NA	NA	NA	NA	NA	NA	NA	NA	NA	NA	NA	NA	NA	MAP3K14,ARHGAP27,NSF,WNT3,WNT9B	NA
17:44282007	rs199515	17	44856641	44282007	0.820208	1.6e-09	G	C	C	T	3e-04	1	1	NA	NA	NA	NA	NA	NA	NA	NA	NA	NA	NA	NA	NA	NA	NA	NA	MAP3K14,ARHGAP27,NSF,WNT3,WNT9B	NA
17:44282744	rs199515	17	44856641	44282744	0.820208	1.6e-09	G	C	C	G	3e-04	1	1	NA	NA	NA	NA	NA	NA	NA	NA	NA	NA	NA	NA	NA	NA	NA	NA	MAP3K14,ARHGAP27,NSF,WNT3,WNT9B	NA
17:44282892	rs199515	17	44856641	44282892	0.813869	1.6e-09	G	C	C	T	2e-04	1	1	NA	NA	NA	NA	NA	NA	NA	NA	NA	NA	NA	NA	NA	NA	NA	NA	MAP3K14,ARHGAP27,NSF,WNT3,WNT9B	NA
17:44283022	rs199515	17	44856641	44283022	0.809402	1.6e-09	G	C	G	A	2e-04	1	1	NA	NA	NA	NA	NA	NA	NA	NA	NA	NA	NA	NA	NA	NA	NA	NA	MAP3K14,ARHGAP27,NSF,WNT3,WNT9B	NA
17:44283139	rs199515	17	44856641	44283139	0.810854	1.6e-09	G	C	A	C	2e-04	1	1	NA	NA	NA	NA	NA	NA	NA	NA	NA	NA	NA	NA	NA	NA	NA	NA	MAP3K14,ARHGAP27,NSF,WNT3,WNT9B	NA
17:44283479	rs199515	17	44856641	44283479	0.810854	1.6e-09	G	C	C	T	2e-04	1	1	NA	NA	NA	NA	NA	NA	NA	NA	NA	NA	NA	NA	NA	NA	NA	NA	MAP3K14,ARHGAP27,NSF,WNT3,WNT9B	NA
17:44283761	rs199515	17	44856641	44283761	0.807939	1.6e-09	G	C	T	A	2e-04	1	1	NA	NA	NA	NA	NA	NA	NA	NA	NA	NA	NA	NA	NA	NA	NA	NA	MAP3K14,ARHGAP27,NSF,WNT3,WNT9B	NA
17:44284057	rs199515	17	44856641	44284057	0.805119	1.6e-09	G	C	T	C	2e-04	1	1	NA	NA	NA	NA	NA	NA	NA	NA	NA	NA	NA	NA	NA	NA	NA	NA	MAP3K14,ARHGAP27,NSF,WNT3,WNT9B	NA
17:44284420	rs199515	17	44856641	44284420	0.807939	1.6e-09	G	C	T	C	2e-04	1	1	NA	NA	NA	NA	NA	NA	NA	NA	NA	NA	NA	NA	NA	NA	NA	NA	MAP3K14,ARHGAP27,NSF,WNT3,WNT9B	NA
17:44284542	rs199515	17	44856641	44284542	0.807939	1.6e-09	G	C	A	G	2e-04	1	1	NA	NA	NA	NA	NA	NA	NA	NA	NA	NA	NA	NA	NA	NA	NA	NA	MAP3K14,ARHGAP27,NSF,WNT3,WNT9B	NA
17:44284734	rs199515	17	44856641	44284734	0.805119	1.6e-09	G	C	C	G	2e-04	1	1	NA	NA	NA	NA	NA	NA	NA	NA	NA	NA	NA	NA	NA	NA	NA	NA	MAP3K14,ARHGAP27,NSF,WNT3,WNT9B	NA
17:44285142	rs199515	17	44856641	44285142	0.792697	1.6e-09	G	C	C	G	2e-04	1	1	NA	NA	NA	NA	NA	NA	NA	NA	NA	NA	NA	NA	NA	NA	NA	NA	MAP3K14,ARHGAP27,NSF,WNT3,WNT9B	NA
17:44285460	rs199515	17	44856641	44285460	0.802392	1.6e-09	G	C	GA	G	2e-04	1	1	NA	NA	NA	NA	NA	NA	NA	NA	NA	NA	NA	NA	NA	NA	NA	NA	MAP3K14,ARHGAP27,NSF,WNT3,WNT9B	NA
17:44285467	rs199515	17	44856641	44285467	0.799754	1.6e-09	G	C	G	A	2e-04	1	1	NA	NA	NA	NA	NA	NA	NA	NA	NA	NA	NA	NA	NA	NA	NA	NA	MAP3K14,ARHGAP27,NSF,WNT3,WNT9B	NA
17:44285531	rs199515	17	44856641	44285531	0.820208	1.6e-09	G	C	A	G	3e-04	1	1	NA	NA	NA	NA	NA	NA	NA	NA	NA	NA	NA	NA	NA	NA	NA	NA	MAP3K14,ARHGAP27,NSF,WNT3,WNT9B	NA
17:44286089	rs199515	17	44856641	44286089	0.797203	1.6e-09	G	C	A	G	2e-04	1	1	NA	NA	NA	NA	NA	NA	NA	NA	NA	NA	NA	NA	NA	NA	NA	NA	MAP3K14,ARHGAP27,NSF,WNT3,WNT9B	NA
17:44286128	rs199515	17	44856641	44286128	0.799754	1.6e-09	G	C	G	A	2e-04	1	1	NA	NA	NA	NA	NA	NA	NA	NA	NA	NA	NA	NA	NA	NA	NA	NA	MAP3K14,ARHGAP27,NSF,WNT3,WNT9B	NA
17:44286198	rs199515	17	44856641	44286198	0.78523	1.6e-09	G	C	A	G	2e-04	1	1	NA	NA	NA	NA	NA	NA	NA	NA	NA	NA	NA	NA	NA	NA	NA	NA	MAP3K14,ARHGAP27,NSF,WNT3,WNT9B	NA
17:44286218	rs199515	17	44856641	44286218	0.536559	1.6e-09	G	C	C	CA	0	1	1	NA	NA	NA	NA	NA	NA	NA	NA	NA	NA	NA	NA	NA	NA	NA	NA	MAP3K14,ARHGAP27,NSF,WNT3,WNT9B	NA
17:44287310	rs199515	17	44856641	44287310	0.816985	1.6e-09	G	C	G	A	3e-04	1	1	NA	NA	NA	NA	NA	NA	NA	NA	NA	NA	NA	NA	NA	NA	NA	NA	MAP3K14,ARHGAP27,NSF,WNT3,WNT9B	NA
17:44288114	rs199515	17	44856641	44288114	0.816985	1.6e-09	G	C	T	TA	3e-04	1	1	NA	NA	NA	NA	NA	NA	NA	NA	NA	NA	NA	NA	NA	NA	NA	NA	MAP3K14,ARHGAP27,NSF,WNT3,WNT9B	NA
17:44292021	rs199515	17	44856641	44292021	0.816985	1.6e-09	G	C	CAAA	C	3e-04	1	1	NA	NA	NA	NA	NA	NA	NA	NA	NA	NA	NA	NA	NA	NA	NA	NA	MAP3K14,ARHGAP27,NSF,WNT3,WNT9B	NA
17:44295157	rs199515	17	44856641	44295157	0.820208	1.6e-09	G	C	G	A	3e-04	1	1	NA	NA	NA	NA	NA	NA	NA	NA	NA	NA	NA	NA	NA	NA	NA	NA	MAP3K14,ARHGAP27,NSF,WNT3,WNT9B	NA
17:44296251	rs199515	17	44856641	44296251	0.820208	1.6e-09	G	C	C	T	3e-04	1	1	NA	NA	NA	NA	NA	NA	NA	NA	NA	NA	NA	NA	NA	NA	NA	NA	MAP3K14,ARHGAP27,NSF,WNT3,WNT9B	NA
17:44296845	rs199515	17	44856641	44296845	0.816985	1.6e-09	G	C	C	A	3e-04	1	1	NA	NA	NA	NA	NA	NA	NA	NA	NA	NA	NA	NA	NA	NA	NA	NA	MAP3K14,ARHGAP27,NSF,WNT3,WNT9B	NA
17:44296846	rs199515	17	44856641	44296846	0.816985	1.6e-09	G	C	A	G	3e-04	1	1	NA	NA	NA	NA	NA	NA	NA	NA	NA	NA	NA	NA	NA	NA	NA	NA	MAP3K14,ARHGAP27,NSF,WNT3,WNT9B	NA
17:44297148	rs199515	17	44856641	44297148	0.813869	1.6e-09	G	C	A	G	2e-04	1	1	NA	NA	NA	NA	NA	NA	NA	NA	NA	NA	NA	NA	NA	NA	NA	NA	MAP3K14,ARHGAP27,NSF,WNT3,WNT9B	NA
17:44298102	rs199515	17	44856641	44298102	0.820208	1.6e-09	G	C	A	G	3e-04	1	1	NA	NA	NA	NA	NA	NA	NA	NA	NA	NA	NA	NA	NA	NA	NA	NA	MAP3K14,ARHGAP27,NSF,WNT3,WNT9B	NA
17:44298178	rs199515	17	44856641	44298178	0.820208	1.6e-09	G	C	G	A	3e-04	1	1	NA	NA	NA	NA	NA	NA	NA	NA	NA	NA	NA	NA	NA	NA	NA	NA	MAP3K14,ARHGAP27,NSF,WNT3,WNT9B	NA
17:44298209	rs199515	17	44856641	44298209	0.820208	1.6e-09	G	C	C	T	3e-04	1	1	NA	NA	NA	NA	NA	NA	NA	NA	NA	NA	NA	NA	NA	NA	NA	NA	MAP3K14,ARHGAP27,NSF,WNT3,WNT9B	NA
17:44298279	rs199515	17	44856641	44298279	0.813869	1.6e-09	G	C	T	C	2e-04	1	1	NA	NA	NA	NA	NA	NA	NA	NA	NA	NA	NA	NA	NA	NA	NA	NA	MAP3K14,ARHGAP27,NSF,WNT3,WNT9B	NA
17:44302881	rs199515	17	44856641	44302881	0.813869	1.6e-09	G	C	T	C	2e-04	1	1	17:44302539-44303169	17:44302128-44303359	17:44302128-44303359	17:44302539-44303169	17:44302128-44303359	17:44302128-44303359	17:44302539-44303169	17:44302128-44303359	17:44302128-44303359	17:44302539-44303169	17:44302128-44303359	17:44302128-44303359	NA	NA	NA	NA	MAP3K14,ARHGAP27,NSF,WNT3,WNT9B	NA
17:44303564	rs199515	17	44856641	44303564	0.813049	1.6e-09	G	C	T	C	2e-04	1	1	NA	NA	NA	NA	NA	NA	NA	NA	NA	NA	NA	NA	NA	NA	NA	NA	MAP3K14,ARHGAP27,NSF,WNT3,WNT9B	NA
17:44304130	rs199515	17	44856641	44304130	0.82179	1.6e-09	G	C	G	C	3e-04	1	1	NA	NA	NA	NA	NA	NA	NA	NA	NA	NA	NA	NA	NA	NA	NA	NA	MAP3K14,ARHGAP27,NSF,WNT3,WNT9B	NA
17:44304203	rs199515	17	44856641	44304203	0.820208	1.6e-09	G	C	C	T	3e-04	1	1	NA	NA	NA	NA	NA	NA	NA	NA	NA	NA	NA	NA	NA	NA	NA	NA	MAP3K14,ARHGAP27,NSF,WNT3,WNT9B	NA
17:44304298	rs199515	17	44856641	44304298	0.820208	1.6e-09	G	C	A	T	3e-04	1	1	NA	NA	NA	NA	NA	NA	NA	NA	NA	NA	NA	NA	NA	NA	NA	NA	MAP3K14,ARHGAP27,NSF,WNT3,WNT9B	NA
17:44304490	rs199515	17	44856641	44304490	0.820208	1.6e-09	G	C	C	T	3e-04	1	1	NA	NA	NA	NA	NA	NA	NA	NA	NA	NA	NA	NA	NA	NA	NA	NA	MAP3K14,ARHGAP27,NSF,WNT3,WNT9B	NA
17:44304740	rs199515	17	44856641	44304740	0.820208	1.6e-09	G	C	T	A	3e-04	1	1	NA	NA	NA	NA	NA	NA	NA	NA	NA	NA	NA	NA	NA	NA	NA	NA	MAP3K14,ARHGAP27,NSF,WNT3,WNT9B	NA
17:44304884	rs199515	17	44856641	44304884	0.716542	1.6e-09	G	C	T	C	1e-04	1	1	NA	NA	NA	NA	NA	NA	NA	NA	NA	NA	NA	NA	NA	NA	NA	NA	MAP3K14,ARHGAP27,NSF,WNT3,WNT9B	NA
17:44305026	rs199515	17	44856641	44305026	0.816985	1.6e-09	G	C	A	G	3e-04	1	1	NA	NA	NA	NA	NA	NA	NA	NA	NA	NA	NA	NA	NA	NA	NA	NA	MAP3K14,ARHGAP27,NSF,WNT3,WNT9B	NA
17:44305199	rs199515	17	44856641	44305199	0.814662	1.6e-09	G	C	C	T	3e-04	1	1	NA	NA	NA	NA	NA	NA	NA	NA	NA	NA	NA	NA	NA	NA	NA	NA	MAP3K14,ARHGAP27,NSF,WNT3,WNT9B	NA
17:44305252	rs199515	17	44856641	44305252	0.820208	1.6e-09	G	C	A	G	3e-04	1	1	NA	NA	NA	NA	NA	NA	NA	NA	NA	NA	NA	NA	NA	NA	NA	NA	MAP3K14,ARHGAP27,NSF,WNT3,WNT9B	NA
17:44305689	rs199515	17	44856641	44305689	0.759589	1.6e-09	G	C	G	A	1e-04	1	1	NA	NA	NA	NA	NA	NA	NA	NA	NA	NA	NA	NA	NA	NA	NA	NA	MAP3K14,ARHGAP27,NSF,WNT3,WNT9B	NA
17:44310101	rs199515	17	44856641	44310101	0.809402	1.6e-09	G	C	G	A	2e-04	1	1	NA	NA	NA	NA	NA	NA	NA	NA	NA	NA	NA	NA	NA	NA	NA	NA	MAP3K14,ARHGAP27,NSF,WNT3,WNT9B	NA
17:44310164	rs199515	17	44856641	44310164	0.810091	1.6e-09	G	C	C	T	2e-04	1	1	NA	NA	NA	NA	NA	NA	NA	NA	NA	NA	NA	NA	NA	NA	NA	NA	MAP3K14,ARHGAP27,NSF,WNT3,WNT9B	NA
17:44310234	rs199515	17	44856641	44310234	0.810091	1.6e-09	G	C	C	T	2e-04	1	1	NA	NA	NA	NA	NA	NA	NA	NA	NA	NA	NA	NA	NA	NA	NA	NA	MAP3K14,ARHGAP27,NSF,WNT3,WNT9B	NA
17:44311099	rs199515	17	44856641	44311099	0.802078	1.6e-09	G	C	A	G	2e-04	1	1	NA	NA	NA	NA	NA	NA	NA	NA	NA	NA	NA	NA	NA	NA	NA	NA	MAP3K14,ARHGAP27,NSF,WNT3,WNT9B	NA
17:44311107	rs199515	17	44856641	44311107	0.802078	1.6e-09	G	C	C	G	2e-04	1	1	NA	NA	NA	NA	NA	NA	NA	NA	NA	NA	NA	NA	NA	NA	NA	NA	MAP3K14,ARHGAP27,NSF,WNT3,WNT9B	NA
17:44313757	rs199515	17	44856641	44313757	0.815638	1.6e-09	G	C	A	G	3e-04	1	1	NA	NA	NA	NA	NA	NA	NA	NA	NA	NA	NA	NA	NA	NA	NA	NA	MAP3K14,ARHGAP27,NSF,WNT3,WNT9B	NA
17:44313950	rs199515	17	44856641	44313950	0.815638	1.6e-09	G	C	A	C	3e-04	1	1	NA	NA	NA	NA	NA	NA	NA	NA	NA	NA	NA	NA	NA	NA	NA	NA	MAP3K14,ARHGAP27,NSF,WNT3,WNT9B	NA
17:44314066	rs199515	17	44856641	44314066	0.815638	1.6e-09	G	C	G	A	3e-04	1	1	NA	NA	NA	NA	NA	NA	NA	NA	NA	NA	NA	NA	NA	NA	NA	NA	MAP3K14,ARHGAP27,NSF,WNT3,WNT9B	NA
17:44314342	rs199515	17	44856641	44314342	0.824809	1.6e-09	G	C	C	T	3e-04	1	1	NA	NA	NA	NA	NA	NA	NA	NA	NA	NA	NA	NA	NA	NA	NA	NA	MAP3K14,ARHGAP27,NSF,WNT3,WNT9B	NA
17:44316389	rs199515	17	44856641	44316389	0.815638	1.6e-09	G	C	A	G	3e-04	1	1	NA	NA	NA	NA	NA	NA	NA	NA	NA	NA	NA	NA	NA	NA	NA	NA	MAP3K14,ARHGAP27,NSF,WNT3,WNT9B	NA
17:44316888	rs199515	17	44856641	44316888	0.815638	1.6e-09	G	C	G	A	3e-04	1	1	NA	NA	NA	NA	NA	NA	NA	NA	NA	NA	NA	NA	NA	NA	NA	NA	MAP3K14,ARHGAP27,NSF,WNT3,WNT9B	NA
17:44317103	rs199515	17	44856641	44317103	0.815638	1.6e-09	G	C	C	T	3e-04	1	1	NA	NA	NA	NA	NA	NA	NA	NA	NA	NA	NA	NA	NA	NA	NA	NA	MAP3K14,ARHGAP27,NSF,WNT3,WNT9B	NA
17:44317210	rs199515	17	44856641	44317210	0.815638	1.6e-09	G	C	A	C	3e-04	1	1	NA	NA	NA	NA	NA	NA	NA	NA	NA	NA	NA	NA	NA	NA	NA	NA	MAP3K14,ARHGAP27,NSF,WNT3,WNT9B	NA
17:44318184	rs199515	17	44856641	44318184	0.809402	1.6e-09	G	C	G	A	2e-04	1	1	NA	NA	NA	NA	NA	NA	NA	NA	NA	NA	NA	NA	NA	NA	NA	NA	MAP3K14,ARHGAP27,NSF,WNT3,WNT9B	NA
17:44318663	rs199515	17	44856641	44318663	0.806437	1.6e-09	G	C	A	G	2e-04	1	1	NA	NA	NA	NA	NA	NA	NA	NA	NA	NA	NA	NA	NA	NA	NA	NA	MAP3K14,ARHGAP27,NSF,WNT3,WNT9B	NA
17:44318863	rs199515	17	44856641	44318863	0.773028	1.6e-09	G	C	C	T	1e-04	1	1	NA	NA	NA	NA	NA	NA	NA	NA	NA	NA	NA	NA	NA	NA	NA	NA	MAP3K14,ARHGAP27,NSF,WNT3,WNT9B	NA
17:44319366	rs199515	17	44856641	44319366	0.806943	1.6e-09	G	C	T	C	2e-04	1	1	NA	NA	NA	NA	NA	NA	NA	NA	NA	NA	NA	NA	NA	NA	NA	NA	MAP3K14,ARHGAP27,NSF,WNT3,WNT9B	NA
17:44319369	rs199515	17	44856641	44319369	0.806943	1.6e-09	G	C	C	T	2e-04	1	1	NA	NA	NA	NA	NA	NA	NA	NA	NA	NA	NA	NA	NA	NA	NA	NA	MAP3K14,ARHGAP27,NSF,WNT3,WNT9B	NA
17:44321478	rs199515	17	44856641	44321478	0.72436	1.6e-09	G	C	G	A	1e-04	1	1	NA	NA	NA	NA	NA	NA	NA	NA	NA	NA	NA	NA	NA	NA	NA	NA	MAP3K14,ARHGAP27,NSF,WNT3,WNT9B	NA
17:44321527	rs199515	17	44856641	44321527	0.815638	1.6e-09	G	C	T	C	3e-04	1	1	NA	NA	NA	NA	NA	NA	NA	NA	NA	NA	NA	NA	NA	NA	NA	NA	MAP3K14,ARHGAP27,NSF,WNT3,WNT9B	NA
17:44322922	rs199515	17	44856641	44322922	0.812468	1.6e-09	G	C	G	A	2e-04	1	1	NA	NA	NA	NA	NA	NA	NA	NA	NA	NA	NA	NA	NA	NA	NA	NA	MAP3K14,ARHGAP27,NSF,WNT3,WNT9B	NA
17:44324048	rs199515	17	44856641	44324048	0.727122	1.6e-09	G	C	G	A	1e-04	1	1	NA	NA	NA	NA	NA	NA	NA	NA	NA	NA	NA	NA	NA	NA	NA	NA	MAP3K14,ARHGAP27,NSF,WNT3,WNT9B	NA
17:44324185	rs199515	17	44856641	44324185	0.777929	1.6e-09	G	C	G	A	2e-04	1	1	NA	NA	NA	NA	NA	NA	NA	NA	NA	NA	NA	NA	NA	NA	NA	NA	MAP3K14,ARHGAP27,NSF,WNT3,WNT9B	NA
17:44324257	rs199515	17	44856641	44324257	0.780609	1.6e-09	G	C	T	G	2e-04	1	1	NA	NA	NA	NA	NA	NA	NA	NA	NA	NA	NA	NA	NA	NA	NA	NA	MAP3K14,ARHGAP27,NSF,WNT3,WNT9B	NA
17:44324572	rs199515	17	44856641	44324572	0.801977	1.6e-09	G	C	G	A	2e-04	1	1	NA	NA	NA	NA	NA	NA	NA	NA	NA	NA	NA	NA	NA	NA	NA	NA	MAP3K14,ARHGAP27,NSF,WNT3,WNT9B	NA
17:44325635	rs199515	17	44856641	44325635	0.785989	1.6e-09	G	C	C	G	2e-04	1	1	NA	NA	NA	NA	NA	NA	NA	NA	NA	NA	NA	NA	NA	NA	NA	NA	MAP3K14,ARHGAP27,NSF,WNT3,WNT9B	NA
17:44326619	rs199515	17	44856641	44326619	0.76133	1.6e-09	G	C	G	A	1e-04	1	1	NA	NA	NA	NA	NA	NA	NA	NA	NA	NA	NA	NA	NA	NA	NA	NA	MAP3K14,ARHGAP27,NSF,WNT3,WNT9B	NA
17:44326845	rs199515	17	44856641	44326845	0.752484	1.6e-09	G	C	G	A	1e-04	1	1	NA	NA	NA	NA	NA	NA	NA	NA	NA	NA	NA	NA	NA	NA	NA	NA	MAP3K14,ARHGAP27,NSF,WNT3,WNT9B	NA
17:44326864	rs199515	17	44856641	44326864	0.757296	1.6e-09	G	C	G	A	1e-04	1	1	NA	NA	NA	NA	NA	NA	NA	NA	NA	NA	NA	NA	NA	NA	NA	NA	MAP3K14,ARHGAP27,NSF,WNT3,WNT9B	NA
17:44327070	rs199515	17	44856641	44327070	0.766289	1.6e-09	G	C	A	G	1e-04	1	1	NA	NA	NA	NA	NA	NA	NA	NA	NA	NA	NA	NA	NA	NA	NA	NA	MAP3K14,ARHGAP27,NSF,WNT3,WNT9B	NA
17:44327438	rs199515	17	44856641	44327438	0.758312	1.6e-09	G	C	G	C	1e-04	1	1	NA	NA	NA	NA	NA	NA	NA	NA	NA	NA	NA	NA	NA	NA	NA	NA	MAP3K14,ARHGAP27,NSF,WNT3,WNT9B	NA
17:44327482	rs199515	17	44856641	44327482	0.759793	1.6e-09	G	C	A	G	1e-04	1	1	NA	NA	NA	NA	NA	NA	NA	NA	NA	NA	NA	NA	NA	NA	NA	NA	MAP3K14,ARHGAP27,NSF,WNT3,WNT9B	NA
17:44327642	rs199515	17	44856641	44327642	0.794917	1.6e-09	G	C	A	AC	2e-04	1	1	NA	NA	NA	NA	NA	NA	NA	NA	NA	NA	NA	NA	NA	NA	NA	NA	MAP3K14,ARHGAP27,NSF,WNT3,WNT9B	NA
17:44327712	rs199515	17	44856641	44327712	0.789645	1.6e-09	G	C	T	C	2e-04	1	1	NA	NA	NA	NA	NA	NA	NA	NA	NA	NA	NA	NA	NA	NA	NA	NA	MAP3K14,ARHGAP27,NSF,WNT3,WNT9B	NA
17:44328871	rs199515	17	44856641	44328871	0.716441	1.6e-09	G	C	G	A	1e-04	1	1	NA	NA	NA	NA	NA	NA	NA	NA	NA	NA	NA	NA	NA	NA	NA	NA	MAP3K14,ARHGAP27,NSF,WNT3,WNT9B	NA
17:44330438	rs199515	17	44856641	44330438	0.604454	1.6e-09	G	C	G	A	0	1	1	NA	NA	NA	NA	NA	NA	NA	NA	NA	NA	NA	NA	NA	NA	NA	NA	MAP3K14,ARHGAP27,NSF,WNT3,WNT9B	NA
17:44331214	rs199515	17	44856641	44331214	0.753209	1.6e-09	G	C	C	T	1e-04	1	1	NA	NA	NA	NA	NA	NA	NA	NA	NA	NA	NA	NA	NA	NA	NA	NA	MAP3K14,ARHGAP27,NSF,WNT3,WNT9B	NA
17:44331297	rs199515	17	44856641	44331297	0.808752	1.6e-09	G	C	T	G	2e-04	1	1	NA	NA	NA	NA	NA	NA	NA	NA	NA	NA	NA	NA	NA	NA	NA	NA	MAP3K14,ARHGAP27,NSF,WNT3,WNT9B	NA
17:44334288	rs199515	17	44856641	44334288	0.811099	1.6e-09	G	C	G	C	2e-04	1	1	NA	NA	NA	NA	NA	NA	NA	NA	NA	NA	NA	NA	NA	NA	NA	NA	MAP3K14,ARHGAP27,NSF,WNT3,WNT9B	NA
17:44334419	rs199515	17	44856641	44334419	0.809764	1.6e-09	G	C	T	C	2e-04	1	1	NA	NA	NA	NA	NA	NA	NA	NA	NA	NA	NA	NA	NA	NA	NA	NA	MAP3K14,ARHGAP27,NSF,WNT3,WNT9B	NA
17:44335806	rs199515	17	44856641	44335806	0.697199	1.6e-09	G	C	C	A	0	1	1	NA	NA	NA	NA	NA	NA	NA	NA	NA	NA	NA	NA	NA	NA	NA	NA	MAP3K14,ARHGAP27,NSF,WNT3,WNT9B	NA
17:44335818	rs199515	17	44856641	44335818	0.809764	1.6e-09	G	C	G	A	2e-04	1	1	NA	NA	NA	NA	NA	NA	NA	NA	NA	NA	NA	NA	NA	NA	NA	NA	MAP3K14,ARHGAP27,NSF,WNT3,WNT9B	NA
17:44335865	rs199515	17	44856641	44335865	0.691719	1.6e-09	G	C	G	A	0	1	1	NA	NA	NA	NA	NA	NA	NA	NA	NA	NA	NA	NA	NA	NA	NA	NA	MAP3K14,ARHGAP27,NSF,WNT3,WNT9B	NA
17:44336237	rs199515	17	44856641	44336237	0.797689	1.6e-09	G	C	T	C	2e-04	1	1	NA	NA	NA	NA	NA	NA	NA	NA	NA	NA	NA	NA	NA	NA	NA	NA	MAP3K14,ARHGAP27,NSF,WNT3,WNT9B	NA
17:44337429	rs199515	17	44856641	44337429	0.803523	1.6e-09	G	C	C	G	2e-04	1	1	NA	NA	NA	NA	NA	NA	NA	NA	NA	NA	NA	NA	NA	NA	NA	NA	MAP3K14,ARHGAP27,NSF,WNT3,WNT9B	NA
17:44337986	rs199515	17	44856641	44337986	0.820208	1.6e-09	G	C	C	CTTTTTTT	3e-04	1	1	NA	NA	NA	NA	NA	NA	NA	NA	NA	NA	NA	NA	NA	NA	NA	NA	MAP3K14,ARHGAP27,NSF,WNT3,WNT9B	NA
17:44338503	rs199515	17	44856641	44338503	0.750508	1.6e-09	G	C	A	C	1e-04	1	1	NA	NA	NA	NA	NA	NA	NA	NA	NA	NA	NA	NA	NA	NA	NA	NA	MAP3K14,ARHGAP27,NSF,WNT3,WNT9B	NA
17:44338534	rs199515	17	44856641	44338534	0.752912	1.6e-09	G	C	T	C	1e-04	1	1	NA	NA	NA	NA	NA	NA	NA	NA	NA	NA	NA	NA	NA	NA	NA	NA	MAP3K14,ARHGAP27,NSF,WNT3,WNT9B	NA
17:44338536	rs199515	17	44856641	44338536	0.749422	1.6e-09	G	C	C	T	1e-04	1	1	NA	NA	NA	NA	NA	NA	NA	NA	NA	NA	NA	NA	NA	NA	NA	NA	MAP3K14,ARHGAP27,NSF,WNT3,WNT9B	NA
17:44338694	rs199515	17	44856641	44338694	0.773572	1.6e-09	G	C	A	G	1e-04	1	1	NA	NA	NA	NA	NA	NA	NA	NA	NA	NA	NA	NA	NA	NA	NA	NA	MAP3K14,ARHGAP27,NSF,WNT3,WNT9B	NA
17:44338735	rs199515	17	44856641	44338735	0.770228	1.6e-09	G	C	T	C	1e-04	1	1	NA	NA	NA	NA	NA	NA	NA	NA	NA	NA	NA	NA	NA	NA	NA	NA	MAP3K14,ARHGAP27,NSF,WNT3,WNT9B	NA
17:44338966	rs199515	17	44856641	44338966	0.773764	1.6e-09	G	C	C	A	1e-04	1	1	NA	NA	NA	NA	NA	NA	NA	NA	NA	NA	NA	NA	NA	NA	NA	NA	MAP3K14,ARHGAP27,NSF,WNT3,WNT9B	NA
17:44338967	rs199515	17	44856641	44338967	0.773764	1.6e-09	G	C	C	T	1e-04	1	1	NA	NA	NA	NA	NA	NA	NA	NA	NA	NA	NA	NA	NA	NA	NA	NA	MAP3K14,ARHGAP27,NSF,WNT3,WNT9B	NA
17:44339003	rs199515	17	44856641	44339003	0.777712	1.6e-09	G	C	T	G	2e-04	1	1	NA	NA	NA	NA	NA	NA	NA	NA	NA	NA	NA	NA	NA	NA	NA	NA	MAP3K14,ARHGAP27,NSF,WNT3,WNT9B	NA
17:44340151	rs199515	17	44856641	44340151	0.777586	1.6e-09	G	C	C	T	2e-04	1	1	NA	NA	NA	NA	NA	NA	NA	NA	NA	NA	NA	NA	NA	NA	NA	NA	MAP3K14,ARHGAP27,NSF,WNT3,WNT9B	NA
17:44340253	rs199515	17	44856641	44340253	0.782554	1.6e-09	G	C	G	A	2e-04	1	1	NA	NA	NA	NA	NA	NA	NA	NA	NA	NA	NA	NA	NA	NA	NA	NA	MAP3K14,ARHGAP27,NSF,WNT3,WNT9B	NA
17:44340328	rs199515	17	44856641	44340328	0.796178	1.6e-09	G	C	C	A	2e-04	1	1	NA	NA	NA	NA	NA	NA	NA	NA	NA	NA	NA	NA	NA	NA	NA	NA	MAP3K14,ARHGAP27,NSF,WNT3,WNT9B	NA
17:44340506	rs199515	17	44856641	44340506	0.792236	1.6e-09	G	C	G	C	2e-04	1	1	NA	NA	NA	NA	NA	NA	NA	NA	NA	NA	NA	NA	NA	NA	NA	NA	MAP3K14,ARHGAP27,NSF,WNT3,WNT9B	NA
17:44340525	rs199515	17	44856641	44340525	0.792236	1.6e-09	G	C	C	A	2e-04	1	1	NA	NA	NA	NA	NA	NA	NA	NA	NA	NA	NA	NA	NA	NA	NA	NA	MAP3K14,ARHGAP27,NSF,WNT3,WNT9B	NA
17:44340942	rs199515	17	44856641	44340942	0.789645	1.6e-09	G	C	C	T	2e-04	1	1	NA	NA	NA	NA	NA	NA	NA	NA	NA	NA	NA	NA	NA	NA	NA	NA	MAP3K14,ARHGAP27,NSF,WNT3,WNT9B	NA
17:44342327	rs199515	17	44856641	44342327	0.792236	1.6e-09	G	C	G	T	2e-04	1	1	NA	NA	NA	NA	NA	NA	NA	NA	NA	NA	NA	NA	17:44341749-44342574	NA	NA	NA	MAP3K14,ARHGAP27,NSF,WNT3,WNT9B	NA
17:44343121	rs199515	17	44856641	44343121	0.828196	1.6e-09	G	C	G	A	3e-04	1	1	NA	NA	NA	NA	NA	NA	NA	NA	NA	NA	NA	NA	NA	NA	NA	NA	MAP3K14,ARHGAP27,NSF,WNT3,WNT9B	NA
17:44343125	rs199515	17	44856641	44343125	0.785168	1.6e-09	G	C	T	C	2e-04	1	1	NA	NA	NA	NA	NA	NA	NA	NA	NA	NA	NA	NA	NA	NA	NA	NA	MAP3K14,ARHGAP27,NSF,WNT3,WNT9B	NA
17:44343282	rs199515	17	44856641	44343282	0.74797	1.6e-09	G	C	A	G	1e-04	1	1	NA	NA	NA	NA	NA	NA	NA	NA	NA	NA	NA	NA	NA	NA	NA	NA	MAP3K14,ARHGAP27,NSF,WNT3,WNT9B	NA
17:44343291	rs199515	17	44856641	44343291	0.74797	1.6e-09	G	C	G	C	1e-04	1	1	NA	NA	NA	NA	NA	NA	NA	NA	NA	NA	NA	NA	NA	NA	NA	NA	MAP3K14,ARHGAP27,NSF,WNT3,WNT9B	NA
17:44343304	rs199515	17	44856641	44343304	0.74797	1.6e-09	G	C	A	T	1e-04	1	1	NA	NA	NA	NA	NA	NA	NA	NA	NA	NA	NA	NA	NA	NA	NA	NA	MAP3K14,ARHGAP27,NSF,WNT3,WNT9B	NA
17:44343371	rs199515	17	44856641	44343371	0.785168	1.6e-09	G	C	A	G	2e-04	1	1	NA	NA	NA	NA	NA	NA	NA	NA	NA	NA	NA	NA	NA	NA	NA	NA	MAP3K14,ARHGAP27,NSF,WNT3,WNT9B	NA
17:44343719	rs199515	17	44856641	44343719	0.790671	1.6e-09	G	C	T	C	2e-04	1	1	NA	NA	NA	NA	NA	NA	NA	NA	NA	NA	NA	NA	17:44343660-44345118	NA	NA	NA	MAP3K14,ARHGAP27,NSF,WNT3,WNT9B	NA
17:44343930	rs199515	17	44856641	44343930	0.800557	1.6e-09	G	C	G	A	2e-04	1	1	NA	NA	NA	NA	NA	NA	NA	NA	NA	NA	NA	NA	17:44343660-44345118	NA	NA	NA	MAP3K14,ARHGAP27,NSF,WNT3,WNT9B	NA
17:44344178	rs199515	17	44856641	44344178	0.77051	1.6e-09	G	C	G	T	1e-04	1	1	NA	NA	NA	NA	NA	NA	NA	NA	NA	NA	NA	NA	17:44343660-44345118	NA	NA	NA	MAP3K14,ARHGAP27,NSF,WNT3,WNT9B	NA
17:44344300	rs199515	17	44856641	44344300	0.757296	1.6e-09	G	C	T	G	1e-04	1	1	NA	NA	NA	NA	NA	NA	NA	NA	NA	NA	NA	NA	17:44343660-44345118	NA	NA	NA	MAP3K14,ARHGAP27,NSF,WNT3,WNT9B	NA
17:44344456	rs199515	17	44856641	44344456	0.782935	1.6e-09	G	C	C	T	2e-04	1	1	NA	NA	NA	NA	NA	NA	NA	NA	NA	NA	NA	NA	17:44343660-44345118	NA	NA	NA	MAP3K14,ARHGAP27,NSF,WNT3,WNT9B	NA
17:44347218	rs199515	17	44856641	44347218	0.835119	1.6e-09	G	C	A	C	3e-04	1	1	NA	NA	NA	NA	NA	NA	NA	NA	NA	NA	NA	NA	NA	NA	NA	NA	MAP3K14,ARHGAP27,NSF,WNT3,WNT9B	NA
17:44347638	rs199515	17	44856641	44347638	0.835074	1.6e-09	G	C	T	C	3e-04	1	1	NA	NA	NA	NA	NA	NA	NA	NA	NA	NA	NA	NA	NA	NA	NA	NA	MAP3K14,ARHGAP27,NSF,WNT3,WNT9B	NA
17:44348221	rs199515	17	44856641	44348221	0.81494	1.6e-09	G	C	G	A	3e-04	1	1	NA	NA	NA	NA	NA	NA	NA	NA	NA	NA	NA	NA	NA	NA	NA	NA	MAP3K14,ARHGAP27,NSF,WNT3,WNT9B	NA
17:44348535	rs199515	17	44856641	44348535	0.86646	1.6e-09	G	C	TTTCTTTTCTTTTC	T	5e-04	1	1	NA	NA	NA	NA	NA	NA	NA	NA	NA	NA	NA	NA	NA	NA	NA	NA	MAP3K14,ARHGAP27,NSF,WNT3,WNT9B	NA
17:44348548	rs199515	17	44856641	44348548	0.86646	1.6e-09	G	C	TC	T	5e-04	1	1	NA	NA	NA	NA	NA	NA	NA	NA	NA	NA	NA	NA	NA	NA	NA	NA	MAP3K14,ARHGAP27,NSF,WNT3,WNT9B	NA
17:44350919	rs199515	17	44856641	44350919	0.803523	1.6e-09	G	C	C	A	2e-04	1	1	NA	NA	NA	NA	NA	NA	NA	NA	NA	NA	NA	NA	NA	NA	NA	NA	MAP3K14,ARHGAP27,NSF,WNT3,WNT9B	NA
17:44351285	rs199515	17	44856641	44351285	0.838277	1.6e-09	G	C	G	A	3e-04	1	1	NA	NA	NA	NA	NA	NA	NA	NA	NA	NA	NA	NA	NA	NA	NA	NA	MAP3K14,ARHGAP27,NSF,WNT3,WNT9B	NA
17:44352149	rs199515	17	44856641	44352149	0.899479	1.6e-09	G	C	C	CTTTT	7e-04	1	1	NA	NA	NA	NA	NA	NA	NA	NA	NA	NA	NA	NA	NA	NA	NA	NA	MAP3K14,ARHGAP27,NSF,WNT3,WNT9B	NA
17:44352361	rs199515	17	44856641	44352361	0.816097	1.6e-09	G	C	T	C	3e-04	1	1	NA	NA	NA	NA	NA	NA	NA	NA	NA	NA	NA	NA	NA	NA	NA	NA	MAP3K14,ARHGAP27,NSF,WNT3,WNT9B	NA
17:44352621	rs199515	17	44856641	44352621	0.821221	1.6e-09	G	C	G	A	3e-04	1	1	NA	NA	NA	NA	NA	NA	NA	NA	NA	NA	NA	NA	NA	NA	NA	NA	MAP3K14,ARHGAP27,NSF,WNT3,WNT9B	NA
17:44352633	rs199515	17	44856641	44352633	0.817661	1.6e-09	G	C	G	GT	3e-04	1	1	NA	NA	NA	NA	NA	NA	NA	NA	NA	NA	NA	NA	NA	NA	NA	NA	MAP3K14,ARHGAP27,NSF,WNT3,WNT9B	NA
17:44352639	rs199515	17	44856641	44352639	0.814325	1.6e-09	G	C	A	G	3e-04	1	1	NA	NA	NA	NA	NA	NA	NA	NA	NA	NA	NA	NA	NA	NA	NA	NA	MAP3K14,ARHGAP27,NSF,WNT3,WNT9B	NA
17:44352872	rs199515	17	44856641	44352872	0.827937	1.6e-09	G	C	G	A	3e-04	1	1	NA	NA	NA	NA	NA	NA	NA	NA	NA	NA	NA	NA	NA	NA	NA	NA	MAP3K14,ARHGAP27,NSF,WNT3,WNT9B	NA
17:44353260	rs199515	17	44856641	44353260	0.904178	1.6e-09	G	C	A	AT	8e-04	1	1	NA	NA	NA	NA	NA	NA	NA	NA	NA	NA	NA	NA	NA	NA	NA	NA	MAP3K14,ARHGAP27,NSF,WNT3,WNT9B	NA
17:44353262	rs199515	17	44856641	44353262	0.904178	1.6e-09	G	C	C	T	8e-04	1	1	NA	NA	NA	NA	NA	NA	NA	NA	NA	NA	NA	NA	NA	NA	NA	NA	MAP3K14,ARHGAP27,NSF,WNT3,WNT9B	NA
17:44353728	rs199515	17	44856641	44353728	0.809064	1.6e-09	G	C	G	T	2e-04	1	1	NA	NA	NA	NA	NA	NA	NA	NA	NA	NA	NA	NA	NA	NA	NA	NA	MAP3K14,ARHGAP27,NSF,WNT3,WNT9B	NA
17:44353885	rs199515	17	44856641	44353885	0.81494	1.6e-09	G	C	A	G	3e-04	1	1	NA	NA	NA	NA	NA	NA	NA	NA	NA	NA	NA	NA	NA	NA	NA	NA	MAP3K14,ARHGAP27,NSF,WNT3,WNT9B	NA
17:44354103	rs199515	17	44856641	44354103	0.818028	1.6e-09	G	C	G	A	3e-04	1	1	NA	NA	NA	NA	NA	NA	NA	NA	NA	NA	NA	NA	NA	NA	NA	NA	MAP3K14,ARHGAP27,NSF,WNT3,WNT9B	NA
17:44354231	rs199515	17	44856641	44354231	0.834784	1.6e-09	G	C	G	A	3e-04	1	1	NA	NA	NA	NA	NA	NA	NA	NA	NA	NA	NA	NA	NA	NA	NA	NA	MAP3K14,ARHGAP27,NSF,WNT3,WNT9B	NA
17:44354549	rs199515	17	44856641	44354549	0.800786	1.6e-09	G	C	G	C	2e-04	1	1	NA	NA	NA	NA	NA	NA	NA	NA	NA	NA	NA	NA	NA	NA	NA	NA	MAP3K14,ARHGAP27,NSF,WNT3,WNT9B	NA
17:44355315	rs199515	17	44856641	44355315	0.835119	1.6e-09	G	C	A	AT	3e-04	1	1	NA	NA	NA	NA	NA	NA	NA	NA	NA	NA	NA	NA	NA	NA	NA	NA	MAP3K14,ARHGAP27,NSF,WNT3,WNT9B	NA
17:44356949	rs199515	17	44856641	44356949	0.835119	1.6e-09	G	C	C	T	3e-04	1	1	NA	NA	NA	NA	NA	NA	NA	NA	NA	NA	NA	NA	17:44356888-44357699	NA	NA	NA	MAP3K14,ARHGAP27,NSF,WNT3,WNT9B	NA
17:44357297	rs199515	17	44856641	44357297	0.835119	1.6e-09	G	C	T	G	3e-04	1	1	NA	NA	NA	NA	NA	NA	NA	NA	NA	NA	NA	NA	17:44356888-44357699	NA	NA	NA	MAP3K14,ARHGAP27,NSF,WNT3,WNT9B	NA
17:44357412	rs199515	17	44856641	44357412	0.835119	1.6e-09	G	C	T	TC	3e-04	1	1	NA	NA	NA	NA	NA	NA	NA	NA	NA	NA	NA	NA	17:44356888-44357699	NA	NA	NA	MAP3K14,ARHGAP27,NSF,WNT3,WNT9B	NA
17:44357777	rs199515	17	44856641	44357777	0.835119	1.6e-09	G	C	T	C	3e-04	1	1	NA	NA	NA	NA	NA	NA	NA	NA	NA	NA	NA	NA	NA	NA	NA	NA	MAP3K14,ARHGAP27,NSF,WNT3,WNT9B	NA
17:44358561	rs199515	17	44856641	44358561	0.838288	1.6e-09	G	C	A	G	3e-04	1	1	NA	NA	NA	NA	NA	NA	NA	NA	NA	NA	NA	NA	NA	NA	NA	NA	MAP3K14,ARHGAP27,NSF,WNT3,WNT9B	NA
17:44358562	rs199515	17	44856641	44358562	0.838288	1.6e-09	G	C	T	C	3e-04	1	1	NA	NA	NA	NA	NA	NA	NA	NA	NA	NA	NA	NA	NA	NA	NA	NA	MAP3K14,ARHGAP27,NSF,WNT3,WNT9B	NA
17:44358721	rs199515	17	44856641	44358721	0.610386	1.6e-09	G	C	T	C	0	1	1	NA	NA	NA	NA	NA	NA	NA	NA	NA	NA	NA	NA	NA	NA	NA	NA	MAP3K14,ARHGAP27,NSF,WNT3,WNT9B	NA
17:44361007	rs199515	17	44856641	44361007	0.728743	1.6e-09	G	C	G	T	1e-04	1	1	NA	NA	NA	NA	NA	NA	NA	NA	NA	NA	NA	NA	NA	NA	NA	NA	MAP3K14,ARHGAP27,NSF,WNT3,WNT9B	NA
17:44361075	rs199515	17	44856641	44361075	0.80627	1.6e-09	G	C	G	C	2e-04	1	1	NA	NA	NA	NA	NA	NA	NA	NA	NA	NA	NA	NA	NA	NA	NA	NA	MAP3K14,ARHGAP27,NSF,WNT3,WNT9B	NA
17:44361337	rs199515	17	44856641	44361337	0.818028	1.6e-09	G	C	T	G	3e-04	1	1	NA	NA	NA	NA	NA	NA	NA	NA	NA	NA	NA	NA	NA	NA	NA	NA	MAP3K14,ARHGAP27,NSF,WNT3,WNT9B	NA
17:44362355	rs199515	17	44856641	44362355	0.894934	1.6e-09	G	C	G	A	7e-04	1	1	NA	NA	NA	NA	NA	NA	NA	NA	NA	NA	NA	NA	NA	NA	NA	NA	MAP3K14,ARHGAP27,NSF,WNT3,WNT9B	NA
17:44362552	rs199515	17	44856641	44362552	0.821221	1.6e-09	G	C	T	C	3e-04	1	1	NA	NA	NA	NA	NA	NA	NA	NA	NA	NA	NA	NA	NA	NA	NA	NA	MAP3K14,ARHGAP27,NSF,WNT3,WNT9B	NA
17:44362633	rs199515	17	44856641	44362633	0.779518	1.6e-09	G	C	T	G	2e-04	1	1	NA	NA	NA	NA	NA	NA	NA	NA	NA	NA	NA	NA	NA	NA	NA	NA	MAP3K14,ARHGAP27,NSF,WNT3,WNT9B	NA
17:44362865	rs199515	17	44856641	44362865	0.824523	1.6e-09	G	C	C	A	3e-04	1	1	NA	NA	NA	NA	NA	NA	NA	NA	NA	NA	NA	NA	NA	NA	NA	NA	MAP3K14,ARHGAP27,NSF,WNT3,WNT9B	NA
17:44363929	rs199515	17	44856641	44363929	0.824523	1.6e-09	G	C	T	C	3e-04	1	1	NA	NA	NA	NA	NA	NA	NA	NA	NA	NA	NA	NA	NA	NA	NA	NA	MAP3K14,ARHGAP27,NSF,WNT3,WNT9B	NA
17:44364019	rs199515	17	44856641	44364019	0.811953	1.6e-09	G	C	G	GA	2e-04	1	1	NA	NA	NA	NA	NA	NA	NA	NA	NA	NA	NA	NA	NA	NA	NA	NA	MAP3K14,ARHGAP27,NSF,WNT3,WNT9B	NA
17:44364519	rs199515	17	44856641	44364519	0.795984	1.6e-09	G	C	G	C	2e-04	1	1	NA	NA	NA	NA	NA	NA	NA	NA	NA	NA	NA	NA	NA	NA	NA	NA	MAP3K14,ARHGAP27,NSF,WNT3,WNT9B	NA
17:44364649	rs199515	17	44856641	44364649	0.81494	1.6e-09	G	C	T	C	3e-04	1	1	NA	NA	NA	NA	NA	NA	NA	NA	NA	NA	NA	NA	NA	NA	NA	NA	MAP3K14,ARHGAP27,NSF,WNT3,WNT9B	NA
17:44364699	rs199515	17	44856641	44364699	0.816684	1.6e-09	G	C	T	C	3e-04	1	1	NA	NA	NA	NA	NA	NA	NA	NA	NA	NA	NA	NA	NA	NA	NA	NA	MAP3K14,ARHGAP27,NSF,WNT3,WNT9B	NA
17:44365050	rs199515	17	44856641	44365050	0.821221	1.6e-09	G	C	A	G	3e-04	1	1	NA	NA	NA	NA	NA	NA	NA	NA	NA	NA	NA	NA	NA	NA	NA	NA	MAP3K14,ARHGAP27,NSF,WNT3,WNT9B	NA
17:44365369	rs199515	17	44856641	44365369	0.874419	1.6e-09	G	C	C	T	5e-04	1	1	NA	NA	NA	NA	NA	NA	NA	NA	NA	NA	NA	NA	NA	NA	NA	NA	MAP3K14,ARHGAP27,NSF,WNT3,WNT9B	NA
17:44365374	rs199515	17	44856641	44365374	0.874419	1.6e-09	G	C	T	C	5e-04	1	1	NA	NA	NA	NA	NA	NA	NA	NA	NA	NA	NA	NA	NA	NA	NA	NA	MAP3K14,ARHGAP27,NSF,WNT3,WNT9B	NA
17:44365980	rs199515	17	44856641	44365980	0.768617	1.6e-09	G	C	T	A	1e-04	1	1	NA	NA	NA	NA	NA	NA	NA	NA	NA	NA	NA	NA	NA	NA	NA	NA	MAP3K14,ARHGAP27,NSF,WNT3,WNT9B	NA
17:44365981	rs199515	17	44856641	44365981	0.78598	1.6e-09	G	C	T	A	2e-04	1	1	NA	NA	NA	NA	NA	NA	NA	NA	NA	NA	NA	NA	NA	NA	NA	NA	MAP3K14,ARHGAP27,NSF,WNT3,WNT9B	NA
17:44366315	rs199515	17	44856641	44366315	0.827937	1.6e-09	G	C	C	T	3e-04	1	1	NA	NA	NA	NA	NA	NA	NA	NA	NA	NA	NA	NA	NA	NA	NA	NA	MAP3K14,ARHGAP27,NSF,WNT3,WNT9B	NA
17:44366410	rs199515	17	44856641	44366410	0.825789	1.6e-09	G	C	C	T	3e-04	1	1	NA	NA	NA	NA	NA	NA	NA	NA	NA	NA	NA	NA	NA	NA	NA	NA	MAP3K14,ARHGAP27,NSF,WNT3,WNT9B	NA
17:44366665	rs199515	17	44856641	44366665	0.832613	1.6e-09	G	C	T	C	3e-04	1	1	NA	NA	NA	NA	NA	NA	NA	NA	NA	NA	NA	NA	NA	NA	NA	NA	MAP3K14,ARHGAP27,NSF,WNT3,WNT9B	NA
17:44367288	rs199515	17	44856641	44367288	0.825638	1.6e-09	G	C	C	G	3e-04	1	1	NA	NA	NA	NA	NA	NA	NA	NA	NA	NA	NA	NA	NA	NA	NA	NA	MAP3K14,ARHGAP27,NSF,WNT3,WNT9B	NA
17:44367453	rs199515	17	44856641	44367453	0.836201	1.6e-09	G	C	C	G	3e-04	1	1	NA	NA	NA	NA	NA	NA	NA	NA	NA	NA	NA	NA	NA	NA	NA	NA	MAP3K14,ARHGAP27,NSF,WNT3,WNT9B	NA
17:44367588	rs199515	17	44856641	44367588	0.784188	1.6e-09	G	C	T	TG	2e-04	1	1	NA	NA	NA	NA	NA	NA	NA	NA	NA	NA	NA	NA	NA	NA	NA	NA	MAP3K14,ARHGAP27,NSF,WNT3,WNT9B	NA
17:44367939	rs199515	17	44856641	44367939	0.843923	1.6e-09	G	C	A	G	4e-04	1	1	NA	NA	NA	NA	NA	NA	NA	NA	NA	NA	NA	NA	NA	NA	NA	NA	MAP3K14,ARHGAP27,NSF,WNT3,WNT9B	NA
17:44368055	rs199515	17	44856641	44368055	0.82944	1.6e-09	G	C	C	G	3e-04	1	1	NA	NA	NA	NA	NA	NA	NA	NA	NA	NA	NA	NA	NA	NA	NA	NA	MAP3K14,ARHGAP27,NSF,WNT3,WNT9B	NA
17:44368266	rs199515	17	44856641	44368266	0.832027	1.6e-09	G	C	TA	T	3e-04	1	1	NA	NA	NA	NA	NA	NA	NA	NA	NA	NA	NA	NA	NA	NA	NA	NA	MAP3K14,ARHGAP27,NSF,WNT3,WNT9B	NA
17:44368404	rs199515	17	44856641	44368404	0.845767	1.6e-09	G	C	T	C	4e-04	1	1	NA	NA	NA	NA	NA	NA	NA	NA	NA	NA	NA	NA	NA	NA	NA	NA	MAP3K14,ARHGAP27,NSF,WNT3,WNT9B	NA
17:44369214	rs199515	17	44856641	44369214	0.842064	1.6e-09	G	C	C	A	4e-04	1	1	NA	NA	NA	NA	NA	NA	NA	NA	NA	NA	NA	NA	NA	NA	NA	NA	MAP3K14,ARHGAP27,NSF,WNT3,WNT9B	NA
17:44369224	rs199515	17	44856641	44369224	0.842064	1.6e-09	G	C	G	A	4e-04	1	1	NA	NA	NA	NA	NA	NA	NA	NA	NA	NA	NA	NA	NA	NA	NA	NA	MAP3K14,ARHGAP27,NSF,WNT3,WNT9B	NA
17:44369320	rs199515	17	44856641	44369320	0.819036	1.6e-09	G	C	T	C	3e-04	1	1	NA	NA	NA	NA	NA	NA	NA	NA	NA	NA	NA	NA	NA	NA	NA	NA	MAP3K14,ARHGAP27,NSF,WNT3,WNT9B	NA
17:44393298	rs199515	17	44856641	44393298	0.860927	1.6e-09	G	C	TC	T	4e-04	1	1	NA	NA	NA	NA	NA	NA	NA	NA	NA	NA	NA	NA	NA	NA	NA	NA	MAP3K14,ARHGAP27,NSF,WNT3,WNT9B	NA
17:44408004	rs199515	17	44856641	44408004	0.633901	1.6e-09	G	C	C	A	0	1	1	NA	NA	NA	NA	NA	NA	NA	NA	NA	NA	NA	NA	NA	NA	NA	NA	MAP3K14,ARHGAP27,NSF,WNT3,WNT9B	NA
17:44408485	rs199515	17	44856641	44408485	0.509294	1.6e-09	G	C	C	T	0	1	1	NA	NA	NA	NA	NA	NA	NA	NA	NA	NA	NA	NA	NA	NA	NA	NA	MAP3K14,ARHGAP27,NSF,WNT3,WNT9B	NA
17:44487793	rs199515	17	44856641	44487793	0.837257	1.6e-09	G	C	C	G	3e-04	1	1	NA	NA	NA	NA	NA	NA	NA	NA	NA	NA	NA	NA	NA	NA	NA	NA	MAP3K14,ARHGAP27,NSF,WNT3,WNT9B	NA
17:44487794	rs199515	17	44856641	44487794	0.837257	1.6e-09	G	C	T	A	3e-04	1	1	NA	NA	NA	NA	NA	NA	NA	NA	NA	NA	NA	NA	NA	NA	NA	NA	MAP3K14,ARHGAP27,NSF,WNT3,WNT9B	NA
17:44568241	rs199515	17	44856641	44568241	0.8221	1.6e-09	G	C	C	CT	3e-04	1	1	NA	NA	NA	NA	NA	NA	NA	NA	NA	NA	NA	NA	NA	NA	NA	NA	MAP3K14,ARHGAP27,NSF,WNT3,WNT9B	NA
17:44617964	rs199515	17	44856641	44617964	0.564088	1.6e-09	G	C	T	TA	0	1	1	NA	NA	NA	NA	NA	NA	NA	NA	NA	NA	NA	NA	NA	NA	NA	NA	MAP3K14,ARHGAP27,NSF,WNT3,WNT9B	NA
17:44734604	rs199515	17	44856641	44734604	0.84036	1.6e-09	G	C	C	CAAGTGTA	3e-04	1	1	NA	NA	NA	NA	NA	NA	NA	NA	NA	NA	NA	NA	NA	NA	NA	NA	MAP3K14,ARHGAP27,NSF,WNT3,WNT9B	NA
17:44759766	rs199515	17	44856641	44759766	0.546047	1.6e-09	G	C	A	G	0	1	1	NA	NA	NA	NA	NA	NA	NA	NA	NA	NA	NA	NA	NA	NA	NA	NA	MAP3K14,ARHGAP27,NSF,WNT3,WNT9B	NA
17:44762252	rs199515	17	44856641	44762252	0.915799	1.6e-09	G	C	G	A	9e-04	1	1	NA	NA	NA	NA	NA	NA	NA	NA	NA	NA	NA	NA	NA	NA	NA	NA	MAP3K14,ARHGAP27,NSF,WNT3,WNT9B	NA
17:44773783	rs199515	17	44856641	44773783	0.886862	1.6e-09	G	C	A	G	6e-04	1	1	NA	NA	NA	NA	NA	NA	NA	NA	NA	NA	NA	NA	NA	NA	NA	NA	MAP3K14,ARHGAP27,NSF,WNT3,WNT9B	NA
17:44781143	rs199515	17	44856641	44781143	0.744945	1.6e-09	G	C	C	A	1e-04	1	1	NA	NA	NA	NA	NA	NA	NA	NA	NA	NA	NA	NA	NA	NA	NA	NA	MAP3K14,ARHGAP27,NSF,WNT3,WNT9B	NA
17:46124994	rs8073371	17	46096276	46124994	0.767712	2.8e-16	T	C	ACCGCCAACGTT	A	5e-04	0	1	17:46124964-46126278	17:46124971-46126237	17:46124964-46126278	17:46124964-46126278	17:46124971-46126237	17:46124964-46126278	17:46124964-46126278	17:46124971-46126237	17:46124964-46126278	17:46124964-46126278	17:46124971-46126237	17:46124964-46126278	17:46120337-46156125	NA	17:46123750-46127000	NA	PNPO,CBX1,HOXB4	NA
17:46187350	rs8073371	17	46096276	46187350	0.974185	2.8e-16	T	C	G	GTATGAGCTCC	0.0205	1	1	NA	NA	NA	NA	NA	NA	NA	NA	NA	NA	NA	NA	17:46184287-46187437	NA	NA	NA	PNPO,CBX1,HOXB4	NA
17:46187361	rs8073371	17	46096276	46187361	0.974185	2.8e-16	T	C	A	ACT	0.0205	1	1	NA	NA	NA	NA	NA	NA	NA	NA	NA	NA	NA	NA	17:46184287-46187437	NA	NA	NA	PNPO,CBX1,HOXB4	NA
17:46190106	rs8073371	17	46096276	46190106	0.948309	2.8e-16	T	C	TC	T	0.0118	1	1	NA	NA	NA	NA	NA	NA	NA	NA	NA	NA	NA	NA	NA	NA	NA	NA	PNPO,CBX1,HOXB4	NA
17:46408186	rs8073371	17	46096276	46408186	0.71083	2.8e-16	T	C	GA	G	1e-04	0	1	NA	NA	NA	NA	NA	NA	NA	NA	NA	NA	NA	NA	NA	NA	NA	NA	PNPO,CBX1,HOXB4	NA
17:46520822	rs8073371	17	46096276	46520822	0.530862	2.8e-16	T	C	CTGTTTGTT	C	0	0	1	NA	NA	NA	NA	NA	NA	NA	NA	NA	NA	NA	NA	NA	NA	NA	NA	PNPO,CBX1,HOXB4	NA
17:46976429	rs318095	17	46974734	46976429	0.537583	3.3e-15	T	C	C	CAAA	0	0	1	NA	NA	NA	NA	NA	NA	NA	NA	NA	NA	NA	NA	NA	NA	NA	NA	ATP5G1	NA
17:46993948	rs318095	17	46974734	46993948	0.733168	3.3e-15	T	C	TTTTTGTTTTG	T	0	0	1	NA	NA	NA	NA	NA	NA	NA	NA	NA	NA	NA	NA	17:46983392-46995244	NA	NA	NA	ATP5G1	NA
17:47041521	rs318095	17	46974734	47041521	0.66396	3.3e-15	T	C	CAA	C	0	0	1	NA	NA	NA	NA	NA	NA	NA	NA	NA	NA	NA	NA	NA	NA	NA	NA	ATP5G1	NA
17:61665551	rs2854207	17	61947107	61665551	0.609628	4.2e-28	G	C	AT	A	0	0	1	NA	NA	NA	NA	NA	NA	NA	NA	NA	NA	NA	NA	NA	NA	NA	DDX42	ACE,CSH2,GH2,CSH1,CSHL1,GH1,CD79B	NA
17:61728055	rs2854207	17	61947107	61728055	0.79837	4.2e-28	G	C	T	A	1e-04	0	1	NA	NA	NA	NA	NA	NA	NA	NA	NA	NA	NA	NA	NA	NA	NA	DDX42	ACE,CSH2,GH2,CSH1,CSHL1,GH1,CD79B	NA
17:61764710	rs2854207	17	61947107	61764710	0.554494	4.2e-28	G	C	CA	C	0	0	1	NA	NA	NA	NA	NA	NA	NA	NA	NA	NA	NA	NA	NA	NA	NA	DDX42	ACE,CSH2,GH2,CSH1,CSHL1,GH1,CD79B	NA
17:61785257	rs2070776	17	62007498	61785257	0.515956	2e-14	A	G	ATT	A	0	0	1	NA	NA	NA	NA	NA	NA	NA	NA	NA	NA	NA	NA	NA	NA	NA	DDX42	CSH2,GH2,CSH1,CSHL1,GH1,CD79B	NA
17:61815700	rs2854207	17	61947107	61815700	0.880693	4.2e-28	G	C	C	CA	0.0016	0	1	NA	NA	NA	NA	NA	NA	NA	NA	NA	NA	NA	NA	NA	NA	NA	DDX42	ACE,CSH2,GH2,CSH1,CSHL1,GH1,CD79B	NA
17:61832242	rs2854207	17	61947107	61832242	0.6503	4.2e-28	G	C	A	C	0	0	1	NA	NA	NA	NA	NA	NA	NA	NA	NA	NA	NA	NA	NA	NA	NA	DDX42	ACE,CSH2,GH2,CSH1,CSHL1,GH1,CD79B	NA
17:61865282	rs2854207	17	61947107	61865282	0.924501	4.2e-28	G	C	TTG	T	0.0052	1	1	NA	NA	NA	NA	NA	NA	NA	NA	NA	NA	NA	NA	NA	NA	NA	DDX42	ACE,CSH2,GH2,CSH1,CSHL1,GH1,CD79B	NA
17:61892035	rs2854207	17	61947107	61892035	0.705463	4.2e-28	G	C	CT	C	0	0	1	NA	NA	NA	NA	NA	NA	NA	NA	NA	NA	NA	NA	17:61885039-61897688	NA	NA	DDX42	ACE,CSH2,GH2,CSH1,CSHL1,GH1,CD79B	NA
17:62009105	rs2854207	17	61947107	62009105	0.766486	4.2e-28	G	C	C	T	0	0	1	NA	NA	NA	NA	NA	NA	NA	NA	NA	NA	NA	NA	NA	NA	NA	DDX42	ACE,CSH2,GH2,CSH1,CSHL1,GH1,CD79B	NA
17:73311778	rs2117563	17	73368985	73311778	0.600514	2.1e-10	A	G	T	TCACCA	0	0	1	NA	NA	NA	NA	NA	NA	NA	NA	NA	NA	NA	NA	NA	NA	NA	NA	GRB2	NA
17:80075619	rs4239020	17	80176641	80075619	0.724471	1.5e-11	C	T	CAACAAACAAACA	C	3e-04	0	1	NA	NA	NA	NA	NA	NA	NA	NA	NA	NA	NA	NA	NA	NA	NA	NA	DCXR,FASN,SLC16A3,CD7	NA
17:80090635	rs4239020	17	80176641	80090635	0.655307	1.5e-11	C	T	C	CT	1e-04	0	1	NA	NA	NA	NA	NA	NA	NA	NA	NA	NA	NA	NA	17:80090064-80094148	NA	NA	NA	DCXR,FASN,SLC16A3,CD7	NA
18:13091470	rs692964	18	13094132	13091470	0.992157	2.3e-10	G	A	G	GT	0.0112	1	1	NA	NA	NA	NA	NA	NA	NA	NA	NA	NA	NA	NA	NA	NA	NA	NA	NA	NA
18:19254189	rs14062	18	19450303	19254189	0.531576	1.6e-08	A	G	TTCTC	T	3e-04	0	1	NA	NA	NA	NA	NA	NA	NA	NA	NA	NA	NA	NA	NA	NA	NA	NA	ESCO1	NA
18:46497009	rs2337143	18	46482070	46497009	0.648937	3.2e-08	A	G	A	AGGGCT	0.0096	0	1	NA	NA	NA	NA	NA	NA	NA	NA	NA	NA	NA	NA	NA	NA	NA	NA	SMAD7	NA
18:46816112	rs12458127	18	46657358	46816112	0.594879	2.7e-11	T	C	C	T	0	0	1	NA	NA	NA	NA	NA	NA	NA	NA	NA	NA	NA	NA	NA	NA	NA	NA	SMAD7,LIPG	NA
18:46816114	rs12458127	18	46657358	46816114	0.594879	2.7e-11	T	C	C	T	0	0	1	NA	NA	NA	NA	NA	NA	NA	NA	NA	NA	NA	NA	NA	NA	NA	NA	SMAD7,LIPG	NA
18:46954567	rs12458127	18	46657358	46954567	0.600754	2.7e-11	T	C	CCACT	C	0	0	1	NA	NA	NA	NA	NA	NA	NA	NA	NA	NA	NA	NA	NA	NA	NA	NA	SMAD7,LIPG	NA
18:57851459	rs11152213	18	57852948	57851459	1	9.2e-13	C	A	GCCTCCCCCTCACCAAACTTAA	G	0.0756	1	1	NA	NA	NA	NA	NA	NA	NA	NA	NA	NA	NA	NA	NA	NA	NA	NA	NA	NA
18:57863234	rs11152213	18	57852948	57863234	0.758021	9.2e-13	C	A	TC	T	0.0011	0	1	NA	NA	NA	NA	NA	NA	NA	NA	NA	NA	NA	NA	NA	NA	NA	NA	NA	NA
18:74980498	rs8097893	18	74983055	74980498	0.642938	1.3e-10	G	A	GCCT	G	0.001	0	1	NA	NA	NA	NA	NA	NA	NA	NA	NA	NA	NA	NA	NA	NA	NA	NA	NA	NA
19:10315768	rs6511689	19	10321089	10315768	0.596412	1.2e-08	C	T	C	CAGAGAGAGAGAAAG	0.0034	0	1	NA	NA	NA	NA	NA	NA	NA	NA	NA	NA	NA	NA	NA	NA	NA	PPAN-P2RY11,PPAN	DNMT1	NA
19:10755412	rs8102380	19	10801185	10755412	0.978938	5.9e-12	G	A	T	TTCCCC	0.0233	1	1	NA	19:10754588-10755413	19:10754588-10755413	NA	19:10754588-10755413	19:10754588-10755413	NA	NA	NA	NA	NA	NA	19:10747672-10758918	NA	NA	SLC44A2	QTRT1	NA
19:10783027	rs8102380	19	10801185	10783027	0.711542	5.9e-12	G	A	ATTTTTTTTT	A	5e-04	0	1	NA	NA	NA	NA	NA	NA	NA	NA	NA	NA	NA	NA	19:10777985-10784546	NA	NA	SLC44A2	QTRT1	NA
19:17527526	rs8103068	19	17522869	17527526	0.741567	5e-12	C	T	CT	C	0.0016	0	1	NA	NA	NA	NA	NA	NA	NA	NA	NA	NA	NA	NA	NA	NA	NA	NA	SLC27A1,PGLS	NA
19:19376215	rs8103992	19	19665643	19376215	0.567434	3.6e-10	A	C	T	C	2e-04	0	1	NA	NA	NA	NA	NA	NA	NA	NA	NA	NA	NA	NA	NA	NA	NA	NA	RFXANK,MAU2,NDUFA13,PBX4	NA
19:19402698	rs8103992	19	19665643	19402698	0.62942	3.6e-10	A	C	T	TCACACACACACACA	7e-04	0	1	NA	NA	NA	NA	NA	NA	NA	NA	NA	NA	NA	NA	NA	NA	NA	NA	RFXANK,MAU2,NDUFA13,PBX4	NA
19:19580964	rs8103992	19	19665643	19580964	0.644398	3.6e-10	A	C	GT	G	9e-04	0	1	NA	NA	NA	NA	NA	NA	NA	NA	NA	NA	NA	NA	NA	NA	NA	NA	RFXANK,MAU2,NDUFA13,PBX4	NA
19:2153985	rs11880992	19	2176403	2153985	0.857328	1.1e-26	A	G	A	T	0.0083	1	1	NA	NA	NA	NA	NA	NA	NA	NA	NA	NA	NA	NA	19:2147968-2155249	NA	NA	NA	DOT1L,OAZ1	NA
1:92988188	rs2811594	1	93343282	92988188	0.645642	3.1e-13	A	G	C	CAAAAAA	0	0	1	NA	NA	NA	NA	NA	NA	NA	NA	NA	NA	NA	NA	NA	NA	NA	NA	GFI1,MTF2	NA
19:30994819	rs7253628	19	31047269	30994819	0.794334	6.2e-10	G	A	C	CT	0.0047	1	1	NA	NA	NA	NA	NA	NA	NA	NA	NA	NA	NA	NA	NA	NA	NA	NA	NA	NA
19:30994827	rs7253628	19	31047269	30994827	0.794334	6.2e-10	G	A	T	TC	0.0047	1	1	NA	NA	NA	NA	NA	NA	NA	NA	NA	NA	NA	NA	NA	NA	NA	NA	NA	NA
19:31023029	rs7253628	19	31047269	31023029	0.838916	6.2e-10	G	A	C	CT	0.0077	1	1	NA	NA	NA	NA	NA	NA	NA	NA	NA	NA	NA	NA	NA	NA	NA	NA	NA	NA
19:38062903	rs4802134	19	38346685	38062903	0.583643	2.9e-11	A	G	A	AG	0	0	1	NA	NA	NA	NA	NA	NA	NA	NA	NA	NA	NA	NA	NA	NA	NA	NA	NA	NA
19:38062922	rs4802134	19	38346685	38062922	0.587274	2.9e-11	A	G	A	AT	0	0	1	NA	NA	NA	NA	NA	NA	NA	NA	NA	NA	NA	NA	NA	NA	NA	NA	NA	NA
19:38062928	rs4802134	19	38346685	38062928	0.587274	2.9e-11	A	G	T	TA	0	0	1	NA	NA	NA	NA	NA	NA	NA	NA	NA	NA	NA	NA	NA	NA	NA	NA	NA	NA
19:38226920	rs4802134	19	38346685	38226920	0.735479	2.9e-11	A	G	C	CAAAAAA	8e-04	0	1	NA	NA	NA	NA	NA	NA	NA	NA	NA	NA	NA	NA	NA	NA	NA	NA	NA	NA
19:41918285	rs4803468	19	41922352	41918285	0.987971	1.2e-20	A	G	C	CTTTTTT	0.0079	1	1	NA	NA	NA	NA	NA	NA	NA	NA	NA	NA	NA	NA	NA	NA	NA	NA	BCKDHA,B3GNT8	NA
19:41927542	rs4803468	19	41922352	41927542	0.995973	1.2e-20	A	G	A	AGGG	0.0116	1	1	NA	NA	NA	NA	NA	NA	NA	NA	NA	NA	NA	NA	NA	NA	NA	NA	BCKDHA,B3GNT8	NA
19:41935730	rs4803468	19	41922352	41935730	0.871985	1.2e-20	A	G	G	GTTTCTTTTTTT	5e-04	0	1	NA	NA	NA	NA	NA	NA	NA	NA	NA	NA	NA	NA	NA	NA	NA	NA	BCKDHA,B3GNT8	NA
19:42755641	rs11880124	19	42683791	42755641	0.530076	4e-14	G	A	CA	C	0	0	1	NA	NA	NA	NA	NA	NA	NA	NA	NA	NA	NA	NA	19:42745684-42761359	NA	19:42753275-42761050	NA	ATP1A3,PAFAH1B3	NA
19:42755646	rs11880124	19	42683791	42755646	0.530076	4e-14	G	A	AT	A	0	0	1	NA	NA	NA	NA	NA	NA	NA	NA	NA	NA	NA	NA	19:42745684-42761359	NA	19:42753275-42761050	NA	ATP1A3,PAFAH1B3	NA
19:44080628	rs2682587	19	44082429	44080628	0.899563	4.3e-10	A	C	CCA	C	0.012	0	1	NA	19:44079426-44080713	19:44079421-44080713	NA	19:44079426-44080713	19:44079421-44080713	NA	19:44079426-44080713	19:44079421-44080713	NA	19:44079426-44080713	19:44079421-44080713	NA	NA	19:44078350-44081550	NA	CD177,LYPD3,XRCC1	NA
19:7184071	rs891088	19	7184762	7184071	0.953068	1.3e-15	G	A	CAAAA	C	0.105	1	1	NA	NA	NA	NA	NA	NA	NA	NA	NA	NA	NA	NA	NA	NA	NA	NA	NA	NA
20:21199818	rs6137287	20	21180259	21199818	0.635996	4.8e-10	T	C	G	C	6e-04	0	1	NA	NA	NA	NA	NA	NA	NA	NA	NA	NA	NA	NA	NA	NA	NA	NA	NKX2-4	NA
20:21199821	rs6137287	20	21180259	21199821	0.635996	4.8e-10	T	C	C	G	6e-04	0	1	NA	NA	NA	NA	NA	NA	NA	NA	NA	NA	NA	NA	NA	NA	NA	NA	NKX2-4	NA
20:21199823	rs6137287	20	21180259	21199823	0.635996	4.8e-10	T	C	T	A	6e-04	0	1	NA	NA	NA	NA	NA	NA	NA	NA	NA	NA	NA	NA	NA	NA	NA	NA	NKX2-4	NA
20:21199826	rs6137287	20	21180259	21199826	0.537626	4.8e-10	T	C	T	A	1e-04	0	1	NA	NA	NA	NA	NA	NA	NA	NA	NA	NA	NA	NA	NA	NA	NA	NA	NKX2-4	NA
20:21199827	rs6137287	20	21180259	21199827	0.809068	4.8e-10	T	C	TA	T	0.0058	1	1	NA	NA	NA	NA	NA	NA	NA	NA	NA	NA	NA	NA	NA	NA	NA	NA	NKX2-4	NA
20:21199830	rs6137287	20	21180259	21199830	0.809068	4.8e-10	T	C	TA	T	0.0058	1	1	NA	NA	NA	NA	NA	NA	NA	NA	NA	NA	NA	NA	NA	NA	NA	NA	NKX2-4	NA
20:21199831	rs6137287	20	21180259	21199831	0.809068	4.8e-10	T	C	TAG	T	0.0058	1	1	NA	NA	NA	NA	NA	NA	NA	NA	NA	NA	NA	NA	NA	NA	NA	NA	NKX2-4	NA
20:32287917	rs1074683	20	32304653	32287917	0.94331	2.4e-42	G	C	T	C	0.013	0	1	NA	NA	NA	NA	NA	NA	NA	NA	NA	NA	NA	NA	NA	NA	NA	NA	CBFA2T2	NA
20:33685158	rs1535466	20	33718706	33685158	0.622032	1.8e-29	G	A	G	GTA	0	0	1	NA	NA	NA	NA	NA	NA	NA	NA	NA	NA	NA	NA	NA	NA	NA	NA	NCOA6,GGT7,ACSS2,GSS	NA
20:33685188	rs1535466	20	33718706	33685188	0.513586	1.8e-29	G	A	G	GTA	0	0	1	NA	NA	NA	NA	NA	NA	NA	NA	NA	NA	NA	NA	NA	NA	NA	NA	NCOA6,GGT7,ACSS2,GSS	NA
20:33685232	rs1535466	20	33718706	33685232	0.819007	1.8e-29	G	A	G	A	5e-04	0	1	NA	NA	NA	NA	NA	NA	NA	NA	NA	NA	NA	NA	NA	NA	NA	NA	NCOA6,GGT7,ACSS2,GSS	NA
20:34008850	rs143384	20	34025756	34008850	0.691437	1.3e-71	G	A	CAA	C	0	0	1	NA	NA	NA	NA	NA	NA	NA	NA	NA	NA	NA	NA	NA	NA	NA	NA	GDF5,CEP250	GDF5
20:34140939	rs2425163	20	34432670	34140939	0.52408	3.4e-17	G	A	A	ATTT	0	0	1	NA	NA	NA	NA	NA	NA	NA	NA	NA	NA	NA	NA	NA	NA	NA	NA	GDF5,CEP250,NFS1	GDF5
20:34221825	rs2425163	20	34432670	34221825	0.679315	3.4e-17	G	A	GCACTCGGCTCACT	G	0	0	1	NA	NA	NA	NA	NA	NA	NA	NA	NA	NA	NA	NA	NA	NA	NA	NA	GDF5,CEP250,NFS1	GDF5
20:34492689	rs2425163	20	34432670	34492689	0.679504	3.4e-17	G	A	C	CTCCTTCCT	0	0	1	NA	NA	NA	NA	NA	NA	NA	NA	NA	NA	NA	NA	NA	NA	NA	NA	GDF5,CEP250,NFS1	GDF5
20:34514043	rs2425163	20	34432670	34514043	0.664913	3.4e-17	G	A	C	CAA	0	0	1	NA	NA	NA	NA	NA	NA	NA	NA	NA	NA	NA	NA	NA	NA	NA	NA	GDF5,CEP250,NFS1	GDF5
20:34573409	rs2425163	20	34432670	34573409	0.539073	3.4e-17	G	A	CT	C	0	0	1	NA	NA	NA	NA	NA	NA	NA	NA	NA	NA	NA	NA	NA	NA	NA	NA	GDF5,CEP250,NFS1	GDF5
20:47629050	rs17450430	20	47772264	47629050	0.607654	6.2e-24	T	A	TTTG	T	0	0	1	NA	NA	NA	NA	NA	NA	NA	NA	NA	NA	NA	NA	NA	NA	NA	NA	PREX1	NA
20:47695999	rs17450430	20	47772264	47695999	0.620103	6.2e-24	T	A	T	A	0	0	1	NA	NA	NA	NA	NA	NA	NA	NA	NA	NA	NA	NA	NA	NA	NA	NA	PREX1	NA
20:48622636	rs6020202	20	48634821	48622636	0.779957	6.3e-09	A	G	CT	C	0.0047	0	1	NA	NA	NA	NA	NA	NA	NA	NA	NA	NA	NA	NA	NA	NA	NA	NA	SLC9A8,SNAI1	NA
20:60957151	rs6061231	20	60956917	60957151	0.724527	1.7e-10	A	C	CGATGATGGTGAT	C	0.0017	0	1	NA	NA	NA	NA	NA	NA	NA	NA	NA	NA	NA	NA	NA	NA	NA	NA	ADRM1	NA
20:6591722	rs1884897	20	6612832	6591722	0.907842	4.7e-33	A	G	CAA	C	0.0036	0	1	NA	NA	NA	NA	NA	NA	NA	NA	NA	NA	NA	NA	NA	NA	NA	NA	NA	NA
2:109078455	rs13388725	2	109047190	109078455	0.970002	2.4e-09	G	A	AT	A	0.0038	1	1	NA	NA	NA	NA	NA	NA	NA	NA	NA	NA	NA	NA	NA	NA	NA	NA	NA	NA
2:109092509	rs13388725	2	109047190	109092509	0.95765	2.4e-09	G	A	GCC	G	0.0031	1	1	NA	NA	NA	NA	NA	NA	NA	NA	NA	NA	NA	NA	NA	NA	NA	NA	NA	NA
2:109129542	rs13388725	2	109047190	109129542	0.918542	2.4e-09	G	A	C	CTTT	0.0019	1	1	NA	NA	NA	NA	NA	NA	NA	NA	NA	NA	NA	NA	NA	NA	NA	NA	NA	NA
2:109169048	rs13388725	2	109047190	109169048	0.803253	2.4e-09	G	A	GTGTGTGTGTGTA	G	5e-04	0	1	NA	NA	NA	NA	NA	NA	NA	NA	NA	NA	NA	NA	NA	NA	NA	NA	NA	NA
21:27249153	rs2829941	21	27208935	27249153	0.692026	3.2e-08	G	T	C	CTATA	0.0027	0	1	NA	NA	NA	NA	NA	NA	NA	NA	NA	NA	NA	NA	NA	NA	NA	JAM2	JAM2,ATP5J,GABPA,APP	NA
2:135941965	rs4953951	2	136187345	135941965	0.775408	4.3e-11	T	C	A	ATTT	2e-04	0	1	NA	NA	NA	NA	NA	NA	NA	NA	NA	NA	NA	NA	NA	NA	NA	NA	NA	NA
2:136127603	rs4953951	2	136187345	136127603	0.975118	4.3e-11	T	C	C	CTTT	0.0035	1	1	NA	NA	NA	NA	NA	NA	NA	NA	NA	NA	NA	NA	NA	NA	NA	NA	NA	NA
2:136329560	rs4953951	2	136187345	136329560	0.802666	4.3e-11	T	C	C	CACCACGTCA	3e-04	1	1	NA	NA	NA	NA	NA	NA	NA	NA	NA	NA	NA	NA	NA	NA	NA	NA	NA	NA
2:136329570	rs4953951	2	136187345	136329570	0.802666	4.3e-11	T	C	T	TCCA	3e-04	1	1	NA	NA	NA	NA	NA	NA	NA	NA	NA	NA	NA	NA	NA	NA	NA	NA	NA	NA
2:136334984	rs4953951	2	136187345	136334984	0.557689	4.3e-11	T	C	C	CAA	0	0	1	NA	NA	NA	NA	NA	NA	NA	NA	NA	NA	NA	NA	NA	NA	NA	NA	NA	NA
2:145241752	rs749234	2	145231349	145241752	0.68976	1.3e-08	A	G	T	TTGTGTGTGTGTGTGTGTGTG	0.0034	0	1	NA	NA	NA	NA	NA	NA	NA	NA	NA	NA	NA	NA	NA	NA	NA	NA	ZEB2,ZEB2-AS1	NA
2:172189540	rs12987566	2	172152646	172189540	0.615704	1.4e-12	T	C	A	ATTT	6e-04	0	1	NA	NA	NA	NA	NA	NA	NA	NA	NA	NA	NA	NA	NA	NA	NA	NA	NA	NA
2:178636729	rs7567851	2	178684720	178636729	0.565894	2.2e-12	C	G	CAATA	C	0	0	1	NA	NA	NA	NA	NA	NA	NA	NA	NA	NA	NA	NA	NA	NA	NA	NA	PDE11A	NA
2:178669816	rs7567851	2	178684720	178669816	1	2.2e-12	C	G	AT	A	0.027	1	1	NA	NA	NA	NA	NA	NA	NA	NA	NA	NA	NA	NA	NA	NA	NA	NA	PDE11A	NA
2:178669817	rs7567851	2	178684720	178669817	1	2.2e-12	C	G	AT	A	0.027	1	1	NA	NA	NA	NA	NA	NA	NA	NA	NA	NA	NA	NA	NA	NA	NA	NA	PDE11A	NA
2:191559190	rs12693589	2	191832662	191559190	0.592868	5.5e-11	C	T	TA	T	1e-04	0	1	NA	NA	NA	NA	NA	NA	NA	NA	NA	NA	NA	NA	NA	NA	NA	GLS	NAB1,GLS,STAT1	NA
2:191739216	rs12693589	2	191832662	191739216	0.554646	5.5e-11	C	T	C	CA	0	0	1	NA	NA	NA	NA	NA	NA	NA	NA	NA	NA	NA	NA	NA	NA	NA	GLS	NAB1,GLS,STAT1	NA
2:20106648	rs13006748	2	20151819	20106648	0.542227	1e-11	C	G	A	ATGGTGG	2e-04	0	1	2:20101439-20109633	2:20101439-20109625	2:20101439-20109633	2:20101439-20109633	2:20101439-20109625	2:20101439-20109633	2:20101439-20109633	2:20101439-20109625	2:20101439-20109633	2:20101439-20109633	2:20101439-20109625	2:20101439-20109633	NA	NA	NA	NA	LAPTM4A	MATN3
2:219175315	rs992157	2	219154781	219175315	0.601643	1.6e-09	G	A	CTT	C	2e-04	0	1	NA	NA	NA	NA	NA	NA	NA	NA	NA	NA	NA	NA	NA	NA	NA	NA	SLC11A1,VIL1	NA
2:219460127	rs2305833	2	219305404	219460127	0.953811	7.8e-14	G	C	C	CTTTTTT	0.0024	1	1	NA	NA	NA	NA	NA	NA	NA	NA	NA	NA	NA	NA	NA	NA	NA	NA	SLC11A1,VIL1,PLCD4,ZNF142,STK36,WNT6,WNT10A	NA
2:232284801	rs6733349	2	232268312	232284801	0.52108	7.1e-14	C	T	CAAAAAAAAA	C	0	0	1	NA	NA	NA	NA	NA	NA	NA	NA	NA	NA	NA	NA	NA	NA	NA	NA	B3GNT7	NA
2:232951160	rs2343240	2	233087483	232951160	0.513163	3.6e-09	C	T	A	G	1e-04	0	1	NA	NA	NA	NA	NA	NA	NA	NA	NA	NA	NA	NA	NA	NA	NA	NA	ALPP,ALPPL2	NA
2:232951367	rs3116168	2	232989831	232951367	0.624169	2.4e-09	T	C	A	ATG	0.0012	0	1	NA	NA	NA	NA	NA	NA	NA	NA	NA	NA	NA	NA	NA	NA	NA	NA	ALPP,ALPPL2	NA
2:232961437	rs2343240	2	233087483	232961437	0.61912	3.6e-09	C	T	T	TATG	6e-04	0	1	NA	NA	NA	NA	NA	NA	NA	NA	NA	NA	NA	NA	NA	NA	NA	NA	ALPP,ALPPL2	NA
2:232961441	rs2343240	2	233087483	232961441	0.61912	3.6e-09	C	T	T	TCA	6e-04	0	1	NA	NA	NA	NA	NA	NA	NA	NA	NA	NA	NA	NA	NA	NA	NA	NA	ALPP,ALPPL2	NA
2:24880089	rs2278483	2	25040082	24880089	0.720565	6.5e-20	T	C	CAAA	C	2e-04	0	1	NA	NA	NA	NA	NA	NA	NA	NA	NA	NA	NA	NA	NA	NA	NA	NA	ADCY3	NA
2:24880092	rs2278483	2	25040082	24880092	0.720565	6.5e-20	T	C	A	G	2e-04	0	1	NA	NA	NA	NA	NA	NA	NA	NA	NA	NA	NA	NA	NA	NA	NA	NA	ADCY3	NA
2:33399984	rs6751657	2	33405151	33399984	0.936942	9.4e-13	T	C	TA	T	0.0058	1	1	NA	NA	NA	NA	NA	NA	NA	NA	NA	NA	NA	NA	NA	NA	NA	NA	NA	NA
2:33464969	rs6751657	2	33405151	33464969	0.620826	9.4e-13	T	C	T	TTAAA	0	0	1	NA	NA	NA	NA	NA	NA	NA	NA	NA	NA	NA	NA	NA	NA	NA	NA	NA	NA
2:56016038	rs3791673	2	56113538	56016038	0.586501	1.9e-10	A	G	C	G	6e-04	0	1	NA	NA	NA	NA	NA	NA	NA	NA	NA	NA	NA	NA	NA	NA	NA	EFEMP1	NA	NA
2:56017460	rs3791673	2	56113538	56017460	0.586501	1.9e-10	A	G	A	G	6e-04	0	1	NA	NA	NA	NA	NA	NA	NA	NA	NA	NA	NA	NA	NA	NA	NA	EFEMP1	NA	NA
2:56094578	rs3791679	2	56096892	56094578	0.851286	1.3e-96	G	A	CT	C	0	0	1	NA	NA	NA	NA	NA	NA	NA	NA	NA	NA	NA	NA	2:56088199-56095084	NA	NA	EFEMP1	NA	NA
2:68459341	rs2120335	2	68495002	68459341	0.870185	8.4e-10	A	G	TGTA	T	0.0036	0	1	NA	NA	NA	NA	NA	NA	NA	NA	NA	NA	NA	NA	NA	NA	NA	NA	NA	NA
2:68459343	rs2120335	2	68495002	68459343	0.870185	8.4e-10	A	G	A	G	0.0036	0	1	NA	NA	NA	NA	NA	NA	NA	NA	NA	NA	NA	NA	NA	NA	NA	NA	NA	NA
2:68459344	rs2120335	2	68495002	68459344	0.870185	8.4e-10	A	G	TA	T	0.0036	0	1	NA	NA	NA	NA	NA	NA	NA	NA	NA	NA	NA	NA	NA	NA	NA	NA	NA	NA
3:136203337	rs9880211	3	136107549	136203337	0.962282	1.3e-20	A	G	A	G	0.0034	1	1	NA	NA	NA	NA	NA	NA	NA	NA	NA	NA	NA	NA	NA	NA	NA	NA	PCCB,STAG1	NA
3:156855232	rs4325879	3	156851984	156855232	0.876677	3.7e-10	T	C	CCCTTTGG	C	0.0508	1	1	NA	NA	NA	NA	NA	NA	NA	NA	NA	NA	NA	NA	3:156839754-156879833	NA	NA	NA	NA	NA
3:183374693	rs9858528	3	183355405	183374693	0.814219	8.5e-11	G	A	A	G	4e-04	0	1	NA	NA	NA	NA	NA	NA	NA	NA	NA	NA	NA	NA	NA	NA	NA	NA	NA	NA
3:183374894	rs9858528	3	183355405	183374894	0.994945	8.5e-11	G	A	TG	T	0.0055	1	1	NA	NA	NA	NA	NA	NA	NA	NA	NA	NA	NA	NA	NA	NA	NA	NA	NA	NA
3:183374895	rs9858528	3	183355405	183374895	0.994945	8.5e-11	G	A	CA	C	0.0055	1	1	NA	NA	NA	NA	NA	NA	NA	NA	NA	NA	NA	NA	NA	NA	NA	NA	NA	NA
3:183396719	rs9858528	3	183355405	183396719	0.994945	8.5e-11	G	A	C	CAGA	0.0055	1	1	NA	NA	NA	NA	NA	NA	NA	NA	NA	NA	NA	NA	3:183395472-183397159	NA	NA	NA	NA	NA
3:185514419	rs16860216	3	185488882	185514419	0.709701	5.2e-26	A	G	AG	A	0	0	1	NA	NA	NA	NA	NA	NA	NA	NA	NA	NA	NA	NA	3:185513845-185516219	NA	NA	IGF2BP2	NA	NA
3:185514420	rs16860216	3	185488882	185514420	0.709701	5.2e-26	A	G	AG	A	0	0	1	NA	NA	NA	NA	NA	NA	NA	NA	NA	NA	NA	NA	3:185513845-185516219	NA	NA	IGF2BP2	NA	NA
3:185514421	rs16860216	3	185488882	185514421	0.709701	5.2e-26	A	G	AG	A	0	0	1	NA	NA	NA	NA	NA	NA	NA	NA	NA	NA	NA	NA	3:185513845-185516219	NA	NA	IGF2BP2	NA	NA
3:185518499	rs720390	3	185548683	185518499	0.530255	8.8e-58	A	G	CCA	C	0.0245	1	1	NA	NA	NA	NA	NA	NA	NA	NA	NA	NA	NA	NA	NA	NA	NA	IGF2BP2	NA	NA
3:185518499	rs16860216	3	185488882	185518499	0.919086	5.2e-26	A	G	CCA	C	0.0245	1	1	NA	NA	NA	NA	NA	NA	NA	NA	NA	NA	NA	NA	NA	NA	NA	IGF2BP2	NA	NA
3:41279188	rs3915129	3	41243742	41279188	0.761013	3.8e-08	G	T	C	CT	0.0016	0	1	NA	NA	NA	NA	NA	NA	NA	NA	NA	NA	NA	NA	3:41239265-41291759	NA	NA	NA	CTNNB1	NA
3:50237845	rs4256170	3	51192126	50237845	0.652944	3.7e-08	A	G	G	A	0.002	0	1	NA	NA	NA	NA	NA	NA	NA	NA	NA	NA	NA	NA	NA	NA	NA	NA	GNAI2,HYAL3,HYAL1,HYAL2,CYB561D2,HEMK1	NA
3:51053880	rs4256170	3	51192126	51053880	0.726537	3.7e-08	A	G	A	ATG	0.0045	0	1	NA	NA	NA	NA	NA	NA	NA	NA	NA	NA	NA	NA	NA	NA	NA	NA	GNAI2,HYAL3,HYAL1,HYAL2,CYB561D2,HEMK1	NA
3:52609688	rs2240919	3	52831701	52609688	0.70285	7.2e-12	G	C	A	AT	0.0018	1	1	NA	NA	NA	NA	NA	NA	NA	NA	NA	NA	NA	NA	3:52606779-52610096	NA	NA	NA	ALAS1,TWF2,GLYCTK,GLYCTK-AS1,PHF7,SPCS1	NA
3:52611446	rs2240919	3	52831701	52611446	0.671341	7.2e-12	G	C	C	CAAAA	0.0011	1	1	NA	NA	NA	NA	NA	NA	NA	NA	NA	NA	NA	NA	NA	NA	NA	NA	ALAS1,TWF2,GLYCTK,GLYCTK-AS1,PHF7,SPCS1	NA
3:52616427	rs2240919	3	52831701	52616427	0.660903	7.2e-12	G	C	CT	C	9e-04	0	1	NA	NA	NA	NA	NA	NA	NA	NA	NA	NA	NA	NA	NA	NA	NA	NA	ALAS1,TWF2,GLYCTK,GLYCTK-AS1,PHF7,SPCS1	NA
3:52670773	rs2240919	3	52831701	52670773	0.642417	7.2e-12	G	C	CAAAAA	C	7e-04	0	1	NA	NA	NA	NA	NA	NA	NA	NA	NA	NA	NA	NA	NA	NA	NA	NA	ALAS1,TWF2,GLYCTK,GLYCTK-AS1,PHF7,SPCS1	NA
3:52752488	rs2240919	3	52831701	52752488	0.551829	7.2e-12	G	C	C	CAA	1e-04	0	1	NA	NA	NA	NA	NA	NA	NA	NA	NA	NA	NA	NA	NA	NA	NA	NA	ALAS1,TWF2,GLYCTK,GLYCTK-AS1,PHF7,SPCS1	NA
3:53134985	rs2581830	3	53134098	53134985	0.663711	7.6e-16	T	C	CAAAAAAAAA	C	1e-04	0	1	NA	NA	NA	NA	NA	NA	NA	NA	NA	NA	NA	NA	NA	NA	3:53134150-53136975	NA	RFT1,PRKCD,TKT	NA
3:56577609	rs9835332	3	56667682	56577609	0.561878	3e-22	C	G	C	CT	0	0	1	NA	NA	NA	NA	NA	NA	NA	NA	NA	NA	NA	NA	NA	NA	NA	NA	NA	NA
3:61534364	rs6794009	3	61513495	61534364	0.67953	2.8e-08	G	A	G	GTT	0.0042	1	1	NA	NA	NA	NA	NA	NA	NA	NA	NA	NA	NA	NA	NA	NA	NA	NA	NA	NA
4:106217588	rs12639764	4	106216205	106217588	0.987253	5e-20	C	T	AAT	A	0.0689	1	1	NA	NA	NA	NA	NA	NA	NA	NA	NA	NA	NA	NA	NA	NA	NA	NA	PPA2	NA
4:109429547	rs1562975	4	109408608	109429547	0.99052	4e-15	A	G	AAAAC	A	0.0074	1	1	NA	NA	NA	NA	NA	NA	NA	NA	NA	NA	NA	NA	NA	NA	NA	NA	NA	NA
4:122666464	rs6838153	4	122720999	122666464	0.667456	7.9e-12	G	A	CATT	C	4e-04	0	1	NA	NA	NA	NA	NA	NA	NA	NA	NA	NA	NA	NA	NA	NA	NA	NA	ANXA5,CCNA2	NA
4:145576904	rs6845999	4	145565826	145576904	0.707139	1.3e-12	T	C	ACTCTT	A	3e-04	0	1	NA	NA	NA	NA	NA	NA	NA	NA	NA	NA	NA	NA	NA	NA	NA	HHIP-AS1,HHIP	HHIP-AS1,HHIP	NA
4:17908311	rs7692995	4	17936634	17908311	0.707761	5.2e-100	C	T	CT	C	0	0	1	NA	NA	NA	NA	NA	NA	NA	NA	NA	NA	NA	NA	NA	NA	NA	NA	LCORL	NA
4:18012019	rs7692995	4	17936634	18012019	0.639602	5.2e-100	C	T	GTCTC	G	0	0	1	NA	NA	NA	NA	NA	NA	NA	NA	NA	NA	NA	NA	NA	NA	NA	NA	LCORL	NA
4:2166529	rs867245	4	2218888	2166529	0.63376	4e-10	G	C	CAAAAAAAAAAAAAAAAAAAAAAAAA	C	3e-04	0	1	NA	NA	NA	NA	NA	NA	NA	NA	NA	NA	NA	NA	NA	NA	NA	MXD4	NA	NA
4:39281739	rs2306596	4	39343940	39281739	0.547926	1.8e-11	A	C	G	GT	0	0	1	NA	NA	NA	NA	NA	NA	NA	NA	NA	NA	NA	NA	NA	NA	NA	NA	LIAS,UGDH	NA
4:39286265	rs2306596	4	39343940	39286265	0.537899	1.8e-11	A	C	TAAA	T	0	0	1	NA	NA	NA	NA	NA	NA	NA	NA	NA	NA	NA	NA	NA	NA	NA	NA	LIAS,UGDH	NA
4:7876257	rs6829680	4	7912333	7876257	0.580807	2.2e-08	A	G	A	ATTTTTTTTTTTTTT	2e-04	0	1	NA	NA	NA	NA	NA	NA	NA	NA	NA	NA	NA	NA	4:7866535-7922538	NA	NA	NA	NA	NA
4:82185520	rs17556750	4	82155568	82185520	0.643629	2.8e-43	A	C	C	CT	0	0	1	NA	NA	NA	NA	NA	NA	NA	NA	NA	NA	NA	NA	NA	NA	NA	PRKG2	NA	PRKG2
4:88206508	rs11731978	4	88194170	88206508	0.930105	4.6e-08	G	A	C	G	0.01	1	1	NA	NA	NA	NA	NA	NA	NA	NA	NA	NA	NA	NA	NA	NA	NA	NA	AFF1,NUDT9	NA
4:88300924	rs11731978	4	88194170	88300924	0.531443	4.6e-08	G	A	A	ATATAGTAATAGTATAT	1e-04	0	1	NA	NA	NA	NA	NA	NA	NA	NA	NA	NA	NA	NA	NA	NA	NA	NA	AFF1,NUDT9	NA
5:122696366	rs1582931	5	122657199	122696366	0.814117	2.7e-20	A	G	ACAAGAGGGTAGGAAATAC	A	0.0037	1	1	NA	NA	NA	NA	NA	NA	NA	NA	NA	NA	NA	NA	NA	NA	NA	NA	NA	NA
5:122755247	rs1582931	5	122657199	122755247	0.653802	2.7e-20	A	G	CAA	C	0	0	1	NA	NA	NA	NA	NA	NA	NA	NA	NA	NA	NA	NA	NA	NA	NA	NA	NA	NA
5:129020192	rs39623	5	129054621	129020192	0.827029	7.2e-17	A	T	G	GCATTATATTACATTA	0.0011	0	1	NA	NA	NA	NA	NA	NA	NA	NA	NA	NA	NA	NA	NA	NA	NA	NA	NA	NA
5:131511729	rs7701414	5	131585958	131511729	0.579396	4.9e-42	G	A	A	AAT	0	0	1	NA	NA	NA	NA	NA	NA	NA	NA	NA	NA	NA	NA	NA	NA	NA	NA	ACSL6,P4HA2-AS1,P4HA2,SLC22A4	NA
5:131668423	rs7701414	5	131585958	131668423	0.520592	4.9e-42	G	A	GCACA	G	0	0	1	NA	NA	NA	NA	NA	NA	NA	NA	NA	NA	NA	NA	NA	NA	NA	NA	ACSL6,P4HA2-AS1,P4HA2,SLC22A4	NA
5:170870139	rs4620037	5	170875097	170870139	0.706322	9.9e-21	C	A	CTTT	C	6e-04	0	1	NA	NA	NA	NA	NA	NA	NA	NA	NA	NA	NA	NA	NA	NA	NA	NA	FGF18	NA
5:171014823	rs1529701	5	171000977	171014823	0.811182	8.5e-13	T	C	CAAA	C	0.0046	0	1	NA	NA	NA	NA	NA	NA	NA	NA	NA	NA	NA	NA	NA	NA	NA	NA	NA	NA
5:176530356	rs11950938	5	176576293	176530356	0.783823	1.6e-08	G	C	G	T	4e-04	0	1	NA	NA	NA	NA	NA	NA	NA	NA	NA	NA	NA	NA	NA	NA	NA	MXD3	FGFR4,NSD1,SLC34A1	NA
5:176531331	rs12055154	5	176675423	176531331	0.71989	7.8e-11	G	A	GTTT	G	5e-04	0	1	NA	NA	NA	NA	NA	NA	NA	NA	NA	NA	NA	NA	NA	NA	NA	MXD3	FGFR4,NSD1,SLC34A1	NA
5:176538601	rs11950938	5	176576293	176538601	1	1.6e-08	G	C	CA	C	0.0072	1	1	NA	NA	NA	NA	NA	NA	NA	NA	NA	NA	NA	NA	NA	NA	NA	MXD3	FGFR4,NSD1,SLC34A1	NA
5:176547098	rs11950938	5	176576293	176547098	1	1.6e-08	G	C	AG	A	0.0072	1	1	NA	NA	NA	NA	NA	NA	NA	NA	NA	NA	NA	NA	NA	NA	NA	MXD3	FGFR4,NSD1,SLC34A1	NA
5:176552561	rs11950938	5	176576293	176552561	1	1.6e-08	G	C	C	CTTTTTTTTTTTT	0.0072	1	1	NA	NA	NA	NA	NA	NA	NA	NA	NA	NA	NA	NA	NA	NA	NA	MXD3	FGFR4,NSD1,SLC34A1	NA
5:176553264	rs11950938	5	176576293	176553264	1	1.6e-08	G	C	G	T	0.0072	1	1	NA	NA	NA	NA	NA	NA	NA	NA	NA	NA	NA	NA	NA	NA	NA	MXD3	FGFR4,NSD1,SLC34A1	NA
5:176577540	rs11950938	5	176576293	176577540	1	1.6e-08	G	C	A	T	0.0072	1	1	NA	NA	NA	NA	NA	NA	NA	NA	NA	NA	NA	NA	NA	NA	NA	MXD3	FGFR4,NSD1,SLC34A1	NA
5:176577544	rs11950938	5	176576293	176577544	1	1.6e-08	G	C	A	T	0.0072	1	1	NA	NA	NA	NA	NA	NA	NA	NA	NA	NA	NA	NA	NA	NA	NA	MXD3	FGFR4,NSD1,SLC34A1	NA
5:176577547	rs11950938	5	176576293	176577547	1	1.6e-08	G	C	A	T	0.0072	1	1	NA	NA	NA	NA	NA	NA	NA	NA	NA	NA	NA	NA	NA	NA	NA	MXD3	FGFR4,NSD1,SLC34A1	NA
5:176588685	rs11950938	5	176576293	176588685	1	1.6e-08	G	C	C	T	0.0072	1	1	NA	NA	NA	NA	NA	NA	NA	NA	NA	NA	NA	NA	NA	NA	NA	MXD3	FGFR4,NSD1,SLC34A1	NA
5:176612830	rs12055154	5	176675423	176612830	1	7.8e-11	G	A	A	AG	0.035	1	1	NA	NA	NA	NA	NA	NA	NA	NA	NA	NA	NA	NA	NA	NA	NA	MXD3	FGFR4,NSD1,SLC34A1	NA
5:176613030	rs12055154	5	176675423	176613030	1	7.8e-11	G	A	A	AT	0.035	1	1	NA	NA	NA	NA	NA	NA	NA	NA	NA	NA	NA	NA	NA	NA	NA	MXD3	FGFR4,NSD1,SLC34A1	NA
5:176613081	rs11950938	5	176576293	176613081	1	1.6e-08	G	C	A	ATATAT	0.0072	1	1	NA	NA	NA	NA	NA	NA	NA	NA	NA	NA	NA	NA	NA	NA	NA	MXD3	FGFR4,NSD1,SLC34A1	NA
5:176656083	rs11950938	5	176576293	176656083	1	1.6e-08	G	C	T	TAA	0.0072	1	1	NA	NA	NA	NA	NA	NA	NA	NA	NA	NA	NA	NA	NA	NA	NA	MXD3	FGFR4,NSD1,SLC34A1	NA
5:176668155	rs11950938	5	176576293	176668155	0.559502	1.6e-08	G	C	A	G	0	0	1	NA	NA	NA	NA	NA	NA	NA	NA	NA	NA	NA	NA	NA	NA	NA	MXD3	FGFR4,NSD1,SLC34A1	NA
5:176672977	rs12055154	5	176675423	176672977	1	7.8e-11	G	A	A	T	0.035	1	1	NA	NA	NA	NA	NA	NA	NA	NA	NA	NA	NA	NA	NA	NA	NA	MXD3	FGFR4,NSD1,SLC34A1	NA
5:176676459	rs11950938	5	176576293	176676459	1	1.6e-08	G	C	TA	T	0.0072	1	1	NA	NA	NA	NA	NA	NA	NA	NA	NA	NA	NA	NA	NA	NA	NA	MXD3	FGFR4,NSD1,SLC34A1	NA
5:176676463	rs11950938	5	176576293	176676463	1	1.6e-08	G	C	A	T	0.0072	1	1	NA	NA	NA	NA	NA	NA	NA	NA	NA	NA	NA	NA	NA	NA	NA	MXD3	FGFR4,NSD1,SLC34A1	NA
5:176693576	rs11950938	5	176576293	176693576	1	1.6e-08	G	C	G	T	0.0072	1	1	NA	NA	NA	NA	NA	NA	NA	NA	NA	NA	NA	NA	NA	NA	NA	MXD3	FGFR4,NSD1,SLC34A1	NA
5:176706414	rs12055154	5	176675423	176706414	0.714853	7.8e-11	G	A	A	G	4e-04	0	1	NA	NA	NA	NA	NA	NA	NA	NA	NA	NA	NA	NA	NA	NA	NA	MXD3	FGFR4,NSD1,SLC34A1	NA
5:176767673	rs12055154	5	176675423	176767673	0.714853	7.8e-11	G	A	C	A	4e-04	0	1	NA	NA	NA	NA	NA	NA	NA	NA	NA	NA	NA	NA	NA	NA	NA	MXD3	FGFR4,NSD1,SLC34A1	NA
5:179718970	rs6879260	5	179731014	179718970	0.571663	1.1e-17	T	C	CCCG	C	0	0	1	5:179718422-179719612	5:179718276-179719576	5:179718276-179719612	5:179718422-179719612	5:179718276-179719576	5:179718276-179719612	5:179718422-179719612	5:179718276-179719576	5:179718276-179719612	5:179718422-179719612	5:179718276-179719576	5:179718276-179719612	5:179717971-179720525	NA	5:179718025-179720900	GFPT2	GFPT2	NA
5:32717102	rs7731703	5	32694942	32717102	0.549756	2.7e-20	T	C	A	AC	0	0	1	NA	NA	NA	NA	NA	NA	NA	NA	NA	NA	NA	NA	NA	NA	NA	NA	SUB1	NA
5:32717104	rs7731703	5	32694942	32717104	0.549756	2.7e-20	T	C	A	C	0	0	1	NA	NA	NA	NA	NA	NA	NA	NA	NA	NA	NA	NA	NA	NA	NA	NA	SUB1	NA
5:37500818	rs301901	5	37046626	37500818	0.72139	4.5e-19	G	A	CTTTTTTTTTTTT	C	0	0	1	NA	NA	NA	NA	NA	NA	NA	NA	NA	NA	NA	NA	NA	NA	NA	NA	NIPBL	NA
5:37534601	rs301901	5	37046626	37534601	0.681527	4.5e-19	G	A	C	CTT	0	0	1	NA	NA	NA	NA	NA	NA	NA	NA	NA	NA	NA	NA	NA	NA	NA	NA	NIPBL	NA
5:54864019	rs7716219	5	54955071	54864019	0.673616	2.5e-21	T	C	C	CATGTT	0	0	1	NA	NA	NA	NA	NA	NA	NA	NA	NA	NA	NA	NA	NA	NA	NA	NA	SLC38A9	NA
5:54959124	rs7716219	5	54955071	54959124	0.934007	2.5e-21	T	C	CAAAAAAA	C	0.0061	1	1	NA	NA	NA	NA	NA	NA	NA	NA	NA	NA	NA	NA	NA	NA	NA	NA	SLC38A9	NA
5:54973751	rs7716219	5	54955071	54973751	0.798905	2.5e-21	T	C	TTA	T	3e-04	0	1	NA	NA	NA	NA	NA	NA	NA	NA	NA	NA	NA	NA	5:54963032-54976840	NA	NA	NA	SLC38A9	NA
5:64635282	rs7727731	5	64674446	64635282	0.539923	2.1e-11	T	C	CA	C	0	0	1	NA	NA	NA	NA	NA	NA	NA	NA	NA	NA	NA	NA	NA	NA	NA	NA	NA	NA
5:64667493	rs7727731	5	64674446	64667493	0.990522	2.1e-11	T	C	G	A	0.0231	1	1	NA	NA	NA	NA	NA	NA	NA	NA	NA	NA	NA	NA	NA	NA	NA	NA	NA	NA
5:64667552	rs7727731	5	64674446	64667552	0.990522	2.1e-11	T	C	C	A	0.0231	1	1	NA	NA	NA	NA	NA	NA	NA	NA	NA	NA	NA	NA	NA	NA	NA	NA	NA	NA
5:64668015	rs7727731	5	64674446	64668015	0.511856	2.1e-11	T	C	TCGAGACTAGGAAGAAA	T	0	0	1	NA	NA	NA	NA	NA	NA	NA	NA	NA	NA	NA	NA	NA	NA	NA	NA	NA	NA
5:77376447	rs12519505	5	77505876	77376447	0.824317	3.2e-10	T	C	A	ATTTTTTTTT	0.0013	0	1	NA	NA	NA	NA	NA	NA	NA	NA	NA	NA	NA	NA	NA	NA	NA	NA	NA	NA
5:77417266	rs12519505	5	77505876	77417266	0.7598	3.2e-10	T	C	C	T	6e-04	0	1	NA	NA	NA	NA	NA	NA	NA	NA	NA	NA	NA	NA	NA	NA	NA	NA	NA	NA
5:77417267	rs12519505	5	77505876	77417267	0.7598	3.2e-10	T	C	A	G	6e-04	0	1	NA	NA	NA	NA	NA	NA	NA	NA	NA	NA	NA	NA	NA	NA	NA	NA	NA	NA
5:77443854	rs12519505	5	77505876	77443854	0.911736	3.2e-10	T	C	TA	T	0.0037	1	1	NA	NA	NA	NA	NA	NA	NA	NA	NA	NA	NA	NA	NA	NA	NA	NA	NA	NA
5:78922448	rs7712162	5	78945171	78922448	0.880118	2.2e-10	T	C	AT	A	0.0503	1	1	NA	NA	NA	NA	NA	NA	NA	NA	NA	NA	NA	NA	NA	NA	NA	NA	HOMER1	NA
5:78963703	rs7712162	5	78945171	78963703	0.597018	2.2e-10	T	C	AGGT	A	0.0013	0	1	NA	NA	NA	NA	NA	NA	NA	NA	NA	NA	NA	NA	5:78963432-78964831	NA	NA	NA	HOMER1	NA
6:105471085	rs314263	6	105392745	105471085	0.571765	3.1e-43	C	T	G	GAT	0	0	1	NA	NA	NA	NA	NA	NA	NA	NA	NA	NA	NA	NA	NA	NA	NA	NA	NA	NA
6:105471172	rs314263	6	105392745	105471172	0.566419	3.1e-43	C	T	AT	A	0	0	1	NA	NA	NA	NA	NA	NA	NA	NA	NA	NA	NA	NA	NA	NA	NA	NA	NA	NA
6:105471174	rs314263	6	105392745	105471174	0.566419	3.1e-43	C	T	T	A	0	0	1	NA	NA	NA	NA	NA	NA	NA	NA	NA	NA	NA	NA	NA	NA	NA	NA	NA	NA
6:117509943	rs1405212	6	117490664	117509943	0.615478	4.6e-14	T	C	T	TAC	1e-04	0	1	NA	NA	NA	NA	NA	NA	NA	NA	NA	NA	NA	NA	NA	NA	NA	NA	NA	NA
6:145857403	rs2748483	6	146335560	145857403	0.776378	2.4e-09	T	A	T	TTTTG	3e-04	1	1	NA	NA	NA	NA	NA	NA	NA	NA	NA	NA	NA	NA	NA	NA	NA	NA	GRM1	NA
6:145857411	rs2748483	6	146335560	145857411	0.776378	2.4e-09	T	A	T	TTG	3e-04	1	1	NA	NA	NA	NA	NA	NA	NA	NA	NA	NA	NA	NA	NA	NA	NA	NA	GRM1	NA
6:158662197	rs1832871	6	158722034	158662197	0.661169	9.2e-12	A	G	T	C	3e-04	0	1	NA	NA	NA	NA	NA	NA	NA	NA	NA	NA	NA	NA	NA	NA	NA	NA	NA	NA
6:158670121	rs1832871	6	158722034	158670121	0.678574	9.2e-12	A	G	CA	C	4e-04	0	1	NA	NA	NA	NA	NA	NA	NA	NA	NA	NA	NA	NA	NA	NA	NA	NA	NA	NA
6:158730212	rs1832871	6	158722034	158730212	0.670099	9.2e-12	A	G	A	G	3e-04	0	1	NA	NA	NA	NA	NA	NA	NA	NA	NA	NA	NA	NA	NA	NA	NA	NA	NA	NA
6:158730961	rs1832871	6	158722034	158730961	0.634064	9.2e-12	A	G	G	AGGGAGA	2e-04	0	1	NA	NA	NA	NA	NA	NA	NA	NA	NA	NA	NA	NA	NA	NA	NA	NA	NA	NA
6:158815679	rs1832871	6	158722034	158815679	0.58289	9.2e-12	A	G	T	C	0	0	1	NA	NA	NA	NA	NA	NA	NA	NA	NA	NA	NA	NA	NA	NA	NA	NA	NA	NA
6:160768849	rs486359	6	160774441	160768849	0.941447	1.6e-08	C	G	C	CTGCCCTG	0.01	1	1	NA	NA	NA	NA	NA	NA	NA	NA	NA	NA	NA	NA	NA	6:160768650-160770450	6:160768650-160770450	NA	SLC22A2	NA
6:160768857	rs486359	6	160774441	160768857	0.941447	1.6e-08	C	G	C	CCCT	0.01	1	1	NA	NA	NA	NA	NA	NA	NA	NA	NA	NA	NA	NA	NA	6:160768650-160770450	6:160768650-160770450	NA	SLC22A2	NA
6:17716166	rs17330192	6	17589375	17716166	0.787039	1.2e-08	C	T	CA	C	0.0056	1	1	NA	NA	NA	NA	NA	NA	NA	NA	NA	NA	NA	NA	6:17714544-17716789	NA	NA	NA	NA	NA
6:2163670	rs163071	6	2193062	2163670	0.649965	5.6e-09	G	C	TGA	T	3e-04	0	1	NA	NA	NA	NA	NA	NA	NA	NA	NA	NA	NA	NA	6:2156916-2169485	NA	NA	NA	GMDS	NA
6:28710647	rs1233627	6	28751727	28710647	0.520534	1e-16	T	C	GTT	G	0	0	0	NA	NA	NA	NA	NA	NA	NA	NA	NA	NA	NA	NA	NA	NA	NA	NA	NA	NA
6:28774804	rs1233627	6	28751727	28774804	0.838964	1e-16	T	C	TA	T	7e-04	0	0	NA	NA	NA	NA	NA	NA	NA	NA	NA	NA	NA	NA	NA	NA	NA	NA	NA	NA
6:28789116	rs1233627	6	28751727	28789116	0.631171	1e-16	T	C	C	CAAAAAA	0	0	0	NA	NA	NA	NA	NA	NA	NA	NA	NA	NA	NA	NA	NA	NA	NA	NA	NA	NA
6:28808596	rs1233627	6	28751727	28808596	0.63263	1e-16	T	C	C	CT	0	0	0	NA	NA	NA	NA	NA	NA	NA	NA	NA	NA	NA	NA	NA	NA	NA	NA	NA	NA
6:28840885	rs1233627	6	28751727	28840885	0.973819	1e-16	T	C	T	C	0.0086	1	0	NA	NA	NA	NA	NA	NA	NA	NA	NA	NA	NA	NA	NA	NA	NA	NA	NA	NA
6:28843311	rs1233627	6	28751727	28843311	0.973819	1e-16	T	C	A	G	0.0086	1	0	NA	NA	NA	NA	NA	NA	NA	NA	NA	NA	NA	NA	NA	NA	NA	NA	NA	NA
6:28862551	rs1233627	6	28751727	28862551	0.958728	1e-16	T	C	TATTA	T	0.0061	1	0	NA	NA	NA	NA	NA	NA	NA	NA	NA	NA	NA	NA	NA	NA	NA	NA	NA	NA
6:28865885	rs1233627	6	28751727	28865885	0.790007	1e-16	T	C	A	AT	3e-04	0	0	NA	NA	NA	NA	NA	NA	NA	NA	NA	NA	NA	NA	6:28862897-28869944	NA	NA	NA	NA	NA
6:28884890	rs1233627	6	28751727	28884890	0.667695	1e-16	T	C	C	A	0	0	0	NA	NA	NA	NA	NA	NA	NA	NA	NA	NA	NA	NA	NA	NA	NA	NA	NA	NA
6:28927749	rs1233627	6	28751727	28927749	0.727536	1e-16	T	C	TTG	T	0	0	0	NA	NA	NA	NA	NA	NA	NA	NA	NA	NA	NA	NA	NA	NA	NA	NA	NA	NA
6:28956669	rs1233627	6	28751727	28956669	0.728785	1e-16	T	C	GT	G	1e-04	0	0	NA	NA	NA	NA	NA	NA	NA	NA	NA	NA	NA	NA	NA	NA	NA	NA	NA	NA
6:28956676	rs1233627	6	28751727	28956676	0.728785	1e-16	T	C	GC	G	1e-04	0	0	NA	NA	NA	NA	NA	NA	NA	NA	NA	NA	NA	NA	NA	NA	NA	NA	NA	NA
6:28959515	rs1233627	6	28751727	28959515	0.508839	1e-16	T	C	A	T	0	0	0	NA	NA	NA	NA	NA	NA	NA	NA	NA	NA	NA	NA	NA	NA	NA	NA	NA	NA
6:28960879	rs1233627	6	28751727	28960879	0.705655	1e-16	T	C	T	C	0	0	0	NA	NA	NA	NA	NA	NA	NA	NA	NA	NA	NA	NA	NA	NA	NA	NA	NA	NA
6:28961100	rs1233627	6	28751727	28961100	0.955663	1e-16	T	C	A	G	0.0057	1	0	NA	NA	NA	NA	NA	NA	NA	NA	NA	NA	NA	NA	NA	NA	NA	NA	NA	NA
6:29020157	rs1233627	6	28751727	29020157	0.585583	1e-16	T	C	A	AT	0	0	0	NA	NA	NA	NA	NA	NA	NA	NA	NA	NA	NA	NA	NA	NA	NA	NA	NA	NA
6:29052214	rs1233627	6	28751727	29052214	0.647945	1e-16	T	C	A	G	0	0	0	NA	NA	NA	NA	NA	NA	NA	NA	NA	NA	NA	NA	NA	NA	NA	NA	NA	NA
6:29065393	rs1233627	6	28751727	29065393	0.871037	1e-16	T	C	T	G	0.0012	1	0	NA	NA	NA	NA	NA	NA	NA	NA	NA	NA	NA	NA	NA	NA	NA	NA	NA	NA
6:29065394	rs1233627	6	28751727	29065394	0.871037	1e-16	T	C	G	A	0.0012	1	0	NA	NA	NA	NA	NA	NA	NA	NA	NA	NA	NA	NA	NA	NA	NA	NA	NA	NA
6:29116346	rs1233627	6	28751727	29116346	0.674256	1e-16	T	C	CT	C	0	0	0	NA	NA	NA	NA	NA	NA	NA	NA	NA	NA	NA	NA	NA	NA	NA	NA	NA	NA
6:29121562	rs1233627	6	28751727	29121562	0.739696	1e-16	T	C	T	TG	1e-04	0	0	NA	NA	NA	NA	NA	NA	NA	NA	NA	NA	NA	NA	NA	NA	NA	NA	NA	NA
6:29162847	rs1233627	6	28751727	29162847	0.697305	1e-16	T	C	C	T	0	0	0	NA	NA	NA	NA	NA	NA	NA	NA	NA	NA	NA	NA	NA	NA	NA	NA	NA	NA
6:29182516	rs1233627	6	28751727	29182516	0.694959	1e-16	T	C	G	GCA	0	0	0	NA	NA	NA	NA	NA	NA	NA	NA	NA	NA	NA	NA	NA	NA	NA	NA	NA	NA
6:29242458	rs1233627	6	28751727	29242458	0.573659	1e-16	T	C	GA	G	0	0	0	NA	NA	NA	NA	NA	NA	NA	NA	NA	NA	NA	NA	NA	NA	NA	NA	NA	NA
6:29832724	rs9404952	6	29804165	29832724	0.558955	1.8e-13	A	G	T	C	3e-04	0	0	NA	NA	NA	NA	NA	NA	NA	NA	NA	NA	NA	NA	NA	NA	NA	NA	ZNRD1-AS1,ZNRD1	NA
6:29896045	rs9404952	6	29804165	29896045	0.517646	1.8e-13	A	G	C	CAG	1e-04	0	0	NA	NA	NA	NA	NA	NA	NA	NA	NA	NA	NA	NA	NA	NA	NA	NA	ZNRD1-AS1,ZNRD1	NA
6:29919132	rs9404952	6	29804165	29919132	0.560079	1.8e-13	A	G	T	G	3e-04	0	0	NA	NA	NA	NA	NA	NA	NA	NA	NA	NA	NA	NA	NA	NA	NA	NA	ZNRD1-AS1,ZNRD1	NA
6:29920839	rs9404952	6	29804165	29920839	0.51101	1.8e-13	A	G	G	A	1e-04	0	0	NA	NA	NA	NA	NA	NA	NA	NA	NA	NA	NA	NA	6:29919842-29921784	NA	NA	NA	ZNRD1-AS1,ZNRD1	NA
6:31100194	rs1265097	6	31106459	31100194	0.765207	6.5e-15	A	C	G	GAAGCAGAGGCAGGAGAATCGCTTGAACTCAGGAGGCGGAGATTGCAGT	0.0037	1	0	NA	NA	NA	NA	NA	NA	NA	NA	NA	NA	NA	NA	NA	NA	NA	NA	NA	NA
6:31101583	rs1265097	6	31106459	31101583	0.765207	6.5e-15	A	C	A	G	0.0037	1	0	NA	NA	NA	NA	NA	NA	NA	NA	NA	NA	NA	NA	NA	NA	NA	NA	NA	NA
6:31156130	rs1265097	6	31106459	31156130	0.564813	6.5e-15	A	C	T	C	0	0	0	NA	NA	NA	NA	NA	NA	NA	NA	NA	NA	NA	NA	NA	NA	NA	NA	NA	NA
6:31160920	rs6457374	6	31272261	31160920	0.554631	1.5e-14	C	T	A	T	0	0	0	NA	NA	NA	NA	NA	NA	NA	NA	NA	NA	NA	NA	NA	NA	NA	NA	ATP6V1G2-DDX39B,ATP6V1G2	NA
6:31168879	rs1265097	6	31106459	31168879	0.533409	6.5e-15	A	C	A	T	0	0	0	NA	NA	NA	NA	NA	NA	NA	NA	NA	NA	NA	NA	NA	NA	NA	NA	NA	NA
6:31169678	rs6457374	6	31272261	31169678	0.548147	1.5e-14	C	T	CA	C	0	0	0	NA	NA	NA	NA	NA	NA	NA	NA	NA	NA	NA	NA	NA	NA	NA	NA	ATP6V1G2-DDX39B,ATP6V1G2	NA
6:31169697	rs6457374	6	31272261	31169697	0.548147	1.5e-14	C	T	TAA	T	0	0	0	NA	NA	NA	NA	NA	NA	NA	NA	NA	NA	NA	NA	NA	NA	NA	NA	ATP6V1G2-DDX39B,ATP6V1G2	NA
6:31183467	rs6457374	6	31272261	31183467	0.514347	1.5e-14	C	T	CTTTT	C	0	0	0	NA	NA	NA	NA	NA	NA	NA	NA	NA	NA	NA	NA	NA	NA	NA	NA	ATP6V1G2-DDX39B,ATP6V1G2	NA
6:31236715	rs6457374	6	31272261	31236715	0.641355	1.5e-14	C	T	GC	G	1e-04	0	0	NA	NA	NA	NA	NA	NA	NA	NA	NA	NA	NA	NA	NA	NA	NA	NA	ATP6V1G2-DDX39B,ATP6V1G2	NA
6:31239270	rs6457374	6	31272261	31239270	0.676154	1.5e-14	C	T	GATCCA	G	3e-04	0	0	6:31238951-31240162	6:31238895-31240162	6:31238895-31240162	6:31238951-31240162	6:31238895-31240162	6:31238895-31240162	6:31238951-31240162	6:31238895-31240162	6:31238895-31240162	6:31238951-31240162	6:31238895-31240162	6:31238895-31240162	6:31239200-31240388	NA	NA	NA	ATP6V1G2-DDX39B,ATP6V1G2	NA
6:31241838	rs6457374	6	31272261	31241838	0.541526	1.5e-14	C	T	T	C	0	0	0	NA	NA	NA	NA	NA	NA	NA	NA	NA	NA	NA	NA	NA	NA	NA	NA	ATP6V1G2-DDX39B,ATP6V1G2	NA
6:31321329	rs1265097	6	31106459	31321329	0.554002	6.5e-15	A	C	A	G	0	0	0	NA	NA	NA	NA	NA	NA	NA	NA	NA	NA	NA	NA	NA	NA	NA	NA	NA	NA
6:31326522	rs6457374	6	31272261	31326522	0.590477	1.5e-14	C	T	GC	G	0	0	0	NA	NA	NA	NA	NA	NA	NA	NA	NA	NA	NA	NA	NA	NA	NA	NA	ATP6V1G2-DDX39B,ATP6V1G2	NA
6:31326612	rs6457374	6	31272261	31326612	0.58553	1.5e-14	C	T	G	A	0	0	0	NA	NA	NA	NA	NA	NA	NA	NA	NA	NA	NA	NA	NA	NA	NA	NA	ATP6V1G2-DDX39B,ATP6V1G2	NA
6:31326613	rs6457374	6	31272261	31326613	0.58553	1.5e-14	C	T	A	G	0	0	0	NA	NA	NA	NA	NA	NA	NA	NA	NA	NA	NA	NA	NA	NA	NA	NA	ATP6V1G2-DDX39B,ATP6V1G2	NA
6:31329092	rs6457374	6	31272261	31329092	0.591572	1.5e-14	C	T	A	C	0	0	0	NA	NA	NA	NA	NA	NA	NA	NA	NA	NA	NA	NA	NA	NA	NA	NA	ATP6V1G2-DDX39B,ATP6V1G2	NA
6:31591036	rs2857693	6	31588384	31591036	0.8783	5e-15	T	G	A	ATTTTT	0.0084	0	0	NA	NA	NA	NA	NA	NA	NA	NA	NA	NA	NA	NA	6:31587034-31592191	NA	NA	NA	ATP6V1G2-DDX39B,ATP6V1G2,TNF,DDAH2,VARS	NA
6:33104795	rs3129254	6	33108287	33104795	0.976218	1.7e-11	G	A	G	A	0.0126	1	0	NA	NA	NA	NA	NA	NA	NA	NA	NA	NA	NA	NA	NA	NA	NA	NA	COL11A2,HSD17B8	NA
6:33104798	rs3129254	6	33108287	33104798	0.802524	1.7e-11	G	A	C	T	0.0011	0	0	NA	NA	NA	NA	NA	NA	NA	NA	NA	NA	NA	NA	NA	NA	NA	NA	COL11A2,HSD17B8	NA
6:33104801	rs3129254	6	33108287	33104801	0.804839	1.7e-11	G	A	G	C	0.0012	0	0	NA	NA	NA	NA	NA	NA	NA	NA	NA	NA	NA	NA	NA	NA	NA	NA	COL11A2,HSD17B8	NA
6:33108170	rs3129254	6	33108287	33108170	0.995953	1.7e-11	G	A	G	GAGTA	0.0217	1	0	NA	NA	NA	NA	NA	NA	NA	NA	NA	NA	NA	NA	NA	NA	NA	NA	COL11A2,HSD17B8	NA
6:33116151	rs3129254	6	33108287	33116151	0.975959	1.7e-11	G	A	AG	A	0.0125	1	0	NA	NA	NA	NA	NA	NA	NA	NA	NA	NA	NA	NA	NA	NA	NA	NA	COL11A2,HSD17B8	NA
6:33116293	rs3129254	6	33108287	33116293	0.968118	1.7e-11	G	A	AT	A	0.0107	1	0	NA	NA	NA	NA	NA	NA	NA	NA	NA	NA	NA	NA	NA	NA	NA	NA	COL11A2,HSD17B8	NA
6:33122112	rs3129254	6	33108287	33122112	0.979937	1.7e-11	G	A	AAC	A	0.0136	1	0	NA	NA	NA	NA	NA	NA	NA	NA	NA	NA	NA	NA	NA	NA	NA	NA	COL11A2,HSD17B8	NA
6:33122990	rs3129254	6	33108287	33122990	0.535961	1.7e-11	G	A	C	T	0	0	0	NA	NA	NA	NA	NA	NA	NA	NA	NA	NA	NA	NA	NA	NA	NA	NA	COL11A2,HSD17B8	NA
6:34243641	rs12214804	6	34188866	34243641	0.513036	1.6e-52	C	T	A	ACTCT	0	0	0	NA	NA	NA	NA	NA	NA	NA	NA	NA	NA	NA	NA	NA	NA	NA	NA	GRM4,HMGA1	NA
6:34785628	rs3800461	6	34616322	34785628	0.657256	6.9e-32	C	G	A	AT	0	0	0	NA	NA	NA	NA	NA	NA	NA	NA	NA	NA	NA	NA	6:34784842-34787387	NA	NA	NA	SPDEF	NA
6:35153920	rs6919534	6	35246903	35153920	0.833211	2.6e-12	G	A	CTGTAG	C	0.0066	1	1	NA	NA	NA	NA	NA	NA	NA	NA	NA	NA	NA	NA	6:35140204-35154301	NA	NA	NA	PPARD	NA
6:35153921	rs6919534	6	35246903	35153921	0.833211	2.6e-12	G	A	ACT	A	0.0066	1	1	NA	NA	NA	NA	NA	NA	NA	NA	NA	NA	NA	NA	6:35140204-35154301	NA	NA	NA	PPARD	NA
6:35247164	rs6919534	6	35246903	35247164	0.905851	2.6e-12	G	A	A	ATTC	0.0174	1	1	NA	NA	NA	NA	NA	NA	NA	NA	NA	NA	NA	NA	NA	NA	NA	NA	PPARD	NA
6:41932224	rs16895130	6	41924931	41932224	0.64471	2e-14	G	A	ATG	A	6e-04	0	1	NA	NA	NA	NA	NA	NA	NA	NA	NA	NA	NA	NA	NA	NA	NA	NA	TFEB	NA
6:44839900	rs10948222	6	45244415	44839900	0.564319	8.7e-22	C	T	G	C	0	0	1	NA	NA	NA	NA	NA	NA	NA	NA	NA	NA	NA	NA	NA	NA	NA	RUNX2	RUNX2	RUNX2
6:44839901	rs10948222	6	45244415	44839901	0.564319	8.7e-22	C	T	T	C	0	0	1	NA	NA	NA	NA	NA	NA	NA	NA	NA	NA	NA	NA	NA	NA	NA	RUNX2	RUNX2	RUNX2
6:44942906	rs10948222	6	45244415	44942906	0.697295	8.7e-22	C	T	T	TCAAACAAA	3e-04	0	1	NA	NA	NA	NA	NA	NA	NA	NA	NA	NA	NA	NA	6:44942177-44945585	NA	NA	RUNX2	RUNX2	RUNX2
6:47628019	rs9395264	6	47475022	47628019	0.601102	1.1e-10	T	G	C	A	0	0	1	NA	NA	NA	NA	NA	NA	NA	NA	NA	NA	NA	NA	NA	NA	NA	NA	NA	NA
6:76320622	rs12209223	6	76164589	76320622	0.55426	1.9e-20	A	C	TGAAACAGAACGGGAGAAAAAAAATAACAAACAGTGCTGGCATCCAATAGATGGTAAATTCACTTTTCATTTTTAATAAAGAGTGGAC	T	0	0	1	NA	NA	NA	NA	NA	NA	NA	NA	NA	NA	NA	NA	6:76318027-76324267	NA	NA	NA	NA	NA
6:81330997	rs9443804	6	81315597	81330997	0.543611	6.4e-12	G	A	G	A	1e-04	0	1	NA	NA	NA	NA	NA	NA	NA	NA	NA	NA	NA	NA	NA	NA	NA	NA	NA	NA
6:81330998	rs9443804	6	81315597	81330998	0.543611	6.4e-12	G	A	T	C	1e-04	0	1	NA	NA	NA	NA	NA	NA	NA	NA	NA	NA	NA	NA	NA	NA	NA	NA	NA	NA
6:81854041	rs310421	6	81792063	81854041	0.579096	1.4e-21	G	T	AAGGGGGG	A	0	0	1	NA	NA	NA	NA	NA	NA	NA	NA	NA	NA	NA	NA	6:81853920-81855068	NA	NA	NA	NA	NA
7:120892456	rs6952113	7	120777619	120892456	0.56177	1.1e-09	A	G	T	C	0	0	1	NA	NA	NA	NA	NA	NA	NA	NA	NA	NA	NA	NA	NA	NA	NA	NA	WNT16	NA
7:120892457	rs6952113	7	120777619	120892457	0.56177	1.1e-09	A	G	G	A	0	0	1	NA	NA	NA	NA	NA	NA	NA	NA	NA	NA	NA	NA	NA	NA	NA	NA	WNT16	NA
7:137607129	rs273945	7	137611566	137607129	0.711842	2.9e-09	A	C	T	TAC	0.0102	1	1	NA	NA	NA	NA	NA	NA	NA	NA	NA	NA	NA	NA	7:137554222-137687899	NA	NA	NA	DGKI,AKR1D1	NA
7:25866676	rs1055144	7	25871109	25866676	0.596936	1.8e-09	T	C	T	G	2e-04	0	1	NA	NA	NA	NA	NA	NA	NA	NA	NA	NA	NA	NA	NA	NA	NA	NA	NA	NA
7:25866677	rs1055144	7	25871109	25866677	0.596936	1.8e-09	T	C	G	A	2e-04	0	1	NA	NA	NA	NA	NA	NA	NA	NA	NA	NA	NA	NA	NA	NA	NA	NA	NA	NA
7:32920162	rs6462432	7	32935524	32920162	0.910106	1.8e-08	A	G	T	TA	0.007	1	1	NA	NA	NA	NA	NA	NA	NA	NA	NA	NA	NA	NA	7:32914686-32921785	NA	NA	NA	FKBP9	NA
7:32931486	rs6462432	7	32935524	32931486	0.544222	1.8e-08	A	G	GCCCGCCGCC	G	1e-04	0	1	7:32930893-32932441	7:32930383-32932435	7:32930383-32932441	7:32930893-32932441	7:32930383-32932435	7:32930383-32932441	7:32930893-32932441	7:32930383-32932435	7:32930383-32932441	7:32930893-32932441	7:32930383-32932435	7:32930383-32932441	7:32926504-32933689	NA	7:32928225-32934075	NA	FKBP9	NA
7:38149458	rs6974574	7	38110073	38149458	0.556699	2.3e-19	A	T	C	CAA	0	0	1	NA	NA	NA	NA	NA	NA	NA	NA	NA	NA	NA	NA	7:38148895-38149584	NA	NA	NA	STARD3NL	NA
7:46481639	rs6949739	7	46417403	46481639	0.649714	4.8e-12	A	T	G	A	0	0	1	NA	NA	NA	NA	NA	NA	NA	NA	NA	NA	NA	NA	NA	NA	NA	NA	NA	NA
7:46481642	rs6949739	7	46417403	46481642	0.649714	4.8e-12	A	T	C	T	0	0	1	NA	NA	NA	NA	NA	NA	NA	NA	NA	NA	NA	NA	NA	NA	NA	NA	NA	NA
7:46481644	rs6949739	7	46417403	46481644	0.649714	4.8e-12	A	T	T	C	0	0	1	NA	NA	NA	NA	NA	NA	NA	NA	NA	NA	NA	NA	NA	NA	NA	NA	NA	NA
7:46481646	rs6949739	7	46417403	46481646	0.649714	4.8e-12	A	T	T	C	0	0	1	NA	NA	NA	NA	NA	NA	NA	NA	NA	NA	NA	NA	NA	NA	NA	NA	NA	NA
7:92258736	rs42039	7	92244422	92258736	0.805155	4.1e-39	T	C	C	A	0	0	1	NA	NA	NA	NA	NA	NA	NA	NA	NA	NA	NA	NA	NA	NA	NA	NA	NA	NA
7:92262938	rs42039	7	92244422	92262938	0.523004	4.1e-39	T	C	C	CT	0	0	1	NA	NA	NA	NA	NA	NA	NA	NA	NA	NA	NA	NA	7:92260250-92265192	NA	NA	NA	NA	NA
7:92671745	rs2188177	7	92659160	92671745	0.695901	8e-09	C	T	CTCTCT	C	0.005	0	1	NA	NA	NA	NA	NA	NA	NA	NA	NA	NA	NA	NA	NA	NA	NA	NA	NA	NA
8:120437596	rs1599473	8	120475358	120437596	0.783197	4.1e-14	T	G	CG	C	0.0048	1	1	NA	NA	NA	NA	NA	NA	NA	NA	NA	NA	NA	NA	NA	NA	NA	NA	NOV,ENPP2	NOV
8:120456197	rs1599473	8	120475358	120456197	0.71759	4.1e-14	T	G	T	A	0.0016	0	1	NA	NA	NA	NA	NA	NA	NA	NA	NA	NA	NA	NA	NA	NA	NA	NA	NOV,ENPP2	NOV
8:126458826	rs8180991	8	126500350	126458826	0.511048	2.8e-16	G	C	TT	C	0	0	1	NA	NA	NA	NA	NA	NA	NA	NA	NA	NA	NA	NA	NA	NA	NA	NA	NA	NA
8:145035398	rs11783655	8	145037573	145035398	0.859529	5.4e-10	A	T	CT	C	0.0046	1	1	NA	NA	NA	NA	NA	NA	NA	NA	NA	NA	NA	NA	8:145035106-145036282	NA	NA	NA	OPLAH,GPAA1,CYC1	NA
8:23171467	rs4273857	8	23173053	23171467	0.635705	6.1e-16	A	G	A	AAAAC	0	0	1	NA	NA	NA	NA	NA	NA	NA	NA	NA	NA	NA	NA	NA	NA	NA	NA	ENTPD4	NA
8:23175478	rs4273857	8	23173053	23175478	0.516603	6.1e-16	A	G	TCTC	T	0	0	1	NA	NA	NA	NA	NA	NA	NA	NA	NA	NA	NA	NA	8:23173064-23176542	NA	NA	NA	ENTPD4	NA
8:23175699	rs4273857	8	23173053	23175699	0.780951	6.1e-16	A	G	A	AAC	0.0016	0	1	NA	NA	NA	NA	NA	NA	NA	NA	NA	NA	NA	NA	8:23173064-23176542	NA	NA	NA	ENTPD4	NA
8:24094837	rs2013265	8	24092500	24094837	1	9.2e-17	T	C	G	A	0.1328	1	1	NA	NA	NA	NA	NA	NA	NA	NA	NA	NA	NA	NA	NA	NA	NA	NA	NA	NA
8:24094838	rs2013265	8	24092500	24094838	1	9.2e-17	T	C	G	A	0.1328	1	1	NA	NA	NA	NA	NA	NA	NA	NA	NA	NA	NA	NA	NA	NA	NA	NA	NA	NA
8:25283747	rs3812423	8	25298710	25283747	0.541528	1.1e-12	C	G	TACAC	T	0	0	1	NA	NA	NA	NA	NA	NA	NA	NA	NA	NA	NA	NA	8:25269221-25285028	NA	NA	NA	NA	NA
8:56939985	rs6999671	8	56998480	56939985	0.965696	1.4e-10	A	G	G	GA	0.0034	1	1	NA	NA	NA	NA	NA	NA	NA	NA	NA	NA	NA	NA	NA	NA	NA	NA	LYN,PLAG1,SDR16C5	NA
8:56942883	rs6999671	8	56998480	56942883	1	1.4e-10	A	G	A	ACTGCGCTCCAGCCTGGGCGAC	0.01	1	1	NA	NA	NA	NA	NA	NA	NA	NA	NA	NA	NA	NA	NA	NA	NA	NA	LYN,PLAG1,SDR16C5	NA
8:56964219	rs6999671	8	56998480	56964219	1	1.4e-10	A	G	ACAACAG	A	0.01	1	1	NA	NA	NA	NA	NA	NA	NA	NA	NA	NA	NA	NA	NA	NA	NA	NA	LYN,PLAG1,SDR16C5	NA
8:56969925	rs6999671	8	56998480	56969925	0.827187	1.4e-10	A	G	C	CAA	6e-04	0	1	NA	NA	NA	NA	NA	NA	NA	NA	NA	NA	NA	NA	NA	NA	NA	NA	LYN,PLAG1,SDR16C5	NA
8:56994935	rs6999671	8	56998480	56994935	0.935413	1.4e-10	A	G	G	T	0.0022	0	1	NA	NA	NA	NA	NA	NA	NA	NA	NA	NA	NA	NA	NA	NA	NA	NA	LYN,PLAG1,SDR16C5	NA
8:57012544	rs6999671	8	56998480	57012544	1	1.4e-10	A	G	C	T	0.01	1	1	NA	NA	NA	NA	NA	NA	NA	NA	NA	NA	NA	NA	NA	NA	NA	NA	LYN,PLAG1,SDR16C5	NA
8:57015875	rs6999671	8	56998480	57015875	1	1.4e-10	A	G	CT	C	0.01	1	1	NA	NA	NA	NA	NA	NA	NA	NA	NA	NA	NA	NA	NA	NA	NA	NA	LYN,PLAG1,SDR16C5	NA
8:57016137	rs6999671	8	56998480	57016137	1	1.4e-10	A	G	G	C	0.01	1	1	NA	NA	NA	NA	NA	NA	NA	NA	NA	NA	NA	NA	NA	NA	NA	NA	LYN,PLAG1,SDR16C5	NA
8:57016926	rs6999671	8	56998480	57016926	1	1.4e-10	A	G	C	T	0.01	1	1	NA	NA	NA	NA	NA	NA	NA	NA	NA	NA	NA	NA	NA	NA	NA	NA	LYN,PLAG1,SDR16C5	NA
8:57017000	rs6999671	8	56998480	57017000	0.897521	1.4e-10	A	G	C	T	0.0013	0	1	NA	NA	NA	NA	NA	NA	NA	NA	NA	NA	NA	NA	NA	NA	NA	NA	LYN,PLAG1,SDR16C5	NA
8:57018188	rs6999671	8	56998480	57018188	1	1.4e-10	A	G	C	CAGAGGG	0.01	1	1	NA	NA	NA	NA	NA	NA	NA	NA	NA	NA	NA	NA	NA	NA	NA	NA	LYN,PLAG1,SDR16C5	NA
8:57062396	rs6999671	8	56998480	57062396	0.630566	1.4e-10	A	G	A	G	0	0	1	NA	NA	NA	NA	NA	NA	NA	NA	NA	NA	NA	NA	NA	NA	NA	NA	LYN,PLAG1,SDR16C5	NA
8:57173482	rs9650315	8	57155598	57173482	0.778806	2.5e-34	T	G	G	T	0	0	1	NA	NA	NA	NA	NA	NA	NA	NA	NA	NA	NA	NA	NA	NA	NA	NA	PLAG1,SDR16C5	NA
8:57173483	rs9650315	8	57155598	57173483	0.778806	2.5e-34	T	G	T	G	0	0	1	NA	NA	NA	NA	NA	NA	NA	NA	NA	NA	NA	NA	NA	NA	NA	NA	PLAG1,SDR16C5	NA
8:57185066	rs9650315	8	57155598	57185066	0.781919	2.5e-34	T	G	C	T	0	0	1	NA	NA	NA	NA	NA	NA	NA	NA	NA	NA	NA	NA	NA	NA	NA	NA	PLAG1,SDR16C5	NA
9:100500416	rs953199	9	100482976	100500416	0.812064	6.1e-09	A	C	GA	G	0.0107	0	1	NA	NA	NA	NA	NA	NA	NA	NA	NA	NA	NA	NA	NA	NA	NA	NA	NA	NA
9:108974762	rs9409082	9	108901049	108974762	0.693475	3.3e-13	T	C	G	A	0.0013	0	1	NA	NA	NA	NA	NA	NA	NA	NA	NA	NA	NA	NA	NA	NA	NA	NA	NA	NA
9:119394613	rs1742829	9	119422807	119394613	0.778167	6.7e-12	T	A	T	TAAA	0.0015	0	1	NA	NA	NA	NA	NA	NA	NA	NA	NA	NA	NA	NA	NA	NA	NA	NA	PAPPA,PAPPA-AS1	NA
9:139347526	rs3812591	9	139341612	139347526	1	2.7e-13	C	T	A	AAAAAAAAAAG	0.082	1	1	NA	NA	NA	NA	NA	NA	NA	NA	NA	NA	NA	NA	NA	NA	NA	NA	INPP5E,NOTCH1	NA
9:17023805	rs10962832	9	17048990	17023805	0.610573	1.3e-08	T	A	GA	G	0.0049	0	1	NA	NA	NA	NA	NA	NA	NA	NA	NA	NA	NA	NA	NA	NA	NA	NA	NA	NA
9:35950521	rs10972628	9	35937611	35950521	0.586794	1.2e-08	A	G	C	CT	0.0011	0	1	NA	NA	NA	NA	NA	NA	NA	NA	NA	NA	NA	NA	NA	NA	NA	NA	NA	NA
9:86543775	rs7853235	9	86660782	86543775	0.632701	8.8e-15	T	C	G	A	0	0	1	NA	NA	NA	NA	NA	NA	NA	NA	NA	NA	NA	NA	NA	NA	NA	NA	NA	NA
9:94291979	rs1571892	9	94258836	94291979	0.680045	5e-08	C	A	A	ATTT	0.0023	0	1	NA	NA	NA	NA	NA	NA	NA	NA	NA	NA	NA	NA	NA	NA	NA	NA	AUH,ROR2	ROR2
9:95324484	rs7043114	9	95387983	95324484	0.941831	1.3e-22	C	T	C	T	0.0144	1	1	NA	NA	NA	NA	NA	NA	NA	NA	NA	NA	NA	NA	9:95323384-95329349	NA	NA	OMD	ASPN,IPPK	NA
9:95551030	rs7043114	9	95387983	95551030	0.70224	1.3e-22	C	T	A	AAAAAT	0	0	1	NA	NA	NA	NA	NA	NA	NA	NA	NA	NA	NA	NA	NA	NA	NA	OMD	ASPN,IPPK	NA
9:96928892	rs1257763	9	96893945	96928892	0.642564	9.4e-14	A	G	T	TGCCGCGTGGCC	0.0013	0	1	9:96928032-96929545	9:96928047-96929508	9:96928032-96929545	9:96928032-96929545	9:96928047-96929508	9:96928032-96929545	9:96928032-96929545	9:96928047-96929508	9:96928032-96929545	9:96928032-96929545	9:96928047-96929508	9:96928032-96929545	9:96927371-96946414	NA	9:96927075-96932100	NA	NA	NA
9:97486738	rs12347744	9	97575273	97486738	0.677524	2.8e-20	T	C	C	CT	0	0	1	NA	NA	NA	NA	NA	NA	NA	NA	NA	NA	NA	NA	NA	NA	NA	FBP2	FBP2,FBP1	NA
9:97557071	rs12347744	9	97575273	97557071	0.513725	2.8e-20	T	C	A	ACAAAAC	0	0	1	NA	NA	NA	NA	NA	NA	NA	NA	NA	NA	NA	NA	9:97542195-97573368	NA	NA	FBP2	FBP2,FBP1	NA
9:97557078	rs12347744	9	97575273	97557078	0.513725	2.8e-20	T	C	G	A	0	0	1	NA	NA	NA	NA	NA	NA	NA	NA	NA	NA	NA	NA	9:97542195-97573368	NA	NA	FBP2	FBP2,FBP1	NA
9:97557081	rs12347744	9	97575273	97557081	0.513725	2.8e-20	T	C	T	G	0	0	1	NA	NA	NA	NA	NA	NA	NA	NA	NA	NA	NA	NA	9:97542195-97573368	NA	NA	FBP2	FBP2,FBP1	NA
9:97805531	rs12347744	9	97575273	97805531	0.700528	2.8e-20	T	C	GAT	G	0	0	1	NA	NA	NA	NA	NA	NA	NA	NA	NA	NA	NA	NA	9:97760814-97873588	NA	9:97798700-97813975	FBP2	FBP2,FBP1	NA
9:99089087	rs7870753	9	99201585	99089087	0.549736	1.7e-37	G	A	CA	C	0	0	1	NA	NA	NA	NA	NA	NA	NA	NA	NA	NA	NA	NA	NA	NA	NA	NA	NA	NA
9:99106848	rs7870753	9	99201585	99106848	0.803302	1.7e-37	G	A	T	TA	0	0	1	NA	NA	NA	NA	NA	NA	NA	NA	NA	NA	NA	NA	9:99105372-99107947	NA	NA	NA	NA	NA
9:99117773	rs7870753	9	99201585	99117773	0.632701	1.7e-37	G	A	GA	G	0	0	1	NA	NA	NA	NA	NA	NA	NA	NA	NA	NA	NA	NA	NA	NA	NA	NA	NA	NA
9:99122932	rs7870753	9	99201585	99122932	0.645355	1.7e-37	G	A	AG	A	0	0	1	NA	NA	NA	NA	NA	NA	NA	NA	NA	NA	NA	NA	NA	NA	NA	NA	NA	NA
9:99137277	rs7870753	9	99201585	99137277	0.766231	1.7e-37	G	A	CT	C	0	0	1	NA	NA	NA	NA	NA	NA	NA	NA	NA	NA	NA	NA	NA	NA	NA	NA	NA	NA
9:99165257	rs7870753	9	99201585	99165257	0.646896	1.7e-37	G	A	CT	C	0	0	1	NA	NA	NA	NA	NA	NA	NA	NA	NA	NA	NA	NA	NA	NA	NA	NA	NA	NA
9:99172843	rs7870753	9	99201585	99172843	0.634513	1.7e-37	G	A	C	CA	0	0	1	NA	NA	NA	NA	NA	NA	NA	NA	NA	NA	NA	NA	NA	NA	NA	NA	NA	NA
9:99191319	rs7870753	9	99201585	99191319	0.709681	1.7e-37	G	A	T	C	0	0	1	NA	NA	NA	NA	NA	NA	NA	NA	NA	NA	NA	NA	NA	NA	NA	NA	NA	NA
9:99245490	rs7870753	9	99201585	99245490	0.793151	1.7e-37	G	A	T	TG	0	0	1	NA	NA	NA	NA	NA	NA	NA	NA	NA	NA	NA	NA	9:99244588-99250825	NA	NA	NA	NA	NA
ALU_umary_ALU_10766	rs7177711	15	62379971	62318280	0.595841	1.6e-13	G	A	<INS:ME:ALU>	T	0	0	1	NA	NA	NA	NA	NA	NA	NA	NA	NA	NA	NA	NA	NA	NA	NA	NA	NA	NA
ALU_umary_ALU_2757	rs936339	3	142535505	142460039	0.588352	2e-08	T	C	<INS:ME:ALU>	T	5e-04	0	1	NA	NA	NA	NA	NA	NA	NA	NA	NA	NA	NA	NA	NA	NA	NA	PCOLCE2	NA	NA
ALU_umary_ALU_5132	rs10948222	6	45244415	45260479	0.747571	8.7e-22	C	T	<INS:ME:ALU>	G	0	0	1	NA	NA	NA	NA	NA	NA	NA	NA	NA	NA	NA	NA	NA	NA	NA	RUNX2	RUNX2	RUNX2
ALU_umary_ALU_8585	rs1945237	11	56230069	55771332	0.688871	8.7e-09	C	T	<INS:ME:ALU>	G	0	1	1	NA	NA	NA	NA	NA	NA	NA	NA	NA	NA	NA	NA	NA	NA	NA	NA	NA	NA
ALU_umary_ALU_8591	rs1945237	11	56230069	56336833	0.572579	8.7e-09	C	T	<INS:ME:ALU>	C	0	1	1	NA	NA	NA	NA	NA	NA	NA	NA	NA	NA	NA	NA	NA	NA	NA	NA	NA	NA
ALU_umary_ALU_9105	rs11049611	12	28600244	28274591	0.546101	6.3e-30	T	C	<INS:ME:ALU>	A	0	0	1	NA	NA	NA	NA	NA	NA	NA	NA	NA	NA	NA	NA	NA	NA	NA	NA	NA	NA
ALU_umary_ALU_9107	rs11049611	12	28600244	28417298	0.67366	6.3e-30	T	C	<INS:ME:ALU>	T	0	0	1	NA	NA	NA	NA	NA	NA	NA	NA	NA	NA	NA	NA	NA	NA	NA	NA	NA	NA
ALU_umary_ALU_9228	rs2306694	12	56680636	56753252	0.829077	1.2e-16	G	A	<INS:ME:ALU>	T	3e-04	0	1	NA	NA	NA	NA	NA	NA	NA	NA	NA	NA	NA	NA	12:56750637-56754944	NA	12:56752325-56755925	PA2G4	DGKA,PMEL,CDK2,SUOX,ERBB3,MYL6,CS,MIP	NA
BI_GS_CNV_17_43576081_43589376	rs199515	17	44856641	43576081	0.80555	1.6e-09	G	C	<CN0>	T	2e-04	1	1	NA	NA	NA	NA	NA	NA	NA	NA	NA	NA	NA	NA	NA	NA	NA	NA	MAP3K14,ARHGAP27,NSF,WNT3,WNT9B	NA
BI_GS_DEL1_B1_P1878_20	rs1945237	11	56230069	54884448	0.506686	8.7e-09	C	T	<CN0>	A	0	1	1	NA	NA	NA	NA	NA	NA	NA	NA	NA	NA	NA	NA	NA	NA	NA	NA	NA	NA
BI_GS_DEL1_B1_P2145_60	rs3118905	13	51105334	51069347	0.508127	1.6e-33	A	G	G	<CN0>	0	0	1	NA	NA	NA	NA	NA	NA	NA	NA	NA	NA	NA	NA	NA	NA	NA	NA	NA	NA
BI_GS_DEL1_B3_P2555_15	rs199515	17	44856641	43647443	0.796707	1.6e-09	G	C	<CN0>	A	2e-04	1	1	NA	NA	NA	NA	NA	NA	NA	NA	NA	NA	NA	NA	NA	NA	NA	NA	MAP3K14,ARHGAP27,NSF,WNT3,WNT9B	NA
BI_GS_DEL1_B5_P2278_718	rs1980850	14	68647188	68603032	0.841059	2.4e-13	A	G	C	<CN0>	0.0022	1	1	NA	NA	NA	NA	NA	NA	NA	NA	NA	NA	NA	NA	14:68602041-68614943	NA	NA	NA	RDH12	NA
EM_DL_DEL01782	rs17163588	1	26450009	26460095	0.986184	3.7e-13	T	C	<CN0>	A	0.01	1	1	NA	NA	NA	NA	NA	NA	NA	NA	NA	NA	NA	NA	NA	NA	NA	EXTL1	PAFAH2,EXTL1	NA
EM_DL_DEL10175798	rs1945237	11	56230069	54869897	0.506686	8.7e-09	C	T	<CN0>	A	0	1	1	NA	NA	NA	NA	NA	NA	NA	NA	NA	NA	NA	NA	NA	NA	NA	NA	NA	NA
L1_umary_LINE1_2125	rs1945237	11	56230069	55870762	0.760876	8.7e-09	C	T	<INS:ME:LINE1>	A	0	1	1	NA	NA	NA	NA	NA	NA	NA	NA	NA	NA	NA	NA	NA	NA	NA	NA	NA	NA
rs10000225	rs7654571	4	145321006	145233941	0.53003	2.1e-09	A	G	A	T	2e-04	0	1	NA	NA	NA	NA	NA	NA	NA	NA	NA	NA	NA	NA	NA	NA	NA	HHIP-AS1,HHIP	HHIP-AS1,HHIP	NA
rs10000305	rs955748	4	184215675	184245682	0.502265	4.8e-16	A	G	A	G	0	0	1	NA	NA	NA	NA	NA	NA	NA	NA	NA	NA	NA	NA	NA	NA	NA	NA	NA	NA
rs10000779	rs12513181	4	123835656	123786114	0.588992	2.1e-08	C	A	G	A	5e-04	0	1	NA	NA	NA	NA	NA	NA	NA	NA	NA	NA	NA	NA	4:123782351-123789422	NA	NA	NA	FGF2	NA
rs1000081	rs1529701	5	171000977	171000733	0.975805	8.5e-13	T	C	G	A	0.0529	1	1	NA	5:171000684-171001908	5:171000684-171002250	NA	5:171000684-171001908	5:171000684-171002250	NA	5:171000684-171001908	5:171000684-171002250	NA	5:171000684-171001908	5:171000684-171002250	NA	NA	NA	NA	NA	NA
rs1000176	rs6137287	20	21180259	21233553	0.593509	4.8e-10	T	C	A	G	3e-04	0	1	NA	NA	NA	NA	NA	NA	NA	NA	NA	NA	NA	NA	NA	NA	NA	NA	NKX2-4	NA
rs10001850	rs7659107	4	114742249	114833650	0.733286	6.6e-12	G	A	T	C	8e-04	1	1	NA	NA	NA	NA	NA	NA	NA	NA	NA	NA	NA	NA	4:114833371-114834479	NA	NA	CAMK2D	NA	NA
rs10002737	rs11100790	4	144442611	144488090	1	9.1e-09	C	T	T	G	0.033	1	1	NA	NA	NA	NA	NA	NA	NA	NA	NA	NA	NA	NA	NA	NA	NA	NA	SMARCA5,SMARCA5-AS1,FREM3	NA
rs1000587	rs1348002	15	89113138	89050628	0.527287	1.5e-10	C	G	G	A	1e-04	0	1	NA	NA	NA	NA	NA	NA	NA	NA	NA	NA	NA	NA	NA	NA	NA	NA	NA	NA
rs10005932	rs6838153	4	122720999	122664782	0.563115	7.9e-12	G	A	C	T	0	0	1	NA	NA	NA	NA	NA	NA	NA	NA	NA	NA	NA	NA	NA	NA	NA	NA	ANXA5,CCNA2	NA
rs1000598	rs7177711	15	62379971	62141611	0.530784	1.6e-13	G	A	G	C	0	0	1	NA	NA	NA	NA	NA	NA	NA	NA	NA	NA	NA	NA	NA	NA	NA	NA	NA	NA
rs10006067	rs17556750	4	82155568	82199268	0.53894	2.8e-43	A	C	C	A	0	0	1	NA	NA	NA	NA	NA	NA	NA	NA	NA	NA	NA	NA	NA	NA	NA	PRKG2	NA	PRKG2
rs10006091	rs13150868	4	152180671	152166126	0.607417	1.2e-09	T	G	C	A	1e-04	0	1	NA	NA	NA	NA	NA	NA	NA	NA	NA	NA	NA	NA	NA	NA	NA	NA	NA	NA
rs10006349	rs4834927	4	13194091	13222074	1	1.2e-12	G	A	T	C	0.0283	1	1	NA	NA	NA	NA	NA	NA	NA	NA	NA	NA	NA	NA	NA	NA	NA	NA	NA	NA
rs10007297	rs7659107	4	114742249	114840655	0.733286	6.6e-12	G	A	T	A	8e-04	1	1	NA	NA	NA	NA	NA	NA	NA	NA	NA	NA	NA	NA	4:114840108-114844964	NA	NA	CAMK2D	NA	NA
rs10007560	rs955748	4	184215675	184232222	0.5195	4.8e-16	A	G	T	C	0	0	1	NA	NA	NA	NA	NA	NA	NA	NA	NA	NA	NA	NA	NA	NA	NA	NA	NA	NA
rs10007913	rs11100790	4	144442611	144477204	1	9.1e-09	C	T	A	C	0.033	1	1	NA	NA	NA	NA	NA	NA	NA	NA	NA	NA	NA	NA	NA	NA	NA	NA	SMARCA5,SMARCA5-AS1,FREM3	NA
rs1000798	rs3812423	8	25298710	25247587	0.898976	1.1e-12	C	G	G	T	0.0019	1	1	NA	NA	NA	NA	NA	NA	NA	NA	NA	NA	NA	NA	NA	NA	NA	NA	NA	NA
rs10008348	rs6838153	4	122720999	122666987	0.575084	7.9e-12	G	A	C	A	0	0	1	NA	NA	NA	NA	NA	NA	NA	NA	NA	NA	NA	NA	NA	NA	NA	NA	ANXA5,CCNA2	NA
rs10008482	rs7659107	4	114742249	114844851	0.733286	6.6e-12	G	A	G	A	8e-04	1	1	NA	NA	NA	NA	NA	NA	NA	NA	NA	NA	NA	NA	4:114840108-114844964	NA	NA	CAMK2D	NA	NA
rs10008543	rs7659107	4	114742249	114804068	0.639253	6.6e-12	G	A	A	G	1e-04	0	1	NA	NA	NA	NA	NA	NA	NA	NA	NA	NA	NA	NA	4:114799150-114806596	NA	NA	CAMK2D	NA	NA
rs10008643	rs4834927	4	13194091	13213209	1	1.2e-12	G	A	C	T	0.0283	1	1	NA	NA	NA	NA	NA	NA	NA	NA	NA	NA	NA	NA	NA	NA	NA	NA	NA	NA
rs10009103	rs13150868	4	152180671	152197000	0.769712	1.2e-09	T	G	T	A	0.0014	0	1	NA	NA	NA	NA	NA	NA	NA	NA	NA	NA	NA	NA	NA	NA	NA	NA	NA	NA
rs1000938	rs17075869	5	172811280	172798702	0.729788	2.1e-08	T	C	G	A	0.0055	1	1	NA	NA	NA	NA	NA	NA	NA	NA	NA	NA	NA	NA	NA	NA	NA	NA	NA	NA
rs1000939	rs17075869	5	172811280	172798489	0.729788	2.1e-08	T	C	T	C	0.0055	1	1	NA	NA	NA	NA	NA	NA	NA	NA	NA	NA	NA	NA	NA	NA	NA	NA	NA	NA
rs10009550	rs955748	4	184215675	184194164	0.8067	4.8e-16	A	G	A	T	0.0048	0	1	NA	NA	NA	NA	NA	NA	NA	NA	NA	NA	NA	NA	NA	NA	NA	NA	NA	NA
rs10009710	rs7654571	4	145321006	145233103	0.53003	2.1e-09	A	G	G	A	2e-04	0	1	NA	NA	NA	NA	NA	NA	NA	NA	NA	NA	NA	NA	NA	NA	NA	HHIP-AS1,HHIP	HHIP-AS1,HHIP	NA
rs1000972	rs1884897	20	6612832	6621717	0.87221	4.7e-33	A	G	T	A	0.0012	0	1	NA	NA	NA	NA	NA	NA	NA	NA	NA	NA	NA	NA	NA	NA	NA	NA	NA	NA
rs10010352	rs2306596	4	39343940	39242277	0.730149	1.8e-11	A	C	A	G	6e-04	0	1	NA	NA	NA	NA	NA	NA	NA	NA	NA	NA	NA	NA	NA	NA	NA	NA	LIAS,UGDH	NA
rs10011200	rs6845999	4	145565826	145529703	0.587845	1.3e-12	T	C	C	G	0	0	1	NA	NA	NA	NA	NA	NA	NA	NA	NA	NA	NA	NA	NA	NA	NA	HHIP-AS1,HHIP	HHIP-AS1,HHIP	NA
rs10011948	rs13150868	4	152180671	152180662	0.640121	1.2e-09	T	G	T	C	2e-04	0	1	NA	NA	NA	NA	NA	NA	NA	NA	NA	NA	NA	NA	NA	NA	NA	NA	NA	NA
rs10012184	rs867245	4	2218888	2195633	0.941392	4e-10	G	C	G	C	0.0134	1	1	NA	NA	NA	NA	NA	NA	NA	NA	NA	NA	NA	NA	NA	NA	NA	MXD4	NA	NA
rs10012814	rs12513181	4	123835656	123795337	0.588992	2.1e-08	C	A	T	A	5e-04	0	1	NA	NA	NA	NA	NA	NA	NA	NA	NA	NA	NA	NA	4:123793403-123800911	NA	NA	NA	FGF2	NA
rs10012999	rs13150868	4	152180671	152168640	0.604931	1.2e-09	T	G	T	A	1e-04	0	1	NA	NA	NA	NA	NA	NA	NA	NA	NA	NA	NA	NA	NA	NA	NA	NA	NA	NA
rs10013023	rs17556750	4	82155568	82246354	0.526288	2.8e-43	A	C	G	A	0	0	1	NA	NA	NA	NA	NA	NA	NA	NA	NA	NA	NA	NA	NA	NA	NA	PRKG2	NA	PRKG2
rs10013073	rs13150868	4	152180671	152198781	0.628621	1.2e-09	T	G	G	A	2e-04	0	1	NA	NA	NA	NA	NA	NA	NA	NA	NA	NA	NA	NA	NA	NA	NA	NA	NA	NA
rs10013458	rs11100790	4	144442611	144446983	1	9.1e-09	C	T	G	A	0.033	1	1	NA	NA	NA	NA	NA	NA	NA	NA	NA	NA	NA	NA	NA	NA	NA	NA	SMARCA5,SMARCA5-AS1,FREM3	NA
rs10015335	rs4834927	4	13194091	13235866	0.936531	1.2e-12	G	A	A	T	0.0053	0	1	NA	NA	NA	NA	NA	NA	NA	NA	NA	NA	NA	NA	NA	NA	NA	NA	NA	NA
rs10015834	rs13150868	4	152180671	152221949	0.640121	1.2e-09	T	G	C	G	2e-04	0	1	NA	NA	NA	NA	NA	NA	NA	NA	NA	NA	NA	NA	NA	NA	NA	NA	NA	NA
rs10015974	rs955748	4	184215675	184196254	1	4.8e-16	A	G	A	G	0.2836	1	1	NA	NA	NA	NA	NA	NA	NA	NA	NA	NA	NA	NA	NA	NA	NA	NA	NA	NA
rs10016081	rs6813055	4	88630031	88640064	1	5.5e-09	T	A	T	C	0.0741	1	1	NA	NA	NA	NA	NA	NA	NA	NA	NA	NA	NA	NA	NA	NA	NA	IBSP	DMP1,IBSP	DMP1,IBSP
rs10016433	rs6838153	4	122720999	122664771	0.563115	7.9e-12	G	A	G	A	0	0	1	NA	NA	NA	NA	NA	NA	NA	NA	NA	NA	NA	NA	NA	NA	NA	NA	ANXA5,CCNA2	NA
rs10016704	rs13150868	4	152180671	152192808	0.640121	1.2e-09	T	G	A	G	2e-04	0	1	NA	NA	NA	NA	NA	NA	NA	NA	NA	NA	NA	NA	NA	NA	NA	NA	NA	NA
rs10017718	rs7659107	4	114742249	114840564	0.733286	6.6e-12	G	A	A	G	8e-04	1	1	NA	NA	NA	NA	NA	NA	NA	NA	NA	NA	NA	NA	4:114840108-114844964	NA	NA	CAMK2D	NA	NA
rs10017744	rs17556750	4	82155568	82269459	0.52361	2.8e-43	A	C	A	G	0	0	1	NA	NA	NA	NA	NA	NA	NA	NA	NA	NA	NA	NA	NA	NA	NA	PRKG2	NA	PRKG2
rs1001785	rs7299326	12	1573005	1517234	0.639796	8.7e-09	T	C	A	G	0.0028	0	1	NA	NA	NA	NA	NA	NA	NA	NA	NA	NA	NA	NA	NA	NA	NA	NA	NA	NA
rs10019020	rs6813055	4	88630031	88700829	0.761438	5.5e-09	T	A	G	A	0.0029	0	1	NA	NA	NA	NA	NA	NA	NA	NA	NA	NA	NA	NA	NA	NA	NA	IBSP	DMP1,IBSP	DMP1,IBSP
rs10019075	rs13150868	4	152180671	152170354	0.607417	1.2e-09	T	G	C	A	1e-04	0	1	NA	NA	NA	NA	NA	NA	NA	NA	NA	NA	NA	NA	NA	NA	NA	NA	NA	NA
rs10019152	rs9993613	4	73476014	73518770	0.834236	7.8e-25	T	G	A	C	6e-04	0	1	NA	NA	NA	NA	NA	NA	NA	NA	NA	NA	NA	NA	NA	NA	NA	NA	NA	NA
rs10019179	rs7659107	4	114742249	114849719	0.754952	6.6e-12	G	A	T	C	0.0011	1	1	NA	NA	NA	NA	NA	NA	NA	NA	NA	NA	NA	NA	NA	NA	NA	CAMK2D	NA	NA
rs10019594	rs2306596	4	39343940	39288747	0.755443	1.8e-11	A	C	T	C	9e-04	1	1	NA	NA	NA	NA	NA	NA	NA	NA	NA	NA	NA	NA	NA	NA	NA	NA	LIAS,UGDH	NA
rs10019756	rs763318	4	12963574	12937558	0.540397	4.4e-17	A	G	G	A	0	0	1	NA	NA	NA	NA	NA	NA	NA	NA	NA	NA	NA	NA	NA	NA	NA	NA	NA	NA
rs10022255	rs763318	4	12963574	12976777	0.527496	4.4e-17	A	G	C	T	0	0	1	NA	NA	NA	NA	NA	NA	NA	NA	NA	NA	NA	NA	NA	NA	NA	NA	NA	NA
rs1002226	rs757081	11	17351683	17405617	0.542078	3.2e-14	G	C	C	T	1e-04	0	1	NA	NA	NA	NA	NA	NA	NA	NA	NA	NA	NA	NA	11:17404592-17405726	NA	NA	NA	PIK3C2A,ABCC8	NA
rs10022696	rs6813055	4	88630031	88601505	0.814473	5.5e-09	T	A	T	C	0.0052	1	1	NA	NA	NA	NA	NA	NA	NA	NA	NA	NA	NA	NA	NA	NA	NA	IBSP	DMP1,IBSP	DMP1,IBSP
rs10023231	rs763318	4	12963574	12941761	0.545358	4.4e-17	A	G	T	C	0	0	1	NA	NA	NA	NA	NA	NA	NA	NA	NA	NA	NA	NA	NA	NA	NA	NA	NA	NA
rs10023353	rs955748	4	184215675	184216032	0.918916	4.8e-16	A	G	G	C	0.0309	1	1	NA	NA	NA	NA	NA	NA	NA	NA	NA	NA	NA	NA	4:184215307-184216376	NA	NA	NA	NA	NA
rs10023647	rs12513181	4	123835656	123786531	0.588992	2.1e-08	C	A	T	C	5e-04	0	1	NA	NA	NA	NA	NA	NA	NA	NA	NA	NA	NA	NA	4:123782351-123789422	NA	NA	NA	FGF2	NA
rs10024321	rs6813055	4	88630031	88647674	0.896488	5.5e-09	T	A	C	G	0.0121	1	1	NA	NA	NA	NA	NA	NA	NA	NA	NA	NA	NA	NA	NA	NA	NA	IBSP	DMP1,IBSP	DMP1,IBSP
rs1002436	rs7551732	1	89139041	89146852	0.92018	2.5e-19	T	A	A	G	0.0155	1	1	NA	NA	NA	NA	NA	NA	NA	NA	NA	NA	NA	NA	NA	NA	NA	NA	NA	NA
rs1002437	rs7551732	1	89139041	89146759	0.750171	2.5e-19	T	A	C	T	5e-04	0	1	NA	NA	NA	NA	NA	NA	NA	NA	NA	NA	NA	NA	NA	NA	NA	NA	NA	NA
rs10024547	rs1996422	4	48687351	48467710	0.702789	1.3e-11	G	A	A	G	0.0029	0	1	NA	NA	NA	NA	NA	NA	NA	NA	NA	NA	NA	NA	NA	NA	NA	NA	NA	NA
rs10025634	rs4834927	4	13194091	13205111	1	1.2e-12	G	A	C	A	0.0283	1	1	NA	NA	NA	NA	NA	NA	NA	NA	NA	NA	NA	NA	NA	NA	NA	NA	NA	NA
rs10025720	rs955748	4	184215675	184222146	0.61343	4.8e-16	A	G	G	A	1e-04	0	1	NA	NA	NA	NA	NA	NA	NA	NA	NA	NA	NA	NA	NA	NA	NA	NA	NA	NA
rs10026348	rs9993613	4	73476014	73525173	0.825452	7.8e-25	T	G	T	G	5e-04	0	1	NA	NA	NA	NA	NA	NA	NA	NA	NA	NA	NA	NA	NA	NA	NA	NA	NA	NA
rs1002707	rs4601530	1	25044111	25051102	0.995091	5.9e-15	T	C	T	C	0.0528	1	1	NA	NA	NA	NA	NA	NA	NA	NA	NA	NA	NA	NA	1:25039373-25054818	NA	NA	NA	NCMAP,RUNX3	RUNX3
rs10027653	rs6813055	4	88630031	88639876	1	5.5e-09	T	A	C	T	0.0741	1	1	NA	NA	NA	NA	NA	NA	NA	NA	NA	NA	NA	NA	4:88637013-88639899	NA	NA	IBSP	DMP1,IBSP	DMP1,IBSP
rs10027824	rs7659107	4	114742249	114851894	0.754952	6.6e-12	G	A	T	C	0.0011	1	1	NA	NA	NA	NA	NA	NA	NA	NA	NA	NA	NA	NA	NA	NA	NA	CAMK2D	NA	NA
rs10028026	rs955748	4	184215675	184219286	0.618523	4.8e-16	A	G	T	C	1e-04	0	1	NA	NA	NA	NA	NA	NA	NA	NA	NA	NA	NA	NA	NA	NA	NA	NA	NA	NA
rs10029074	rs2306596	4	39343940	39292502	0.755443	1.8e-11	A	C	G	T	9e-04	1	1	NA	NA	NA	NA	NA	NA	NA	NA	NA	NA	NA	NA	NA	NA	NA	NA	LIAS,UGDH	NA
rs1002925	rs1233627	6	28751727	28801383	0.973819	1e-16	T	C	C	T	0.0086	1	0	NA	NA	NA	NA	NA	NA	NA	NA	NA	NA	NA	NA	NA	NA	NA	NA	NA	NA
rs10029738	rs7654571	4	145321006	145297419	0.795974	2.1e-09	A	G	C	A	0.0064	1	1	NA	NA	NA	NA	NA	NA	NA	NA	NA	NA	NA	NA	NA	NA	NA	HHIP-AS1,HHIP	HHIP-AS1,HHIP	NA
rs10029786	rs4240326	4	145839264	145711103	0.919875	9.8e-12	A	G	T	C	0.0491	1	1	NA	NA	NA	NA	NA	NA	NA	NA	NA	NA	NA	NA	NA	NA	NA	HHIP-AS1,HHIP	HHIP-AS1,HHIP	NA
rs10029931	rs7654571	4	145321006	145297618	0.795974	2.1e-09	A	G	C	T	0.0064	1	1	NA	NA	NA	NA	NA	NA	NA	NA	NA	NA	NA	NA	NA	NA	NA	HHIP-AS1,HHIP	HHIP-AS1,HHIP	NA
rs10030023	rs7654571	4	145321006	145258807	0.555648	2.1e-09	A	G	A	C	3e-04	0	1	NA	NA	NA	NA	NA	NA	NA	NA	NA	NA	NA	NA	NA	NA	NA	HHIP-AS1,HHIP	HHIP-AS1,HHIP	NA
rs10030625	rs6813055	4	88630031	88619726	0.991999	5.5e-09	T	A	T	C	0.047	1	1	NA	NA	NA	NA	NA	NA	NA	NA	NA	NA	NA	NA	NA	NA	NA	IBSP	DMP1,IBSP	DMP1,IBSP
rs10031120	rs1996422	4	48687351	48492213	0.827888	1.3e-11	G	A	T	C	0.0158	1	1	4:48492180-48493398	NA	4:48492180-48493398	NA	NA	NA	NA	NA	NA	NA	NA	NA	NA	NA	4:48491800-48493700	NA	NA	NA
rs1003116	rs2811594	1	93343282	93166401	0.642608	3.1e-13	A	G	C	T	0	0	1	NA	NA	NA	NA	NA	NA	NA	NA	NA	NA	NA	NA	NA	NA	NA	NA	GFI1,MTF2	NA
rs10031270	rs6446315	4	5035587	5017508	0.798069	3.6e-09	G	A	G	T	0.0162	0	1	NA	NA	NA	NA	NA	NA	NA	NA	NA	NA	NA	NA	NA	NA	NA	NA	CYTL1	NA
rs1003136	rs6887276	5	127378294	127347815	0.562649	3.3e-09	G	C	A	G	7e-04	0	1	NA	NA	NA	NA	NA	NA	NA	NA	NA	NA	NA	NA	NA	NA	NA	NA	NA	NA
rs10031618	rs13150868	4	152180671	152197034	0.640121	1.2e-09	T	G	A	G	2e-04	0	1	NA	NA	NA	NA	NA	NA	NA	NA	NA	NA	NA	NA	NA	NA	NA	NA	NA	NA
rs10031902	rs13150868	4	152180671	152197483	0.607417	1.2e-09	T	G	A	C	1e-04	0	1	NA	NA	NA	NA	NA	NA	NA	NA	NA	NA	NA	NA	NA	NA	NA	NA	NA	NA
rs1003200	rs867245	4	2218888	2175253	0.941392	4e-10	G	C	A	G	0.0134	1	1	NA	NA	NA	NA	NA	NA	NA	NA	NA	NA	NA	NA	NA	NA	NA	MXD4	NA	NA
rs1003201	rs867245	4	2218888	2175238	0.941392	4e-10	G	C	G	C	0.0134	1	1	NA	NA	NA	NA	NA	NA	NA	NA	NA	NA	NA	NA	NA	NA	NA	MXD4	NA	NA
rs10033019	rs2306596	4	39343940	39391940	0.592844	1.8e-11	A	C	A	G	0	0	1	NA	NA	NA	NA	NA	NA	NA	NA	NA	NA	NA	NA	NA	NA	NA	NA	LIAS,UGDH	NA
rs10034481	rs17556750	4	82155568	82187772	0.839236	2.8e-43	A	C	G	T	5e-04	0	1	NA	NA	NA	NA	NA	NA	NA	NA	NA	NA	NA	NA	NA	NA	NA	PRKG2	NA	PRKG2
rs10034790	rs7659107	4	114742249	114833617	0.733286	6.6e-12	G	A	G	A	8e-04	1	1	NA	NA	NA	NA	NA	NA	NA	NA	NA	NA	NA	NA	4:114833371-114834479	NA	NA	CAMK2D	NA	NA
rs1003484	rs4320932	11	2171601	2167618	0.606811	1.3e-11	C	T	A	G	0.0014	0	1	NA	NA	NA	NA	NA	NA	NA	NA	NA	NA	NA	NA	NA	NA	NA	IGF2,IGF2-AS,INS-IGF2	IGF2,IGF2-AS,INS-IGF2,INS,TH	NA
rs10035279	rs3812040	5	39426020	39408937	0.552506	3.5e-13	C	T	G	T	0	0	1	NA	NA	NA	NA	NA	NA	NA	NA	NA	NA	NA	NA	5:39376143-39428075	NA	NA	NA	NA	NA
rs10036439	rs12186664	5	95630225	95710368	0.787351	6e-12	T	A	C	G	0.0062	1	1	NA	NA	NA	NA	NA	NA	NA	NA	NA	NA	NA	NA	NA	NA	NA	NA	PCSK1	NA
rs10037018	rs9327705	5	134510303	134517936	0.94854	2.2e-08	A	G	C	A	0.0807	1	1	NA	NA	NA	NA	NA	NA	NA	NA	NA	NA	NA	NA	NA	NA	NA	NA	NA	NA
rs10037512	rs6894139	5	88327782	88354675	0.996103	4.6e-25	G	T	C	T	0.2139	1	1	NA	NA	NA	NA	NA	NA	NA	NA	NA	NA	NA	NA	NA	NA	NA	MEF2C	MEF2C	NA
rs10038798	rs1529701	5	171000977	170997064	0.884926	8.5e-13	T	C	T	C	0.0127	1	1	NA	NA	NA	NA	NA	NA	NA	NA	NA	NA	NA	NA	NA	NA	NA	NA	NA	NA
rs10039525	rs6887276	5	127378294	127453720	0.885775	3.3e-09	G	C	C	T	0.0341	1	1	NA	NA	NA	NA	NA	NA	NA	NA	NA	NA	NA	NA	NA	NA	NA	NA	NA	NA
rs1003979	rs3129254	6	33108287	33114171	0.557252	1.7e-11	G	A	T	C	0	0	0	NA	NA	NA	NA	NA	NA	NA	NA	NA	NA	NA	NA	NA	NA	NA	NA	COL11A2,HSD17B8	NA
rs10040039	rs6894139	5	88327782	88354597	0.672754	4.6e-25	G	T	G	A	0	0	1	NA	NA	NA	NA	NA	NA	NA	NA	NA	NA	NA	NA	NA	NA	NA	MEF2C	MEF2C	NA
rs10040098	rs12186664	5	95630225	95674266	0.742533	6e-12	T	A	T	C	0.0033	0	1	NA	NA	NA	NA	NA	NA	NA	NA	NA	NA	NA	NA	5:95671294-95680927	NA	NA	NA	PCSK1	NA
rs10040237	rs6894139	5	88327782	88298156	0.670907	4.6e-25	G	T	C	T	0	0	1	NA	NA	NA	NA	NA	NA	NA	NA	NA	NA	NA	NA	NA	NA	NA	MEF2C	MEF2C	NA
rs10040346	rs4624820	5	141681788	141669040	0.708885	1.8e-10	G	A	T	C	0.0043	1	1	NA	NA	NA	NA	NA	NA	NA	NA	NA	NA	NA	NA	NA	NA	NA	NA	NA	NA
rs10040410	rs9327705	5	134510303	134509939	0.977017	2.2e-08	A	G	T	C	0.1211	1	1	NA	NA	NA	NA	NA	NA	NA	NA	NA	NA	NA	NA	NA	NA	NA	NA	NA	NA
rs1004062	rs1233627	6	28751727	28902133	0.9664	1e-16	T	C	G	T	0.0072	1	0	NA	NA	NA	NA	NA	NA	NA	NA	NA	NA	NA	NA	NA	NA	NA	NA	NA	NA
rs10040809	rs7701414	5	131585958	131343017	0.711335	4.9e-42	G	A	C	A	0	0	1	NA	NA	NA	NA	NA	NA	NA	NA	NA	NA	NA	NA	NA	NA	NA	NA	ACSL6,P4HA2-AS1,P4HA2,SLC22A4	NA
rs10040909	rs9327705	5	134510303	134515420	0.959828	2.2e-08	A	G	A	G	0.0934	1	1	NA	NA	NA	NA	NA	NA	NA	NA	NA	NA	NA	NA	NA	NA	NA	NA	NA	NA
rs10041980	rs39623	5	129054621	129089952	0.945422	7.2e-17	A	T	C	T	0.0093	1	1	NA	NA	NA	NA	NA	NA	NA	NA	NA	NA	NA	NA	NA	NA	NA	NA	NA	NA
rs1004202	rs1004202	5	36065463	36065463	1	4.6e-09	G	C	G	C	0.1617	1	1	NA	NA	NA	NA	NA	NA	NA	NA	NA	NA	NA	NA	NA	NA	NA	SKP2	LMBRD2	NA
rs1004295	rs9766	17	40852841	40727427	0.50289	2.4e-13	A	G	C	G	0	0	1	NA	NA	NA	NA	NA	NA	NA	NA	NA	NA	NA	NA	17:40723556-40732588	NA	NA	WNK4	ATP6V0A1,NAGLU,HSD17B1,COASY,MLX,FAM134C,AOC3	NA
rs10043229	rs39623	5	129054621	129087402	0.945422	7.2e-17	A	T	T	C	0.0093	1	1	NA	NA	NA	NA	NA	NA	NA	NA	NA	NA	NA	NA	NA	NA	NA	NA	NA	NA
rs10043581	rs39623	5	129054621	129091799	0.945422	7.2e-17	A	T	G	T	0.0093	1	1	NA	NA	NA	NA	NA	NA	NA	NA	NA	NA	NA	NA	NA	NA	NA	NA	NA	NA
rs10045273	rs39623	5	129054621	128958655	0.85459	7.2e-17	A	T	T	C	0.0019	1	1	NA	NA	NA	NA	NA	NA	NA	NA	NA	NA	NA	NA	NA	NA	NA	NA	NA	NA
rs10045299	rs39623	5	129054621	128958776	0.85459	7.2e-17	A	T	T	C	0.0019	1	1	NA	NA	NA	NA	NA	NA	NA	NA	NA	NA	NA	NA	NA	NA	NA	NA	NA	NA
rs10045608	rs1004202	5	36065463	36071200	0.923957	4.6e-09	G	C	A	C	0.0356	1	1	NA	NA	NA	NA	NA	NA	NA	NA	NA	NA	NA	NA	NA	NA	NA	SKP2	LMBRD2	NA
rs10046795	rs10780910	9	90849255	90854267	0.786129	6.2e-21	T	A	A	C	0.0012	0	1	NA	NA	NA	NA	NA	NA	NA	NA	NA	NA	NA	NA	NA	NA	NA	NA	NA	NA
rs10046912	rs7853235	9	86660782	86643088	0.920131	8.8e-15	T	C	T	C	0.0087	1	1	NA	NA	NA	NA	NA	NA	NA	NA	NA	NA	NA	NA	NA	NA	NA	NA	NA	NA
rs10047217	rs7517682	1	103519589	103412960	0.727584	9.2e-14	G	A	G	T	0.0019	0	1	NA	NA	NA	NA	NA	NA	NA	NA	NA	NA	NA	NA	NA	NA	NA	NA	COL11A1	NA
rs1004752	rs2748483	6	146335560	146037822	0.728278	2.4e-09	T	A	G	A	1e-04	1	1	NA	NA	NA	NA	NA	NA	NA	NA	NA	NA	NA	NA	NA	NA	NA	NA	GRM1	NA
rs10047986	rs7177711	15	62379971	62373940	0.984508	1.6e-13	G	A	T	C	0.0149	1	1	NA	NA	NA	NA	NA	NA	NA	NA	NA	NA	NA	NA	NA	NA	NA	NA	NA	NA
rs1004807	rs2581830	3	53134098	53140603	0.571425	7.6e-16	T	C	T	C	0	0	1	NA	NA	NA	NA	NA	NA	NA	NA	NA	NA	NA	NA	NA	NA	NA	NA	RFT1,PRKCD,TKT	NA
rs1004851	rs2834442	21	35690786	35717962	0.91173	5.7e-15	T	A	A	G	0.0298	1	1	NA	NA	NA	NA	NA	NA	NA	NA	NA	NA	NA	NA	21:35715644-35720061	NA	NA	NA	KCNE2	NA
rs10048625	rs10048625	2	1775648	1775648	1	1.1e-08	T	C	T	C	0.8684	1	1	NA	NA	NA	NA	NA	NA	NA	NA	NA	NA	NA	NA	NA	NA	NA	NA	MYT1L	NA
rs10048704	rs10048625	2	1775648	1777819	0.572024	1.1e-08	T	C	C	G	0.004	0	1	NA	NA	NA	NA	NA	NA	NA	NA	NA	NA	NA	NA	NA	NA	NA	NA	MYT1L	NA
rs10048942	rs9880211	3	136107549	135785491	0.55106	1.3e-20	A	G	G	A	0	0	1	NA	NA	NA	NA	NA	NA	NA	NA	NA	NA	NA	NA	NA	NA	NA	NA	PCCB,STAG1	NA
rs10049233	rs9880211	3	136107549	135785469	0.55106	1.3e-20	A	G	A	G	0	0	1	NA	NA	NA	NA	NA	NA	NA	NA	NA	NA	NA	NA	NA	NA	NA	NA	PCCB,STAG1	NA
rs10049246	rs2300921	3	185651001	185686741	0.53631	2.1e-13	C	T	A	G	0	0	1	NA	NA	NA	NA	NA	NA	NA	NA	NA	NA	NA	NA	NA	NA	NA	IGF2BP2	ETV5	NA
rs1004946	rs7097701	10	124171857	124139767	0.593443	2.4e-08	C	T	A	G	2e-04	0	1	NA	NA	NA	NA	NA	NA	NA	NA	NA	NA	NA	NA	NA	NA	NA	NA	NA	NA
rs10049468	rs9835332	3	56667682	56688431	1	3e-22	C	G	G	T	0.0211	1	1	NA	NA	NA	NA	NA	NA	NA	NA	NA	NA	NA	NA	3:56687460-56691110	NA	NA	NA	NA	NA
rs1004950	rs2829941	21	27208935	27210739	0.995761	3.2e-08	G	T	G	A	0.0831	1	1	NA	NA	NA	NA	NA	NA	NA	NA	NA	NA	NA	NA	NA	NA	NA	JAM2	JAM2,ATP5J,GABPA,APP	NA
rs10049561	rs13113518	4	56399648	56292790	0.510383	1.6e-08	C	T	A	G	0	0	1	NA	NA	NA	NA	NA	NA	NA	NA	NA	NA	NA	NA	4:56269341-56293225	NA	NA	NA	SRD5A3,SRD5A3-AS1,CLOCK	NA
rs10050907	rs4868645	5	175947118	175947646	1	4.1e-08	T	G	A	G	0.077	1	1	NA	NA	NA	NA	NA	NA	NA	NA	NA	NA	NA	NA	NA	NA	NA	NA	GPRIN1	NA
rs1005094	rs7870753	9	99201585	99259862	0.78087	1.7e-37	G	A	C	T	0	0	1	NA	NA	NA	NA	NA	NA	NA	NA	NA	NA	NA	NA	9:99259683-99260621	NA	NA	NA	NA	NA
rs1005099	rs4686904	3	187438522	187440506	0.831605	1e-12	C	T	C	A	0.0139	1	1	NA	NA	NA	NA	NA	NA	NA	NA	NA	NA	NA	NA	NA	NA	NA	NA	SST,BCL6	NA
rs10051120	rs4868645	5	175947118	175947925	1	4.1e-08	T	G	T	G	0.077	1	1	NA	NA	NA	NA	NA	NA	NA	NA	NA	NA	NA	NA	NA	NA	NA	NA	GPRIN1	NA
rs10051199	rs4624820	5	141681788	141669839	0.66604	1.8e-10	G	A	T	G	0.0024	0	1	NA	NA	NA	NA	NA	NA	NA	NA	NA	NA	NA	NA	NA	NA	NA	NA	NA	NA
rs1005123	rs1233627	6	28751727	28984148	0.702772	1e-16	T	C	A	G	0	0	0	NA	NA	NA	NA	NA	NA	NA	NA	NA	NA	NA	NA	NA	NA	NA	NA	NA	NA
rs1005153	rs862034	14	74990746	74978586	0.846848	2.6e-23	A	G	A	T	0.0068	0	1	NA	NA	NA	NA	NA	NA	NA	NA	NA	NA	NA	NA	14:74976781-74983369	NA	NA	NA	NA	NA
rs1005154	rs862034	14	74990746	74978336	0.846848	2.6e-23	A	G	G	A	0.0068	0	1	NA	NA	NA	NA	NA	NA	NA	NA	NA	NA	NA	NA	14:74976781-74983369	NA	NA	NA	NA	NA
rs10051671	rs2662027	5	56254485	56009384	0.545492	1.4e-11	T	G	A	C	4e-04	0	1	NA	NA	NA	NA	NA	NA	NA	NA	NA	NA	NA	NA	NA	NA	NA	NA	MAP3K1	NA
rs10051843	rs4624820	5	141681788	141648144	0.522171	1.8e-10	G	A	A	G	2e-04	0	1	NA	NA	NA	NA	NA	NA	NA	NA	NA	NA	NA	NA	NA	NA	NA	NA	NA	NA
rs10052046	rs7701414	5	131585958	131544466	0.624918	4.9e-42	G	A	T	G	0	0	1	NA	NA	NA	NA	NA	NA	NA	NA	NA	NA	NA	NA	NA	NA	NA	NA	ACSL6,P4HA2-AS1,P4HA2,SLC22A4	NA
rs10052086	rs39623	5	129054621	128930249	0.844039	7.2e-17	A	T	C	G	0.0015	1	1	NA	NA	NA	NA	NA	NA	NA	NA	NA	NA	NA	NA	NA	NA	NA	NA	NA	NA
rs10052518	rs10059761	5	67156083	67131310	0.636535	4.4e-09	A	G	A	G	0.009	0	1	NA	NA	NA	NA	NA	NA	NA	NA	NA	NA	NA	NA	NA	NA	NA	NA	NA	NA
rs10054148	rs39623	5	129054621	128961351	0.85459	7.2e-17	A	T	T	G	0.0019	1	1	NA	NA	NA	NA	NA	NA	NA	NA	NA	NA	NA	NA	NA	NA	NA	NA	NA	NA
rs10054245	rs6894139	5	88327782	88353029	0.703282	4.6e-25	G	T	C	T	0	0	1	NA	NA	NA	NA	NA	NA	NA	NA	NA	NA	NA	NA	NA	NA	NA	MEF2C	MEF2C	NA
rs1005599	rs6457374	6	31272261	31276447	0.876042	1.5e-14	C	T	G	C	0.0086	1	0	NA	NA	NA	NA	NA	NA	NA	NA	NA	NA	NA	NA	NA	NA	NA	NA	ATP6V1G2-DDX39B,ATP6V1G2	NA
rs10056287	rs7716219	5	54955071	54954478	0.571407	2.5e-21	T	C	C	T	0	0	1	NA	NA	NA	NA	NA	NA	NA	NA	NA	NA	NA	NA	NA	NA	NA	NA	SLC38A9	NA
rs10056910	rs6594336	5	108073085	108099777	0.771927	1.2e-14	T	C	G	A	0.0037	0	1	NA	NA	NA	NA	NA	NA	NA	NA	NA	NA	NA	NA	NA	NA	NA	NA	NA	NA
rs10057532	rs301901	5	37046626	37583653	0.517988	4.5e-19	G	A	T	A	0	0	1	NA	NA	NA	NA	NA	NA	NA	NA	NA	NA	NA	NA	NA	NA	NA	NA	NIPBL	NA
rs1005776	rs1190545	14	102904179	102896673	0.827862	2.4e-13	G	C	A	G	0.0138	1	1	NA	NA	NA	NA	NA	NA	NA	NA	NA	NA	NA	NA	NA	NA	NA	NA	NA	NA
rs10058074	rs7701414	5	131585958	131686146	0.79192	4.9e-42	G	A	A	G	0	0	1	NA	NA	NA	NA	NA	NA	NA	NA	NA	NA	NA	NA	NA	NA	NA	NA	ACSL6,P4HA2-AS1,P4HA2,SLC22A4	NA
rs10058075	rs3812040	5	39426020	39416294	0.692006	3.5e-13	C	T	C	G	3e-04	0	1	NA	NA	NA	NA	NA	NA	NA	NA	NA	NA	NA	NA	5:39376143-39428075	NA	NA	NA	NA	NA
rs10058386	rs11750568	5	178535713	178478364	0.759222	4.2e-10	A	G	C	T	9e-04	0	1	NA	NA	NA	NA	NA	NA	NA	NA	NA	NA	NA	NA	NA	NA	NA	NA	NA	NA
rs1005858	rs3750972	11	68830628	68856916	0.872694	1.1e-08	G	T	T	C	0.0057	1	1	NA	NA	NA	NA	NA	NA	NA	NA	NA	NA	NA	NA	11:68856279-68857383	NA	NA	NA	NA	NA
rs10058655	rs7701414	5	131585958	131570896	0.983348	4.9e-42	G	A	T	A	0.0322	1	1	NA	NA	NA	NA	NA	NA	NA	NA	NA	NA	NA	NA	5:131569554-131574088	NA	NA	NA	ACSL6,P4HA2-AS1,P4HA2,SLC22A4	NA
rs10058659	rs4624820	5	141681788	141648110	0.522171	1.8e-10	G	A	G	A	2e-04	0	1	NA	NA	NA	NA	NA	NA	NA	NA	NA	NA	NA	NA	NA	NA	NA	NA	NA	NA
rs1005911	rs2059877	19	48188809	48206092	0.773856	2.4e-08	T	G	G	T	0.0063	1	1	NA	NA	NA	NA	NA	NA	NA	NA	NA	NA	NA	NA	NA	NA	NA	NA	NA	NA
rs10059154	rs4624820	5	141681788	141646618	0.528536	1.8e-10	G	A	A	G	2e-04	0	1	NA	NA	NA	NA	NA	NA	NA	NA	NA	NA	NA	NA	NA	NA	NA	NA	NA	NA
rs10059156	rs4624820	5	141681788	141646636	0.501324	1.8e-10	G	A	G	A	1e-04	0	1	NA	NA	NA	NA	NA	NA	NA	NA	NA	NA	NA	NA	NA	NA	NA	NA	NA	NA
rs10059748	rs4624820	5	141681788	141657245	0.621976	1.8e-10	G	A	G	A	0.0012	0	1	NA	NA	NA	NA	NA	NA	NA	NA	NA	NA	NA	NA	NA	NA	NA	NA	NA	NA
rs10059761	rs10059761	5	67156083	67156083	1	4.4e-09	A	G	A	G	0.9859	1	1	NA	NA	NA	NA	NA	NA	NA	NA	NA	NA	NA	NA	NA	NA	NA	NA	NA	NA
rs10059884	rs9292468	5	32819073	32832474	0.948651	4.8e-46	T	C	C	A	0.0109	0	1	NA	NA	NA	NA	NA	NA	NA	NA	NA	NA	NA	NA	NA	NA	NA	NA	NA	NA
rs1006008	rs10119624	9	118305438	118397066	0.680509	1.2e-16	G	A	C	A	3e-04	0	1	NA	NA	NA	NA	NA	NA	NA	NA	NA	NA	NA	NA	9:118394660-118397166	NA	NA	NA	NA	NA
rs10060615	rs7701414	5	131585958	131708877	0.79558	4.9e-42	G	A	C	T	0	0	1	NA	NA	NA	NA	NA	NA	NA	NA	NA	NA	NA	NA	NA	NA	NA	NA	ACSL6,P4HA2-AS1,P4HA2,SLC22A4	NA
rs10060855	rs11745439	5	33230034	33216769	0.708192	7.9e-12	A	G	A	G	0.0031	0	1	NA	NA	NA	NA	NA	NA	NA	NA	NA	NA	NA	NA	NA	NA	NA	NA	NA	NA
rs10061157	rs301901	5	37046626	37161618	0.729967	4.5e-19	G	A	G	A	0	0	1	NA	NA	NA	NA	NA	NA	NA	NA	NA	NA	NA	NA	NA	NA	NA	NA	NIPBL	NA
rs10061533	rs1529701	5	171000977	171019094	0.811414	8.5e-13	T	C	A	G	0.0046	0	1	NA	NA	NA	NA	NA	NA	NA	NA	NA	NA	NA	NA	NA	NA	NA	NA	NA	NA
rs10061804	rs3811958	5	32772043	32748637	0.869974	5e-42	G	A	A	G	2e-04	0	1	NA	NA	NA	NA	NA	NA	NA	NA	NA	NA	NA	NA	5:32734946-32756170	NA	NA	NA	NA	NA
rs10061807	rs3811958	5	32772043	32748658	0.869974	5e-42	G	A	A	G	2e-04	0	1	NA	NA	NA	NA	NA	NA	NA	NA	NA	NA	NA	NA	5:32734946-32756170	NA	NA	NA	NA	NA
rs10062220	rs4624820	5	141681788	141667492	0.68294	1.8e-10	G	A	G	C	0.003	0	1	NA	NA	NA	NA	NA	NA	NA	NA	NA	NA	NA	NA	5:141667019-141667597	NA	NA	NA	NA	NA
rs10062316	rs301901	5	37046626	37612578	0.545567	4.5e-19	G	A	A	G	0	0	1	NA	NA	NA	NA	NA	NA	NA	NA	NA	NA	NA	NA	NA	NA	NA	NA	NIPBL	NA
rs10062519	rs39623	5	129054621	128998897	0.878859	7.2e-17	A	T	G	A	0.0028	1	1	NA	NA	NA	NA	NA	NA	NA	NA	NA	NA	NA	NA	NA	NA	NA	NA	NA	NA
rs10062678	rs7733195	5	172994624	172972049	0.874016	3.4e-20	A	G	G	A	0.0047	0	1	NA	NA	NA	NA	NA	NA	NA	NA	NA	NA	NA	NA	NA	NA	NA	NA	NA	NA
rs10062979	rs3812040	5	39426020	39429049	0.909741	3.5e-13	C	T	T	C	0.0097	1	1	NA	NA	NA	NA	NA	NA	NA	NA	NA	NA	NA	NA	NA	NA	NA	NA	NA	NA
rs10063647	rs6887276	5	127378294	127371588	1	3.3e-09	G	C	G	A	0.2403	1	1	NA	NA	NA	NA	NA	NA	NA	NA	NA	NA	NA	NA	NA	NA	NA	NA	NA	NA
rs10065787	rs7701414	5	131585958	131436486	0.600059	4.9e-42	G	A	T	G	0	0	1	NA	NA	NA	NA	NA	NA	NA	NA	NA	NA	NA	NA	NA	NA	NA	NA	ACSL6,P4HA2-AS1,P4HA2,SLC22A4	NA
rs1006659	rs2238300	15	89851580	89883672	0.655956	1.6e-09	A	G	G	T	2e-04	0	1	NA	NA	NA	NA	NA	NA	NA	NA	NA	NA	NA	NA	NA	NA	NA	RLBP1	NA	NA
rs1006660	rs2238300	15	89851580	89883520	0.876183	1.6e-09	A	G	C	T	0.0033	1	1	NA	NA	NA	NA	NA	NA	NA	NA	NA	NA	NA	NA	NA	NA	NA	RLBP1	NA	NA
rs10066764	rs4624820	5	141681788	141657319	0.621976	1.8e-10	G	A	C	G	0.0012	0	1	NA	NA	NA	NA	NA	NA	NA	NA	NA	NA	NA	NA	NA	NA	NA	NA	NA	NA
rs10067312	rs1529701	5	171000977	171010529	0.814106	8.5e-13	T	C	T	A	0.0048	1	1	NA	NA	NA	NA	NA	NA	NA	NA	NA	NA	NA	NA	NA	NA	NA	NA	NA	NA
rs10067555	rs6887276	5	127378294	127427533	0.882298	3.3e-09	G	C	T	C	0.0329	1	1	NA	NA	NA	NA	NA	NA	NA	NA	NA	NA	NA	NA	NA	NA	NA	NA	NA	NA
rs10067958	rs10059761	5	67156083	67159470	0.54375	4.4e-09	A	G	A	G	0.0025	0	1	NA	NA	NA	NA	NA	NA	NA	NA	NA	NA	NA	NA	NA	NA	NA	NA	NA	NA
rs10068807	rs7716219	5	54955071	54876985	0.696721	2.5e-21	T	C	A	G	0	0	1	NA	NA	NA	NA	NA	NA	NA	NA	NA	NA	NA	NA	NA	NA	NA	NA	SLC38A9	NA
rs10069013	rs1529701	5	171000977	171010184	0.814106	8.5e-13	T	C	G	A	0.0048	1	1	NA	NA	NA	NA	NA	NA	NA	NA	NA	NA	NA	NA	NA	NA	NA	NA	NA	NA
rs10069604	rs6894139	5	88327782	88392641	0.665478	4.6e-25	G	T	G	A	0	0	1	NA	NA	NA	NA	NA	NA	NA	NA	NA	NA	NA	NA	NA	NA	NA	MEF2C	MEF2C	NA
rs10069990	rs39623	5	129054621	129074369	0.944743	7.2e-17	A	T	G	C	0.0091	1	1	NA	NA	NA	NA	NA	NA	NA	NA	NA	NA	NA	NA	NA	NA	NA	NA	NA	NA
rs10070540	rs6894139	5	88327782	88401770	0.662695	4.6e-25	G	T	C	T	0	0	1	NA	NA	NA	NA	NA	NA	NA	NA	NA	NA	NA	NA	NA	NA	NA	MEF2C	MEF2C	NA
rs10070609	rs11750568	5	178535713	178524969	0.995365	4.2e-10	A	G	T	C	0.0224	1	1	NA	NA	NA	NA	NA	NA	NA	NA	NA	NA	NA	NA	NA	NA	NA	NA	NA	NA
rs10070876	rs3812040	5	39426020	39428975	0.924492	3.5e-13	C	T	C	T	0.012	1	1	NA	NA	NA	NA	NA	NA	NA	NA	NA	NA	NA	NA	NA	NA	NA	NA	NA	NA
rs10071530	rs39623	5	129054621	128990392	0.878859	7.2e-17	A	T	A	C	0.0028	1	1	NA	NA	NA	NA	NA	NA	NA	NA	NA	NA	NA	NA	NA	NA	NA	NA	NA	NA
rs10071838	rs1004202	5	36065463	36147806	0.843873	4.6e-09	G	C	T	C	0.0151	1	1	NA	NA	NA	NA	NA	NA	NA	NA	NA	NA	NA	NA	NA	NA	NA	SKP2	LMBRD2	NA
rs1007226	rs6137287	20	21180259	21103987	0.656393	4.8e-10	T	C	A	G	8e-04	0	1	NA	NA	NA	NA	NA	NA	NA	NA	NA	NA	NA	NA	NA	NA	NA	NA	NKX2-4	NA
rs10073054	rs301901	5	37046626	37172383	0.732361	4.5e-19	G	A	G	A	0	0	1	NA	NA	NA	NA	NA	NA	NA	NA	NA	NA	NA	NA	NA	NA	NA	NA	NIPBL	NA
rs1007358	rs1007358	7	46201355	46201355	1	1.8e-08	G	A	G	A	0.8332	1	1	NA	NA	NA	NA	NA	NA	NA	NA	NA	NA	NA	NA	NA	NA	NA	NA	NA	NA
rs10074050	rs2662027	5	56254485	56000853	0.540561	1.4e-11	T	G	A	C	3e-04	0	1	NA	NA	NA	NA	NA	NA	NA	NA	NA	NA	NA	NA	NA	NA	NA	NA	MAP3K1	NA
rs10074142	rs4624820	5	141681788	141648176	0.522171	1.8e-10	G	A	C	A	2e-04	0	1	NA	NA	NA	NA	NA	NA	NA	NA	NA	NA	NA	NA	NA	NA	NA	NA	NA	NA
rs10074314	rs165189	5	139145747	139104606	0.580137	2.7e-11	G	A	A	T	0.0013	0	1	5:139104532-139105183	5:139104539-139105183	5:139104532-139105183	5:139104532-139105183	5:139104539-139105183	5:139104532-139105183	5:139104532-139105183	5:139104539-139105183	5:139104532-139105183	5:139104532-139105183	NA	5:139104532-139105183	5:139104336-139105442	NA	NA	NA	NA	NA
rs10074490	rs7701414	5	131585958	131340032	0.724444	4.9e-42	G	A	T	C	0	0	1	NA	NA	NA	NA	NA	NA	NA	NA	NA	NA	NA	NA	NA	NA	NA	NA	ACSL6,P4HA2-AS1,P4HA2,SLC22A4	NA
rs10074615	rs7727731	5	64674446	64697225	0.859903	2.1e-11	T	C	T	A	0.0031	1	1	NA	NA	NA	NA	NA	NA	NA	NA	NA	NA	NA	NA	NA	NA	NA	NA	NA	NA
rs10075459	rs7701414	5	131585958	131541363	0.632974	4.9e-42	G	A	G	C	0	0	1	NA	NA	NA	NA	NA	NA	NA	NA	NA	NA	NA	NA	5:131538740-131542761	NA	NA	NA	ACSL6,P4HA2-AS1,P4HA2,SLC22A4	NA
rs10075623	rs2247870	5	90151589	90134630	0.592948	1.6e-08	G	A	G	C	0.0019	0	1	NA	NA	NA	NA	NA	NA	NA	NA	NA	NA	NA	NA	NA	NA	NA	NA	NA	NA
rs10075801	rs7701414	5	131585958	131677642	0.79558	4.9e-42	G	A	G	A	0	0	1	NA	NA	NA	NA	NA	NA	NA	NA	NA	NA	NA	NA	NA	NA	NA	NA	ACSL6,P4HA2-AS1,P4HA2,SLC22A4	NA
rs10076175	rs3812040	5	39426020	39428807	0.995059	3.5e-13	C	T	G	A	0.0512	1	1	NA	NA	NA	NA	NA	NA	NA	NA	NA	NA	NA	NA	NA	NA	NA	NA	NA	NA
rs10076638	rs1529701	5	171000977	171010139	0.810255	8.5e-13	T	C	T	C	0.0045	0	1	NA	NA	NA	NA	NA	NA	NA	NA	NA	NA	NA	NA	NA	NA	NA	NA	NA	NA
rs10076701	rs7701414	5	131585958	131596419	0.739385	4.9e-42	G	A	C	T	0	0	1	NA	NA	NA	NA	NA	NA	NA	NA	NA	NA	NA	NA	5:131586610-131606401	NA	5:131592250-131608350	NA	ACSL6,P4HA2-AS1,P4HA2,SLC22A4	NA
rs10076758	rs7701414	5	131585958	131524299	0.632974	4.9e-42	G	A	G	A	0	0	1	NA	NA	NA	NA	NA	NA	NA	NA	NA	NA	NA	NA	NA	NA	NA	NA	ACSL6,P4HA2-AS1,P4HA2,SLC22A4	NA
rs10077761	rs3812040	5	39426020	39436079	0.551157	3.5e-13	C	T	A	G	0	0	1	NA	NA	NA	NA	NA	NA	NA	NA	NA	NA	NA	NA	NA	NA	NA	NA	NA	NA
rs10079030	rs301901	5	37046626	37259464	0.712837	4.5e-19	G	A	C	T	0	0	1	NA	NA	NA	NA	NA	NA	NA	NA	NA	NA	NA	NA	NA	NA	NA	NA	NIPBL	NA
rs1007914	rs2781373	14	65568215	65566261	0.93367	2.9e-12	A	G	A	C	0.0117	1	1	NA	NA	NA	NA	NA	NA	NA	NA	NA	NA	NA	NA	14:65561693-65571335	NA	NA	NA	GPX2	NA
rs10079257	rs3812040	5	39426020	39432927	0.909649	3.5e-13	C	T	C	T	0.0097	1	1	NA	NA	NA	NA	NA	NA	NA	NA	NA	NA	NA	NA	NA	NA	NA	NA	NA	NA
rs10079948	rs1529701	5	171000977	171016675	0.817977	8.5e-13	T	C	T	C	0.005	1	1	NA	NA	NA	NA	NA	NA	NA	NA	NA	NA	NA	NA	NA	NA	NA	NA	NA	NA
rs1008007	rs10140101	14	75038689	75026597	0.836076	8e-09	T	C	A	G	0.0066	1	1	NA	NA	NA	NA	NA	NA	NA	NA	NA	NA	NA	NA	14:75010118-75052391	NA	NA	NA	NA	NA
rs10080361	rs6919534	6	35246903	35228243	0.669257	2.6e-12	G	A	A	G	6e-04	0	1	NA	NA	NA	NA	NA	NA	NA	NA	NA	NA	NA	NA	6:35223274-35231595	NA	6:35225675-35229375	NA	PPARD	NA
rs10080429	rs6920372	6	109723939	109738106	0.767532	5.7e-19	A	G	T	C	1e-04	0	1	NA	NA	NA	NA	NA	NA	NA	NA	NA	NA	NA	NA	NA	NA	NA	NA	SMPD2	NA
rs10080517	rs1832871	6	158722034	158719314	0.670099	9.2e-12	A	G	C	A	3e-04	0	1	NA	NA	NA	NA	NA	NA	NA	NA	NA	NA	NA	NA	NA	NA	NA	NA	NA	NA
rs10081493	rs6988484	8	49413780	49275995	0.546954	4.2e-12	C	T	C	T	0	0	1	NA	NA	NA	NA	NA	NA	NA	NA	NA	NA	NA	NA	NA	NA	NA	NA	NA	NA
rs10081495	rs6988484	8	49413780	49276355	0.546954	4.2e-12	C	T	C	T	0	0	1	NA	NA	NA	NA	NA	NA	NA	NA	NA	NA	NA	NA	NA	NA	NA	NA	NA	NA
rs10082956	rs10843390	12	29496991	29504556	0.92179	4.8e-15	T	C	G	A	0.0236	1	1	NA	NA	NA	NA	NA	NA	NA	NA	NA	NA	NA	NA	12:29504470-29504786	NA	NA	NA	NA	NA
rs10083107	rs3825199	12	93976954	93996035	0.685493	1.9e-53	G	A	A	T	0	0	1	NA	NA	NA	NA	NA	NA	NA	NA	NA	NA	NA	NA	NA	NA	NA	NA	NA	NA
rs10083285	rs12323101	13	33143406	33131342	0.951812	2.4e-12	A	G	G	A	0.0062	1	1	NA	NA	NA	NA	NA	NA	NA	NA	NA	NA	NA	NA	NA	NA	NA	NA	BRCA2,PDS5B	PDS5B
rs10083323	rs1190545	14	102904179	102878000	0.698622	2.4e-13	G	C	T	C	0.0019	0	1	NA	NA	NA	NA	NA	NA	NA	NA	NA	NA	NA	NA	NA	NA	NA	NA	NA	NA
rs10083447	rs7154721	14	92427348	92464427	0.83832	1.3e-20	C	T	A	G	7e-04	0	1	NA	NA	NA	NA	NA	NA	NA	NA	NA	NA	NA	NA	14:92462445-92470862	NA	NA	NA	TRIP11	NA
rs10083510	rs7154721	14	92427348	92462497	0.83832	1.3e-20	C	T	C	T	7e-04	0	1	NA	NA	NA	NA	NA	NA	NA	NA	NA	NA	NA	NA	14:92462445-92470862	NA	NA	NA	TRIP11	NA
rs10083738	rs11642612	16	30030195	29927702	0.524538	3.2e-08	C	A	G	A	1e-04	0	1	NA	NA	NA	NA	NA	NA	NA	NA	NA	NA	NA	NA	NA	NA	NA	NA	MVP,CDIPT,ALDOA,TBX6,MAPK3,SULT1A3	NA
rs10083772	rs12926008	16	2488211	2459476	0.948417	3e-12	T	C	G	A	0.0046	1	1	NA	NA	NA	NA	NA	NA	NA	NA	NA	NA	NA	NA	NA	NA	NA	NA	ABCA3,ATP6V0C,RP11-20I23.3,AMDHD2	NA
rs10083886	rs10083886	17	69923355	69923355	1	3.4e-09	T	C	T	C	0.0319	1	1	NA	NA	NA	NA	NA	NA	NA	NA	NA	NA	NA	NA	NA	NA	NA	NA	NA	NA
rs10083963	rs14062	18	19450303	19315457	0.861352	1.6e-08	A	G	A	G	0.0141	1	1	NA	NA	NA	NA	NA	NA	NA	NA	NA	NA	NA	NA	NA	NA	NA	NA	ESCO1	NA
rs10084238	rs10460566	2	25483121	25458379	0.523289	3.5e-09	G	A	G	A	3e-04	0	1	NA	NA	NA	NA	NA	NA	NA	NA	NA	NA	NA	NA	2:25456451-25458615	NA	NA	NA	POMC,DNMT3A	NA
rs1008463	rs6584575	10	105577409	105559273	0.637837	1.2e-09	A	G	A	G	0.0049	0	1	10:105559186-105559793	10:105559186-105559836	10:105559186-105559836	NA	10:105559186-105559836	10:105559186-105559836	NA	10:105559186-105559836	10:105559186-105559836	NA	NA	NA	NA	NA	NA	NA	NA	NA
rs1008505	rs6600365	1	41556253	41560235	0.995842	9.9e-21	C	T	C	T	0.0187	1	1	NA	NA	NA	NA	NA	NA	NA	NA	NA	NA	NA	NA	NA	NA	NA	NA	CTPS1,SCMH1	NA
rs10085406	rs1007358	7	46201355	46210114	0.553926	1.8e-08	G	A	T	A	0.0034	1	1	NA	NA	NA	NA	NA	NA	NA	NA	NA	NA	NA	NA	7:46208618-46211084	NA	NA	NA	NA	NA
rs10085590	rs6952113	7	120777619	120832023	0.838976	1.1e-09	A	G	G	A	0.0032	1	1	NA	NA	NA	NA	NA	NA	NA	NA	NA	NA	NA	NA	7:120831757-120833899	NA	NA	NA	WNT16	NA
rs10085605	rs1007358	7	46201355	46208283	0.553926	1.8e-08	G	A	C	G	0.0034	1	1	7:46207593-46208739	7:46207568-46208955	7:46207568-46208955	7:46207593-46208739	7:46207568-46208955	7:46207568-46208955	7:46207593-46208739	7:46207568-46208955	7:46207568-46208955	7:46207593-46208739	7:46207568-46208955	7:46207568-46208955	NA	NA	NA	NA	NA	NA
rs10085612	rs1007358	7	46201355	46208515	0.553926	1.8e-08	G	A	A	G	0.0034	1	1	7:46207593-46208739	7:46207568-46208955	7:46207568-46208955	7:46207593-46208739	7:46207568-46208955	7:46207568-46208955	7:46207593-46208739	7:46207568-46208955	7:46207568-46208955	7:46207593-46208739	7:46207568-46208955	7:46207568-46208955	NA	NA	NA	NA	NA	NA
rs1008562	rs992157	2	219154781	219026972	0.533107	1.6e-09	G	A	C	G	0	0	1	NA	NA	NA	NA	NA	NA	NA	NA	NA	NA	NA	NA	NA	NA	NA	NA	SLC11A1,VIL1	NA
rs10085698	rs1007358	7	46201355	46210223	0.553926	1.8e-08	G	A	A	G	0.0034	1	1	NA	NA	NA	NA	NA	NA	NA	NA	NA	NA	NA	NA	7:46208618-46211084	NA	NA	NA	NA	NA
rs10085896	rs1007358	7	46201355	46208701	0.553926	1.8e-08	G	A	G	A	0.0034	1	1	7:46207593-46208739	7:46207568-46208955	7:46207568-46208955	7:46207593-46208739	7:46207568-46208955	7:46207568-46208955	7:46207593-46208739	7:46207568-46208955	7:46207568-46208955	7:46207593-46208739	7:46207568-46208955	7:46207568-46208955	7:46208618-46211084	NA	NA	NA	NA	NA
rs10086761	rs4735677	8	78148191	78114305	0.995259	1.2e-29	T	A	A	G	0.0194	1	1	NA	NA	NA	NA	NA	NA	NA	NA	NA	NA	NA	NA	NA	NA	NA	NA	NA	NA
rs10087031	rs4733724	8	130723728	130721420	0.968082	2.6e-42	G	A	C	T	0.0116	0	1	NA	NA	NA	NA	NA	NA	NA	NA	NA	NA	NA	NA	8:130720134-130722146	NA	NA	NA	NA	NA
rs10087276	rs6988484	8	49413780	49430684	0.839422	4.2e-12	C	T	T	C	0.0034	0	1	NA	NA	NA	NA	NA	NA	NA	NA	NA	NA	NA	NA	NA	NA	NA	NA	NA	NA
rs10087280	rs6988484	8	49413780	49391836	0.658244	4.2e-12	C	T	G	A	2e-04	0	1	NA	NA	NA	NA	NA	NA	NA	NA	NA	NA	NA	NA	NA	NA	NA	NA	NA	NA
rs1008734	rs11624136	14	59688820	59739950	0.6152	3.3e-09	G	A	C	T	0.0039	1	1	NA	NA	NA	NA	NA	NA	NA	NA	NA	NA	NA	NA	14:59737272-59746164	NA	NA	DAAM1	NA	NA
rs10087348	rs4273857	8	23173053	23183288	0.650621	6.1e-16	A	G	T	C	1e-04	0	1	NA	NA	NA	NA	NA	NA	NA	NA	NA	NA	NA	NA	NA	NA	NA	NA	ENTPD4	NA
rs10087665	rs6988484	8	49413780	49487238	0.603967	4.2e-12	C	T	C	A	1e-04	0	1	NA	NA	NA	NA	NA	NA	NA	NA	NA	NA	NA	NA	8:49486596-49487770	NA	NA	NA	NA	NA
rs1008816	rs10859567	12	94126925	94143340	0.606665	1.9e-44	G	T	A	T	0	0	1	NA	NA	NA	NA	NA	NA	NA	NA	NA	NA	NA	NA	NA	NA	NA	NA	NA	NA
rs1008834	rs318095	17	46974734	46968008	0.974863	3.3e-15	T	C	G	C	0.0035	1	1	NA	NA	NA	NA	NA	NA	NA	NA	NA	NA	NA	NA	NA	NA	NA	NA	ATP5G1	NA
rs10088688	rs4875421	8	4827332	4836752	0.560319	1.1e-10	T	A	A	T	1e-04	0	1	NA	NA	NA	NA	NA	NA	NA	NA	NA	NA	NA	NA	NA	NA	NA	NA	NA	NA
rs10088695	rs2956605	8	75883054	76002307	0.544972	1.7e-17	A	C	G	T	0	0	1	NA	NA	NA	NA	NA	NA	NA	NA	NA	NA	NA	NA	NA	NA	NA	NA	CRISPLD1	NA
rs10089933	rs6988484	8	49413780	49391483	0.990187	4.2e-12	C	T	C	T	0.035	1	1	NA	NA	NA	NA	NA	NA	NA	NA	NA	NA	NA	NA	NA	NA	NA	NA	NA	NA
rs10090605	rs4875421	8	4827332	4818950	0.541707	1.1e-10	T	A	G	T	1e-04	0	1	NA	NA	NA	NA	NA	NA	NA	NA	NA	NA	NA	NA	NA	NA	NA	NA	NA	NA
rs10090840	rs4875421	8	4827332	4819168	0.53773	1.1e-10	T	A	C	T	1e-04	0	1	NA	NA	NA	NA	NA	NA	NA	NA	NA	NA	NA	NA	NA	NA	NA	NA	NA	NA
rs10091652	rs3812423	8	25298710	25324062	0.918499	1.1e-12	C	G	C	T	0.0026	1	1	NA	NA	NA	NA	NA	NA	NA	NA	NA	NA	NA	NA	NA	NA	NA	NA	NA	NA
rs10091807	rs6988484	8	49413780	49409929	1	4.2e-12	C	T	C	T	0.0634	1	1	NA	NA	NA	NA	NA	NA	NA	NA	NA	NA	NA	NA	NA	NA	NA	NA	NA	NA
rs10092171	rs6988484	8	49413780	49427167	0.641449	4.2e-12	C	T	A	G	1e-04	0	1	NA	NA	NA	NA	NA	NA	NA	NA	NA	NA	NA	NA	8:49424605-49429737	NA	8:49420925-49430650	NA	NA	NA
rs10092179	rs11783655	8	145037573	145032302	0.94634	5.4e-10	A	T	G	A	0.0132	1	1	NA	NA	NA	NA	NA	NA	NA	NA	NA	NA	NA	NA	8:145000369-145033287	NA	NA	NA	OPLAH,GPAA1,CYC1	NA
rs10093349	rs6577717	8	135653832	135687966	0.806509	9.9e-20	G	T	T	C	3e-04	0	1	NA	NA	NA	NA	NA	NA	NA	NA	NA	NA	NA	NA	NA	NA	NA	NA	NA	NA
rs10093349	rs894343	8	135612595	135687966	0.504168	3.2e-09	A	G	T	C	3e-04	0	1	NA	NA	NA	NA	NA	NA	NA	NA	NA	NA	NA	NA	NA	NA	NA	NA	NA	NA
rs10093560	rs1550162	8	117563532	117532887	0.646204	2.9e-14	G	A	G	A	6e-04	0	1	NA	NA	NA	NA	NA	NA	NA	NA	NA	NA	NA	NA	NA	NA	NA	NA	NA	NA
rs10093833	rs2737220	8	116637685	116521565	0.525916	4.7e-08	T	C	T	G	3e-04	0	1	NA	NA	NA	NA	NA	NA	NA	NA	NA	NA	NA	NA	NA	NA	NA	NA	TRPS1	NA
rs10093834	rs2737220	8	116637685	116521566	0.525916	4.7e-08	T	C	T	A	3e-04	0	1	NA	NA	NA	NA	NA	NA	NA	NA	NA	NA	NA	NA	NA	NA	NA	NA	TRPS1	NA
rs10094130	rs4273857	8	23173053	23169843	0.654289	6.1e-16	A	G	G	T	1e-04	0	1	NA	NA	NA	NA	NA	NA	NA	NA	NA	NA	NA	NA	NA	NA	NA	NA	ENTPD4	NA
rs10094506	rs4735677	8	78148191	78116203	0.995259	1.2e-29	T	A	T	C	0.0194	1	1	NA	NA	NA	NA	NA	NA	NA	NA	NA	NA	NA	NA	NA	NA	NA	NA	NA	NA
rs10094549	rs4875421	8	4827332	4819840	0.558615	1.1e-10	T	A	T	C	1e-04	0	1	NA	NA	NA	NA	NA	NA	NA	NA	NA	NA	NA	NA	NA	NA	NA	NA	NA	NA
rs10094574	rs4735677	8	78148191	78116067	0.995259	1.2e-29	T	A	A	G	0.0194	1	1	NA	NA	NA	NA	NA	NA	NA	NA	NA	NA	NA	NA	NA	NA	NA	NA	NA	NA
rs10094719	rs6577717	8	135653832	135743243	0.75326	9.9e-20	G	T	T	C	8e-04	0	1	NA	NA	NA	NA	NA	NA	NA	NA	NA	NA	NA	NA	NA	NA	NA	NA	NA	NA
rs10094801	rs6988484	8	49413780	49460592	0.601432	4.2e-12	C	T	A	G	0	0	1	NA	NA	NA	NA	NA	NA	NA	NA	NA	NA	NA	NA	NA	NA	NA	NA	NA	NA
rs10095	rs9816693	3	38047954	38023553	0.953049	3.6e-15	C	G	G	A	0.0204	1	1	NA	NA	NA	NA	NA	NA	NA	NA	NA	NA	NA	NA	NA	NA	NA	NA	VILL,PLCD1	NA
rs10095102	rs4273857	8	23173053	23177833	0.695124	6.1e-16	A	G	T	C	3e-04	0	1	NA	NA	NA	NA	NA	NA	NA	NA	NA	NA	NA	NA	NA	NA	8:23175950-23180100	NA	ENTPD4	NA
rs1009529	rs12871822	13	49201040	49208102	0.845678	2.7e-09	G	T	G	C	0.017	1	1	NA	NA	NA	NA	NA	NA	NA	NA	NA	NA	NA	NA	NA	NA	NA	NA	NA	NA
rs1009570	rs584828	17	38599230	38596425	1	3.3e-20	T	C	A	G	0.1688	1	1	NA	NA	NA	NA	NA	NA	NA	NA	NA	NA	NA	NA	NA	NA	NA	TOP2A	RARA,TOP2A	NA
rs10095708	rs894343	8	135612595	135687534	0.504168	3.2e-09	A	G	G	A	3e-04	0	1	NA	NA	NA	NA	NA	NA	NA	NA	NA	NA	NA	NA	NA	NA	NA	NA	NA	NA
rs10095708	rs6577717	8	135653832	135687534	0.806509	9.9e-20	G	T	G	A	3e-04	0	1	NA	NA	NA	NA	NA	NA	NA	NA	NA	NA	NA	NA	NA	NA	NA	NA	NA	NA
rs1009616	rs3129254	6	33108287	33114056	0.557252	1.7e-11	G	A	T	G	0	0	0	NA	NA	NA	NA	NA	NA	NA	NA	NA	NA	NA	NA	NA	NA	NA	NA	COL11A2,HSD17B8	NA
rs10096619	rs4735677	8	78148191	78112513	0.995259	1.2e-29	T	A	C	T	0.0194	1	1	NA	NA	NA	NA	NA	NA	NA	NA	NA	NA	NA	NA	NA	NA	NA	NA	NA	NA
rs10096760	rs6988484	8	49413780	49361164	0.930926	4.2e-12	C	T	A	G	0.0116	1	1	NA	NA	NA	NA	NA	NA	NA	NA	NA	NA	NA	NA	NA	NA	NA	NA	NA	NA
rs1009678	rs7985356	13	115027462	115021119	0.797501	2.5e-11	A	T	A	G	0.0012	0	1	NA	NA	NA	NA	NA	NA	NA	NA	NA	NA	NA	NA	NA	NA	NA	NA	NA	NA
rs10096946	rs6988484	8	49413780	49333003	0.845556	4.2e-12	C	T	T	C	0.0037	1	1	NA	NA	NA	NA	NA	NA	NA	NA	NA	NA	NA	NA	8:49331219-49334089	NA	NA	NA	NA	NA
rs10097087	rs4273857	8	23173053	23183248	0.650621	6.1e-16	A	G	G	C	1e-04	0	1	NA	NA	NA	NA	NA	NA	NA	NA	NA	NA	NA	NA	NA	NA	NA	NA	ENTPD4	NA
rs1009717	rs12871822	13	49201040	49186783	0.712613	2.7e-09	G	T	T	C	0.0039	1	1	NA	NA	NA	NA	NA	NA	NA	NA	NA	NA	NA	NA	NA	NA	NA	NA	NA	NA
rs1009718	rs12871822	13	49201040	49186732	0.712613	2.7e-09	G	T	A	G	0.0039	1	1	NA	NA	NA	NA	NA	NA	NA	NA	NA	NA	NA	NA	NA	NA	NA	NA	NA	NA
rs1009719	rs12871822	13	49201040	49186594	0.706633	2.7e-09	G	T	G	A	0.0037	1	1	NA	NA	NA	NA	NA	NA	NA	NA	NA	NA	NA	NA	NA	NA	NA	NA	NA	NA
rs10097784	rs2737220	8	116637685	116561824	0.560376	4.7e-08	T	C	C	A	5e-04	0	1	NA	NA	NA	NA	NA	NA	NA	NA	NA	NA	NA	NA	NA	NA	NA	NA	TRPS1	NA
rs10097956	rs2013265	8	24092500	24094711	0.926381	9.2e-17	T	C	G	A	0.0155	1	1	NA	NA	NA	NA	NA	NA	NA	NA	NA	NA	NA	NA	NA	NA	NA	NA	NA	NA
rs10097972	rs2013265	8	24092500	24094761	0.921703	9.2e-17	T	C	G	A	0.0143	1	1	NA	NA	NA	NA	NA	NA	NA	NA	NA	NA	NA	NA	NA	NA	NA	NA	NA	NA
rs10097989	rs6988484	8	49413780	49438635	0.607029	4.2e-12	C	T	T	C	1e-04	0	1	NA	NA	NA	NA	NA	NA	NA	NA	NA	NA	NA	NA	NA	NA	8:49431850-49440325	NA	NA	NA
rs10098047	rs4273857	8	23173053	23183339	0.650621	6.1e-16	A	G	C	T	1e-04	0	1	NA	NA	NA	NA	NA	NA	NA	NA	NA	NA	NA	NA	NA	NA	NA	NA	ENTPD4	NA
rs10098321	rs4875421	8	4827332	4820753	0.538314	1.1e-10	T	A	T	C	1e-04	0	1	NA	NA	NA	NA	NA	NA	NA	NA	NA	NA	NA	NA	NA	NA	NA	NA	NA	NA
rs10098707	rs6988484	8	49413780	49424260	0.652795	4.2e-12	C	T	G	T	2e-04	0	1	NA	NA	NA	NA	NA	NA	NA	NA	NA	NA	NA	NA	NA	NA	8:49420925-49430650	NA	NA	NA
rs1009951	rs2856321	12	11855773	11892896	0.79525	1e-25	G	A	T	C	4e-04	0	1	NA	NA	NA	NA	NA	NA	NA	NA	NA	NA	NA	NA	NA	NA	NA	NA	ETV6	NA
rs1009953	rs2856321	12	11855773	11893128	0.791855	1e-25	G	A	G	T	3e-04	0	1	NA	NA	NA	NA	NA	NA	NA	NA	NA	NA	NA	NA	NA	NA	NA	NA	ETV6	NA
rs1009954	rs2856321	12	11855773	11898099	0.850782	1e-25	G	A	G	C	0.0017	0	1	NA	NA	NA	NA	NA	NA	NA	NA	NA	NA	NA	NA	NA	NA	NA	NA	ETV6	NA
rs10099612	rs429433	8	8747894	8760071	0.732149	6.7e-11	A	G	G	C	0.0149	0	1	NA	NA	NA	NA	NA	NA	NA	NA	NA	NA	NA	NA	NA	NA	NA	NA	NA	NA
rs10100452	rs4273857	8	23173053	23174044	0.843056	6.1e-16	A	G	T	C	0.0047	0	1	NA	NA	NA	NA	NA	NA	NA	NA	NA	NA	NA	NA	8:23173064-23176542	NA	NA	NA	ENTPD4	NA
rs1010053	rs2093210	14	60957279	61005625	0.645875	7.5e-36	C	T	G	A	0	0	1	NA	NA	NA	NA	NA	NA	NA	NA	NA	NA	NA	NA	NA	NA	NA	NA	SIX4,MNAT1	NA
rs10100533	rs6577717	8	135653832	135706219	0.795342	9.9e-20	G	T	G	A	0.002	0	1	NA	NA	NA	NA	NA	NA	NA	NA	NA	NA	NA	NA	NA	NA	NA	NA	NA	NA
rs10101412	rs4875421	8	4827332	4836670	0.546724	1.1e-10	T	A	G	C	1e-04	0	1	NA	NA	NA	NA	NA	NA	NA	NA	NA	NA	NA	NA	NA	NA	NA	NA	NA	NA
rs10103396	rs11783655	8	145037573	144973902	0.583543	5.4e-10	A	T	C	T	1e-04	0	1	NA	NA	NA	NA	NA	NA	NA	NA	NA	NA	NA	NA	NA	NA	NA	NA	OPLAH,GPAA1,CYC1	NA
rs10103576	rs7823327	8	22562352	22564999	0.548158	7e-11	T	G	C	T	5e-04	0	1	NA	NA	NA	NA	NA	NA	NA	NA	NA	NA	NA	NA	NA	NA	NA	NA	PEBP4	NA
rs10103623	rs4735677	8	78148191	78106082	0.995259	1.2e-29	T	A	G	A	0.0194	1	1	NA	NA	NA	NA	NA	NA	NA	NA	NA	NA	NA	NA	NA	NA	NA	NA	NA	NA
rs1010447	rs10779751	1	11284336	11269796	1	5.8e-10	A	G	T	C	0.0179	1	1	NA	NA	NA	NA	NA	NA	NA	NA	NA	NA	NA	NA	NA	NA	NA	NA	SRM	NA
rs10104817	rs6988484	8	49413780	49383858	0.990172	4.2e-12	C	T	G	A	0.0349	1	1	NA	NA	NA	NA	NA	NA	NA	NA	NA	NA	NA	NA	8:49382994-49384914	NA	NA	NA	NA	NA
rs1010492	rs2378870	17	59638623	59627460	0.573773	2.4e-12	T	C	A	G	1e-04	0	1	NA	NA	NA	NA	NA	NA	NA	NA	NA	NA	NA	NA	NA	NA	NA	NA	NA	TBX4
rs10105362	rs4875421	8	4827332	4820008	0.558615	1.1e-10	T	A	C	T	1e-04	0	1	NA	NA	NA	NA	NA	NA	NA	NA	NA	NA	NA	NA	NA	NA	NA	NA	NA	NA
rs1010552	rs2240919	3	52831701	52540544	0.874993	7.2e-12	G	C	T	G	0.0188	1	1	NA	NA	NA	NA	NA	NA	NA	NA	NA	NA	NA	NA	NA	NA	NA	NA	ALAS1,TWF2,GLYCTK,GLYCTK-AS1,PHF7,SPCS1	NA
rs1010665	rs2834442	21	35690786	35695461	0.640303	5.7e-15	T	A	A	G	2e-04	0	1	NA	NA	NA	NA	NA	NA	NA	NA	NA	NA	NA	NA	NA	NA	NA	NA	KCNE2	NA
rs10107213	rs6988484	8	49413780	49405601	1	4.2e-12	C	T	G	C	0.0634	1	1	NA	NA	NA	NA	NA	NA	NA	NA	NA	NA	NA	NA	8:49404641-49406765	NA	NA	NA	NA	NA
rs10107388	rs11783655	8	145037573	145004944	0.787136	5.4e-10	A	T	C	T	0.002	1	1	NA	NA	NA	NA	NA	NA	NA	NA	NA	NA	NA	NA	8:145000369-145033287	NA	NA	NA	OPLAH,GPAA1,CYC1	NA
rs10107486	rs894343	8	135612595	135687840	0.504168	3.2e-09	A	G	A	G	3e-04	0	1	NA	NA	NA	NA	NA	NA	NA	NA	NA	NA	NA	NA	NA	NA	NA	NA	NA	NA
rs10107486	rs6577717	8	135653832	135687840	0.806509	9.9e-20	G	T	A	G	3e-04	0	1	NA	NA	NA	NA	NA	NA	NA	NA	NA	NA	NA	NA	NA	NA	NA	NA	NA	NA
rs10107588	rs4735677	8	78148191	78106974	0.995259	1.2e-29	T	A	A	C	0.0194	1	1	NA	NA	NA	NA	NA	NA	NA	NA	NA	NA	NA	NA	NA	NA	NA	NA	NA	NA
rs10108258	rs6988484	8	49413780	49329001	0.845556	4.2e-12	C	T	A	G	0.0037	1	1	NA	NA	NA	NA	NA	NA	NA	NA	NA	NA	NA	NA	NA	NA	NA	NA	NA	NA
rs10109335	rs4733724	8	130723728	130741042	0.833044	2.6e-42	G	A	A	G	0	0	1	NA	NA	NA	NA	NA	NA	NA	NA	NA	NA	NA	NA	NA	NA	NA	NA	NA	NA
rs10109528	rs3812423	8	25298710	25328158	0.914827	1.1e-12	C	G	A	G	0.0024	1	1	NA	NA	NA	NA	NA	NA	NA	NA	NA	NA	NA	NA	NA	NA	NA	NA	NA	NA
rs10109714	rs6988484	8	49413780	49344903	0.883631	4.2e-12	C	T	G	A	0.0061	1	1	NA	NA	NA	NA	NA	NA	NA	NA	NA	NA	NA	NA	8:49339696-49346833	NA	8:49339375-49345800	NA	NA	NA
rs10110147	rs6988484	8	49413780	49382411	0.652643	4.2e-12	C	T	T	G	2e-04	0	1	NA	NA	NA	NA	NA	NA	NA	NA	NA	NA	NA	NA	NA	NA	NA	NA	NA	NA
rs10110625	rs2013265	8	24092500	24094694	0.917565	9.2e-17	T	C	A	G	0.0133	1	1	NA	NA	NA	NA	NA	NA	NA	NA	NA	NA	NA	NA	NA	NA	NA	NA	NA	NA
rs10110839	rs6988484	8	49413780	49382276	0.652643	4.2e-12	C	T	T	C	2e-04	0	1	NA	NA	NA	NA	NA	NA	NA	NA	NA	NA	NA	NA	NA	NA	NA	NA	NA	NA
rs1011094	rs1233627	6	28751727	28775982	0.907944	1e-16	T	C	C	G	0.0024	1	0	NA	NA	NA	NA	NA	NA	NA	NA	NA	NA	NA	NA	NA	NA	NA	NA	NA	NA
rs10111211	rs4273857	8	23173053	23188355	0.558872	6.1e-16	A	G	A	G	0	0	1	NA	NA	NA	NA	NA	NA	NA	NA	NA	NA	NA	NA	8:23183746-23197638	NA	8:23184150-23199150	NA	ENTPD4	NA
rs10111935	rs4735677	8	78148191	78131147	0.995259	1.2e-29	T	A	A	G	0.0194	1	1	NA	NA	NA	NA	NA	NA	NA	NA	NA	NA	NA	NA	NA	NA	NA	NA	NA	NA
rs10112025	rs6988484	8	49413780	49361315	0.611453	4.2e-12	C	T	G	A	1e-04	0	1	NA	NA	NA	NA	NA	NA	NA	NA	NA	NA	NA	NA	NA	NA	NA	NA	NA	NA
rs10112699	rs7823327	8	22562352	22565204	0.843217	7e-11	T	G	T	C	0.038	1	1	NA	NA	NA	NA	NA	NA	NA	NA	NA	NA	NA	NA	NA	NA	NA	NA	PEBP4	NA
rs10113165	rs6988484	8	49413780	49365150	0.611453	4.2e-12	C	T	A	C	1e-04	0	1	NA	NA	NA	NA	NA	NA	NA	NA	NA	NA	NA	NA	NA	NA	NA	NA	NA	NA
rs10113276	rs6988484	8	49413780	49365190	0.844683	4.2e-12	C	T	T	C	0.0036	1	1	NA	NA	NA	NA	NA	NA	NA	NA	NA	NA	NA	NA	NA	NA	NA	NA	NA	NA
rs10113385	rs3812423	8	25298710	25392902	0.672726	1.1e-12	C	G	T	G	0	0	1	NA	NA	NA	NA	NA	NA	NA	NA	NA	NA	NA	NA	NA	NA	NA	NA	NA	NA
rs10114668	rs7870753	9	99201585	99266389	0.775533	1.7e-37	G	A	A	G	0	0	1	NA	NA	NA	NA	NA	NA	NA	NA	NA	NA	NA	NA	NA	NA	NA	NA	NA	NA
rs1011476	rs17659078	11	2284590	2299035	0.845832	1.3e-08	A	C	T	G	0.0187	1	1	NA	NA	NA	NA	NA	NA	NA	NA	NA	NA	NA	NA	NA	NA	NA	IGF2,IGF2-AS,INS-IGF2	IGF2,IGF2-AS,INS-IGF2,INS,TH,ASCL2,CD81	NA
rs10114889	rs7853235	9	86660782	86553106	0.618002	8.8e-15	T	C	C	G	0	0	1	NA	NA	NA	NA	NA	NA	NA	NA	NA	NA	NA	NA	NA	NA	NA	NA	NA	NA
rs10115699	rs7853235	9	86660782	86554217	0.609177	8.8e-15	T	C	T	C	0	0	1	NA	NA	NA	NA	NA	NA	NA	NA	NA	NA	NA	NA	NA	NA	NA	NA	NA	NA
rs10115817	rs7853235	9	86660782	86474591	0.60795	8.8e-15	T	C	C	T	0	0	1	NA	NA	NA	NA	NA	NA	NA	NA	NA	NA	NA	NA	NA	NA	NA	NA	NA	NA
rs1011586	rs4875421	8	4827332	4829713	0.973283	1.1e-10	T	A	C	T	0.045	1	1	NA	NA	NA	NA	NA	NA	NA	NA	NA	NA	NA	NA	NA	NA	NA	NA	NA	NA
rs1011587	rs4875421	8	4827332	4829750	0.60145	1.1e-10	T	A	G	A	3e-04	0	1	NA	NA	NA	NA	NA	NA	NA	NA	NA	NA	NA	NA	NA	NA	NA	NA	NA	NA
rs10115883	rs7033940	9	6440419	6479626	0.758986	3.8e-08	C	G	A	G	0.0082	1	1	NA	NA	NA	NA	NA	NA	NA	NA	NA	NA	NA	NA	NA	NA	NA	NA	GLDC	NA
rs10115937	rs7043114	9	95387983	95310230	0.937658	1.3e-22	C	T	T	C	0.0131	1	1	NA	NA	NA	NA	NA	NA	NA	NA	NA	NA	NA	NA	9:95308742-95312089	NA	NA	OMD	ASPN,IPPK	NA
rs1011596	rs2748483	6	146335560	146076433	0.739299	2.4e-09	T	A	G	A	1e-04	1	1	NA	NA	NA	NA	NA	NA	NA	NA	NA	NA	NA	NA	NA	NA	NA	NA	GRM1	NA
rs1011597	rs2748483	6	146335560	146075672	0.739299	2.4e-09	T	A	A	C	1e-04	1	1	NA	NA	NA	NA	NA	NA	NA	NA	NA	NA	NA	NA	NA	NA	NA	NA	GRM1	NA
rs10116241	rs7043114	9	95387983	95240546	0.500939	1.3e-22	C	T	C	T	0	0	1	NA	NA	NA	NA	NA	NA	NA	NA	NA	NA	NA	NA	NA	NA	NA	OMD	ASPN,IPPK	NA
rs10116257	rs7027110	9	109599046	109578968	0.95254	2.3e-20	A	G	G	A	0.0124	1	1	NA	NA	NA	NA	NA	NA	NA	NA	NA	NA	NA	NA	NA	NA	NA	ZNF462	NA	NA
rs10116519	rs10119624	9	118305438	118381244	0.680509	1.2e-16	G	A	C	T	3e-04	0	1	NA	NA	NA	NA	NA	NA	NA	NA	NA	NA	NA	NA	NA	NA	NA	NA	NA	NA
rs10116740	rs7466269	9	133464084	133446357	0.542431	1.7e-26	G	A	G	A	0	0	1	NA	NA	NA	NA	NA	NA	NA	NA	NA	NA	NA	NA	NA	NA	NA	NA	ASS1,FUBP3,PRDM12	NA
rs10117082	rs902143	9	109181911	109194268	0.635555	3.8e-12	T	C	T	C	0.0015	0	1	NA	NA	NA	NA	NA	NA	NA	NA	NA	NA	NA	NA	NA	NA	NA	NA	NA	NA
rs10117377	rs7043114	9	95387983	95552437	0.852486	1.3e-22	C	T	C	T	0.002	0	1	NA	NA	NA	NA	NA	NA	NA	NA	NA	NA	NA	NA	NA	NA	NA	OMD	ASPN,IPPK	NA
rs1011769	rs11867943	17	54229842	54234933	0.874989	1.5e-08	T	A	A	G	0.0129	1	1	NA	NA	NA	NA	NA	NA	NA	NA	NA	NA	NA	NA	NA	NA	NA	NA	NA	NA
rs10117904	rs10119624	9	118305438	118388046	0.662975	1.2e-16	G	A	C	A	2e-04	0	1	NA	NA	NA	NA	NA	NA	NA	NA	NA	NA	NA	NA	9:118387432-118391059	NA	NA	NA	NA	NA
rs1011797	rs897080	2	44774202	44757217	0.500527	2.6e-21	C	T	A	G	0	0	1	NA	NA	NA	NA	NA	NA	NA	NA	NA	NA	NA	NA	NA	NA	NA	NA	SLC3A1	NA
rs10117971	rs10759774	9	118169080	118128049	0.682066	5.4e-09	G	A	G	C	9e-04	0	1	NA	NA	NA	NA	NA	NA	NA	NA	NA	NA	NA	NA	NA	NA	NA	NA	NA	NA
rs10118495	rs10780910	9	90849255	90869714	0.786129	6.2e-21	T	A	A	C	0.0012	0	1	NA	NA	NA	NA	NA	NA	NA	NA	NA	NA	NA	NA	NA	NA	NA	NA	NA	NA
rs10118598	rs7870753	9	99201585	99172627	0.701081	1.7e-37	G	A	T	C	0	0	1	NA	NA	NA	NA	NA	NA	NA	NA	NA	NA	NA	NA	NA	NA	NA	NA	NA	NA
rs10118717	rs10119624	9	118305438	118341672	0.511352	1.2e-16	G	A	A	T	0	0	1	NA	NA	NA	NA	NA	NA	NA	NA	NA	NA	NA	NA	NA	NA	NA	NA	NA	NA
rs10118793	rs7870753	9	99201585	99268429	0.775533	1.7e-37	G	A	T	C	0	0	1	NA	NA	NA	NA	NA	NA	NA	NA	NA	NA	NA	NA	9:99267591-99268809	NA	NA	NA	NA	NA
rs10118978	rs9409082	9	108901049	108979480	0.723549	3.3e-13	T	C	A	G	0.0021	1	1	NA	NA	NA	NA	NA	NA	NA	NA	NA	NA	NA	NA	NA	NA	NA	NA	NA	NA
rs10119214	rs7027110	9	109599046	109577271	0.632553	2.3e-20	A	G	C	A	0	0	1	NA	NA	NA	NA	NA	NA	NA	NA	NA	NA	NA	NA	NA	NA	NA	ZNF462	NA	NA
rs10119624	rs10119624	9	118305438	118305438	1	1.2e-16	G	A	G	A	0.2286	1	1	NA	NA	NA	NA	NA	NA	NA	NA	NA	NA	NA	NA	NA	NA	NA	NA	NA	NA
rs10119629	rs7870753	9	99201585	99109372	0.645355	1.7e-37	G	A	T	C	0	0	1	NA	NA	NA	NA	NA	NA	NA	NA	NA	NA	NA	NA	NA	NA	NA	NA	NA	NA
rs10119967	rs7870753	9	99201585	99268421	0.640247	1.7e-37	G	A	C	A	0	0	1	NA	NA	NA	NA	NA	NA	NA	NA	NA	NA	NA	NA	9:99267591-99268809	NA	NA	NA	NA	NA
rs10120119	rs7870753	9	99201585	99274954	0.775533	1.7e-37	G	A	T	C	0	0	1	NA	NA	NA	NA	NA	NA	NA	NA	NA	NA	NA	NA	9:99274184-99278728	NA	NA	NA	NA	NA
rs10120210	rs7043114	9	95387983	95284982	0.933501	1.3e-22	C	T	T	G	0.0119	1	1	NA	NA	NA	NA	NA	NA	NA	NA	NA	NA	NA	NA	9:95278066-95291499	NA	NA	OMD	ASPN,IPPK	NA
rs10120223	rs181338	9	89108161	89147200	0.626205	5.7e-24	C	T	G	C	0	0	1	NA	NA	NA	NA	NA	NA	NA	NA	NA	NA	NA	NA	NA	NA	NA	NA	NA	NA
rs10120292	rs7043114	9	95387983	95285222	0.933501	1.3e-22	C	T	T	C	0.0119	1	1	NA	NA	NA	NA	NA	NA	NA	NA	NA	NA	NA	NA	9:95278066-95291499	NA	NA	OMD	ASPN,IPPK	NA
rs10120329	rs7043114	9	95387983	95315448	0.535506	1.3e-22	C	T	C	T	0	0	1	NA	NA	NA	NA	NA	NA	NA	NA	NA	NA	NA	NA	NA	NA	NA	OMD	ASPN,IPPK	NA
rs10120359	rs7466269	9	133464084	133442655	0.954238	1.7e-26	G	A	G	C	0.0285	1	1	NA	NA	NA	NA	NA	NA	NA	NA	NA	NA	NA	NA	NA	NA	NA	NA	ASS1,FUBP3,PRDM12	NA
rs10120794	rs7466269	9	133464084	133426081	0.667295	1.7e-26	G	A	A	G	0	0	1	NA	NA	NA	NA	NA	NA	NA	NA	NA	NA	NA	NA	NA	NA	NA	NA	ASS1,FUBP3,PRDM12	NA
rs10120836	rs10759774	9	118169080	118176572	0.604099	5.4e-09	G	A	T	C	3e-04	0	1	NA	NA	NA	NA	NA	NA	NA	NA	NA	NA	NA	NA	9:118173663-118181756	NA	NA	NA	NA	NA
rs10120972	rs7466269	9	133464084	133426768	0.637719	1.7e-26	G	A	A	G	0	0	1	NA	NA	NA	NA	NA	NA	NA	NA	NA	NA	NA	NA	NA	NA	NA	NA	ASS1,FUBP3,PRDM12	NA
rs10121218	rs7043114	9	95387983	95456677	0.92606	1.3e-22	C	T	C	T	0.01	1	1	NA	NA	NA	NA	NA	NA	NA	NA	NA	NA	NA	NA	NA	NA	NA	OMD	ASPN,IPPK	NA
rs10121676	rs7870753	9	99201585	99260247	0.78087	1.7e-37	G	A	A	G	0	0	1	NA	NA	NA	NA	NA	NA	NA	NA	NA	NA	NA	NA	9:99259683-99260621	NA	NA	NA	NA	NA
rs10121865	rs12347744	9	97575273	97606121	0.513725	2.8e-20	T	C	A	G	0	0	1	NA	NA	NA	NA	NA	NA	NA	NA	NA	NA	NA	NA	9:97605412-97606987	NA	NA	FBP2	FBP2,FBP1	NA
rs10122107	rs7870753	9	99201585	99111702	0.652164	1.7e-37	G	A	G	C	0	0	1	NA	NA	NA	NA	NA	NA	NA	NA	NA	NA	NA	NA	NA	NA	NA	NA	NA	NA
rs10122116	rs7033940	9	6440419	6479215	0.764496	3.8e-08	C	G	T	C	0.0087	1	1	NA	NA	NA	NA	NA	NA	NA	NA	NA	NA	NA	NA	NA	NA	NA	NA	GLDC	NA
rs10122127	rs12347744	9	97575273	97603383	0.57443	2.8e-20	T	C	G	C	0	0	1	NA	NA	NA	NA	NA	NA	NA	NA	NA	NA	NA	NA	NA	NA	NA	FBP2	FBP2,FBP1	NA
rs10122242	rs10780910	9	90849255	90867225	0.786129	6.2e-21	T	A	G	A	0.0012	0	1	NA	NA	NA	NA	NA	NA	NA	NA	NA	NA	NA	NA	NA	NA	NA	NA	NA	NA
rs10122517	rs7870753	9	99201585	99175456	0.875277	1.7e-37	G	A	C	T	8e-04	0	1	NA	NA	NA	NA	NA	NA	NA	NA	NA	NA	NA	NA	NA	NA	NA	NA	NA	NA
rs10122696	rs10119624	9	118305438	118395102	0.673066	1.2e-16	G	A	T	C	2e-04	0	1	NA	NA	NA	NA	NA	NA	NA	NA	NA	NA	NA	NA	9:118394660-118397166	NA	NA	NA	NA	NA
rs10122900	rs7870753	9	99201585	99207540	0.793151	1.7e-37	G	A	T	C	0	0	1	NA	NA	NA	NA	NA	NA	NA	NA	NA	NA	NA	NA	NA	NA	NA	NA	NA	NA
rs10123368	rs7870753	9	99201585	99111384	0.820975	1.7e-37	G	A	C	T	1e-04	0	1	NA	NA	NA	NA	NA	NA	NA	NA	NA	NA	NA	NA	NA	NA	NA	NA	NA	NA
rs10123373	rs7466269	9	133464084	133426751	0.670486	1.7e-26	G	A	T	C	0	0	1	NA	NA	NA	NA	NA	NA	NA	NA	NA	NA	NA	NA	NA	NA	NA	NA	ASS1,FUBP3,PRDM12	NA
rs10123738	rs7043114	9	95387983	95295479	0.535506	1.3e-22	C	T	G	A	0	0	1	NA	NA	NA	NA	NA	NA	NA	NA	NA	NA	NA	NA	9:95294712-95302060	NA	NA	OMD	ASPN,IPPK	NA
rs10123915	rs181338	9	89108161	89081194	0.536644	5.7e-24	C	T	T	G	0	0	1	NA	NA	NA	NA	NA	NA	NA	NA	NA	NA	NA	NA	NA	NA	NA	NA	NA	NA
rs10123924	rs10119624	9	118305438	118301290	0.669941	1.2e-16	G	A	T	G	2e-04	0	1	NA	NA	NA	NA	NA	NA	NA	NA	NA	NA	NA	NA	NA	NA	NA	NA	NA	NA
rs10124057	rs10119624	9	118305438	118333897	0.688517	1.2e-16	G	A	A	G	3e-04	0	1	NA	NA	NA	NA	NA	NA	NA	NA	NA	NA	NA	NA	NA	NA	NA	NA	NA	NA
rs10124142	rs10759774	9	118169080	118186082	0.958439	5.4e-09	G	A	T	C	0.0195	1	1	NA	NA	NA	NA	NA	NA	NA	NA	NA	NA	NA	NA	9:118184658-118186792	NA	NA	NA	NA	NA
rs10124271	rs7027110	9	109599046	109581431	0.958556	2.3e-20	A	G	T	C	0.0142	1	1	NA	NA	NA	NA	NA	NA	NA	NA	NA	NA	NA	NA	NA	NA	NA	ZNF462	NA	NA
rs10124377	rs10759774	9	118169080	118180805	0.958439	5.4e-09	G	A	C	G	0.0195	1	1	NA	NA	NA	NA	NA	NA	NA	NA	NA	NA	NA	NA	9:118173663-118181756	NA	NA	NA	NA	NA
rs10124572	rs7033940	9	6440419	6448991	0.800897	3.8e-08	C	G	T	A	0.0123	1	1	NA	NA	NA	NA	NA	NA	NA	NA	NA	NA	NA	NA	9:6447363-6457055	NA	NA	NA	GLDC	NA
rs10124620	rs10780910	9	90849255	90869767	0.786129	6.2e-21	T	A	C	T	0.0012	0	1	NA	NA	NA	NA	NA	NA	NA	NA	NA	NA	NA	NA	NA	NA	NA	NA	NA	NA
rs10124673	rs10119624	9	118305438	118286802	0.673146	1.2e-16	G	A	C	T	2e-04	0	1	9:118286712-118287116	9:118286704-118287123	9:118286704-118287123	9:118286712-118287116	9:118286704-118287123	9:118286704-118287123	NA	NA	NA	NA	NA	NA	NA	NA	NA	NA	NA	NA
rs10125318	rs7466269	9	133464084	133426716	0.637719	1.7e-26	G	A	G	T	0	0	1	NA	NA	NA	NA	NA	NA	NA	NA	NA	NA	NA	NA	NA	NA	NA	NA	ASS1,FUBP3,PRDM12	NA
rs10125319	rs7466269	9	133464084	133426729	0.637719	1.7e-26	G	A	C	T	0	0	1	NA	NA	NA	NA	NA	NA	NA	NA	NA	NA	NA	NA	NA	NA	NA	NA	ASS1,FUBP3,PRDM12	NA
rs10125715	rs7853235	9	86660782	86528858	0.589784	8.8e-15	T	C	T	A	0	0	1	NA	NA	NA	NA	NA	NA	NA	NA	NA	NA	NA	NA	NA	NA	NA	NA	NA	NA
rs10125914	rs7033940	9	6440419	6479464	0.753531	3.8e-08	C	G	C	T	0.0078	1	1	NA	NA	NA	NA	NA	NA	NA	NA	NA	NA	NA	NA	NA	NA	NA	NA	GLDC	NA
rs1012722	rs2829941	21	27208935	27199100	0.561627	3.2e-08	G	T	C	T	5e-04	0	1	NA	NA	NA	NA	NA	NA	NA	NA	NA	NA	NA	NA	21:27198792-27200238	NA	NA	JAM2	JAM2,ATP5J,GABPA,APP	NA
rs10127813	rs1544196	1	224632782	224578155	0.995292	2.8e-08	A	G	A	G	0.0094	1	1	NA	NA	NA	NA	NA	NA	NA	NA	NA	NA	NA	NA	1:224572731-224587329	NA	NA	NA	DEGS1,CNIH3	NA
rs10127863	rs7551732	1	89139041	89344256	0.642789	2.5e-19	T	A	G	A	0	0	1	NA	NA	NA	NA	NA	NA	NA	NA	NA	NA	NA	NA	1:89338445-89351037	NA	NA	NA	NA	NA
rs10127953	rs1544196	1	224632782	224577959	0.990577	2.8e-08	A	G	T	C	0.0082	1	1	NA	NA	NA	NA	NA	NA	NA	NA	NA	NA	NA	NA	1:224572731-224587329	NA	NA	NA	DEGS1,CNIH3	NA
rs10128058	rs1544196	1	224632782	224577942	0.990577	2.8e-08	A	G	C	T	0.0082	1	1	NA	NA	NA	NA	NA	NA	NA	NA	NA	NA	NA	NA	1:224572731-224587329	NA	NA	NA	DEGS1,CNIH3	NA
rs1012826	rs2023693	16	20880040	20798926	0.577599	1.4e-08	A	G	A	G	0	0	1	NA	NA	NA	NA	NA	NA	NA	NA	NA	NA	NA	NA	NA	NA	NA	ERI2	ACSM2B,ACSM1,ACSM3	NA
rs10128678	rs1945237	11	56230069	55932205	0.897872	8.7e-09	C	T	G	A	3e-04	1	1	NA	NA	NA	NA	NA	NA	NA	NA	NA	NA	NA	NA	NA	NA	NA	NA	NA	NA
rs10128781	rs10843390	12	29496991	29520706	0.917655	4.8e-15	T	C	C	T	0.0221	1	1	NA	NA	NA	NA	NA	NA	NA	NA	NA	NA	NA	NA	NA	NA	NA	NA	NA	NA
rs10129311	rs6571772	14	37477461	37488238	0.525144	3.7e-08	T	A	G	T	6e-04	0	1	NA	NA	NA	NA	NA	NA	NA	NA	NA	NA	NA	NA	NA	NA	NA	NA	SLC25A21	NA
rs10129355	rs1980850	14	68647188	68485103	0.627952	2.4e-13	A	G	C	T	0	0	1	NA	NA	NA	NA	NA	NA	NA	NA	NA	NA	NA	NA	NA	NA	NA	NA	RDH12	NA
rs10129429	rs7154721	14	92427348	92430831	0.99231	1.3e-20	C	T	A	G	0.0256	1	1	NA	NA	NA	NA	NA	NA	NA	NA	NA	NA	NA	NA	14:92429613-92431612	NA	NA	NA	TRIP11	NA
rs10129612	rs1980850	14	68647188	68494470	0.639513	2.4e-13	A	G	T	C	0	0	1	NA	NA	NA	NA	NA	NA	NA	NA	NA	NA	NA	NA	NA	NA	NA	NA	RDH12	NA
rs10129733	rs7154721	14	92427348	92455487	0.608544	1.3e-20	C	T	C	A	0	0	1	NA	NA	NA	NA	NA	NA	NA	NA	NA	NA	NA	NA	14:92449527-92456314	NA	NA	NA	TRIP11	NA
rs10129742	rs7154721	14	92427348	92543125	0.682145	1.3e-20	C	T	A	G	0	0	1	NA	NA	NA	NA	NA	NA	NA	NA	NA	NA	NA	NA	NA	NA	NA	NA	TRIP11	NA
rs10129909	rs7154721	14	92427348	92534347	0.515795	1.3e-20	C	T	C	T	0	0	1	NA	NA	NA	NA	NA	NA	NA	NA	NA	NA	NA	NA	NA	NA	NA	NA	TRIP11	NA
rs10129948	rs6571772	14	37477461	37448052	0.54475	3.7e-08	T	A	C	T	8e-04	0	1	NA	NA	NA	NA	NA	NA	NA	NA	NA	NA	NA	NA	NA	NA	NA	NA	SLC25A21	NA
rs10130430	rs6571772	14	37477461	37448518	0.834302	3.7e-08	T	A	C	T	0.0187	1	1	NA	NA	NA	NA	NA	NA	NA	NA	NA	NA	NA	NA	NA	NA	NA	NA	SLC25A21	NA
rs10130548	rs1190545	14	102904179	102950341	0.514772	2.4e-13	G	C	T	C	0	0	1	NA	NA	NA	NA	NA	NA	NA	NA	NA	NA	NA	NA	NA	NA	NA	NA	NA	NA
rs1013063	rs2834442	21	35690786	35698390	0.640303	5.7e-15	T	A	T	C	2e-04	0	1	NA	NA	NA	NA	NA	NA	NA	NA	NA	NA	NA	NA	NA	NA	NA	NA	KCNE2	NA
rs10130829	rs1980850	14	68647188	68454909	0.623503	2.4e-13	A	G	G	C	0	0	1	NA	NA	NA	NA	NA	NA	NA	NA	NA	NA	NA	NA	14:68453938-68455131	NA	14:68454125-68455225	NA	RDH12	NA
rs10131337	rs10131337	14	37144516	37144516	1	5.6e-13	T	C	T	C	0.9996	1	1	NA	NA	NA	NA	NA	NA	NA	NA	NA	NA	NA	NA	NA	NA	NA	NA	NKX2-8,SLC25A21	NA
rs10131507	rs6571772	14	37477461	37466492	0.882192	3.7e-08	T	A	C	T	0.0297	1	1	NA	NA	NA	NA	NA	NA	NA	NA	NA	NA	NA	NA	14:37465477-37468615	NA	NA	NA	SLC25A21	NA
rs10131670	rs7154721	14	92427348	92555978	0.515795	1.3e-20	C	T	A	G	0	0	1	NA	NA	NA	NA	NA	NA	NA	NA	NA	NA	NA	NA	NA	NA	NA	NA	TRIP11	NA
rs10132022	rs1980850	14	68647188	68500751	0.64525	2.4e-13	A	G	G	A	1e-04	0	1	NA	NA	NA	NA	NA	NA	NA	NA	NA	NA	NA	NA	NA	NA	NA	NA	RDH12	NA
rs1013208	rs2013265	8	24092500	24116127	0.585454	9.2e-17	T	C	C	G	0	0	1	NA	NA	NA	NA	NA	NA	NA	NA	NA	NA	NA	NA	NA	NA	NA	NA	NA	NA
rs1013209	rs2013265	8	24092500	24116304	0.623478	9.2e-17	T	C	T	C	0	0	1	NA	NA	NA	NA	NA	NA	NA	NA	NA	NA	NA	NA	NA	NA	NA	NA	NA	NA
rs1013210	rs2013265	8	24092500	24116722	0.631846	9.2e-17	T	C	A	G	0	0	1	NA	NA	NA	NA	NA	NA	NA	NA	NA	NA	NA	NA	8:24116315-24117670	NA	NA	NA	NA	NA
rs10132205	rs6571772	14	37477461	37463133	0.551661	3.7e-08	T	A	G	C	8e-04	0	1	NA	NA	NA	NA	NA	NA	NA	NA	NA	NA	NA	NA	NA	NA	NA	NA	SLC25A21	NA
rs10132620	rs7154721	14	92427348	92543972	0.515795	1.3e-20	C	T	G	A	0	0	1	NA	NA	NA	NA	NA	NA	NA	NA	NA	NA	NA	NA	NA	NA	NA	NA	TRIP11	NA
rs10133262	rs1980850	14	68647188	68407938	0.623503	2.4e-13	A	G	A	G	0	0	1	NA	NA	NA	NA	NA	NA	NA	NA	NA	NA	NA	NA	14:68406820-68411699	NA	14:68407225-68409625	NA	RDH12	NA
rs10133771	rs2093210	14	60957279	60945522	0.628307	7.5e-36	C	T	G	A	0	0	1	NA	NA	NA	NA	NA	NA	NA	NA	NA	NA	NA	NA	NA	NA	NA	NA	SIX4,MNAT1	NA
rs10133883	rs1980850	14	68647188	68513492	0.632436	2.4e-13	A	G	G	A	0	0	1	NA	14:68512636-68513659	14:68512636-68513659	NA	14:68512636-68513659	14:68512636-68513659	NA	NA	NA	NA	NA	NA	NA	NA	NA	NA	RDH12	NA
rs1013398	rs301901	5	37046626	37588628	0.583474	4.5e-19	G	A	C	T	0	0	1	NA	NA	NA	NA	NA	NA	NA	NA	NA	NA	NA	NA	NA	NA	NA	NA	NIPBL	NA
rs10134363	rs6571772	14	37477461	37486818	0.518844	3.7e-08	T	A	A	G	5e-04	0	1	NA	NA	NA	NA	NA	NA	NA	NA	NA	NA	NA	NA	NA	NA	NA	NA	SLC25A21	NA
rs1013444	rs2238300	15	89851580	89852628	0.952296	1.6e-09	A	G	C	G	0.0083	1	1	NA	NA	NA	NA	NA	NA	NA	NA	NA	NA	NA	NA	NA	NA	NA	RLBP1	NA	NA
rs1013445	rs2238300	15	89851580	89852644	0.94478	1.6e-09	A	G	T	C	0.0075	1	1	NA	NA	NA	NA	NA	NA	NA	NA	NA	NA	NA	NA	NA	NA	NA	RLBP1	NA	NA
rs10134947	rs7154721	14	92427348	92462062	0.608544	1.3e-20	C	T	T	C	0	0	1	NA	NA	NA	NA	NA	NA	NA	NA	NA	NA	NA	NA	NA	NA	NA	NA	TRIP11	NA
rs1013495	rs1923367	10	81132829	81140253	0.913704	3.2e-22	G	C	C	T	0.0188	1	1	NA	NA	NA	NA	NA	NA	NA	NA	NA	NA	NA	NA	10:81139059-81144078	NA	NA	PPIF	NA	NA
rs10135045	rs1190545	14	102904179	102872469	0.682768	2.4e-13	G	C	T	G	0.0014	0	1	NA	NA	NA	NA	NA	NA	NA	NA	NA	NA	NA	NA	NA	NA	NA	NA	NA	NA
rs10135150	rs7154721	14	92427348	92541035	0.682145	1.3e-20	C	T	C	T	0	0	1	NA	NA	NA	NA	NA	NA	NA	NA	NA	NA	NA	NA	14:92540794-92541465	NA	NA	NA	TRIP11	NA
rs10135173	rs7154721	14	92427348	92557444	0.515795	1.3e-20	C	T	T	C	0	0	1	NA	NA	NA	NA	NA	NA	NA	NA	NA	NA	NA	NA	NA	NA	NA	NA	TRIP11	NA
rs10135397	rs7154721	14	92427348	92557702	0.682145	1.3e-20	C	T	G	A	0	0	1	NA	NA	NA	NA	NA	NA	NA	NA	NA	NA	NA	NA	NA	NA	NA	NA	TRIP11	NA
rs10135585	rs7154721	14	92427348	92432644	0.710551	1.3e-20	C	T	T	C	0	0	1	NA	NA	NA	NA	NA	NA	NA	NA	NA	NA	NA	NA	NA	NA	NA	NA	TRIP11	NA
rs10135695	rs7154721	14	92427348	92541538	0.515795	1.3e-20	C	T	C	T	0	0	1	NA	NA	NA	NA	NA	NA	NA	NA	NA	NA	NA	NA	NA	NA	NA	NA	TRIP11	NA
rs10135916	rs8017130	14	23759156	23764180	0.537479	6.5e-12	A	G	T	C	3e-04	0	1	NA	NA	NA	NA	NA	NA	NA	NA	NA	NA	NA	NA	NA	NA	NA	EFS,CMTM5	SLC7A8,BCL2L2,BCL2L2-PABPN1,SLC22A17,EFS	NA
rs10136129	rs1980850	14	68647188	68459721	0.623503	2.4e-13	A	G	C	T	0	0	1	NA	NA	NA	NA	NA	NA	NA	NA	NA	NA	NA	NA	NA	NA	NA	NA	RDH12	NA
rs10136164	rs6571772	14	37477461	37483309	0.542071	3.7e-08	T	A	C	T	7e-04	0	1	NA	NA	NA	NA	NA	NA	NA	NA	NA	NA	NA	NA	NA	NA	NA	NA	SLC25A21	NA
rs10136174	rs1980850	14	68647188	68452519	0.636669	2.4e-13	A	G	C	T	0	0	1	NA	NA	NA	NA	NA	NA	NA	NA	NA	NA	NA	NA	NA	NA	NA	NA	RDH12	NA
rs10136363	rs7154721	14	92427348	92427534	1	1.3e-20	C	T	T	A	0.0517	1	1	NA	NA	NA	NA	NA	NA	NA	NA	NA	NA	NA	NA	NA	NA	NA	NA	TRIP11	NA
rs10136563	rs8006657	14	55245149	55264908	0.756412	3.7e-15	A	G	G	A	0.0059	1	1	NA	NA	NA	NA	NA	NA	NA	NA	NA	NA	NA	NA	NA	NA	NA	NA	GCH1	NA
rs1013667	rs9841435	3	191111160	191089680	0.732854	6.2e-10	G	A	G	A	0.0076	1	1	NA	NA	NA	NA	NA	NA	NA	NA	NA	NA	NA	NA	3:191079743-191091869	NA	NA	NA	NA	NA
rs10136790	rs1980850	14	68647188	68401945	0.623503	2.4e-13	A	G	C	G	0	0	1	NA	NA	NA	NA	NA	NA	NA	NA	NA	NA	NA	NA	NA	NA	NA	NA	RDH12	NA
rs10136868	rs1980850	14	68647188	68514238	0.627952	2.4e-13	A	G	G	A	0	0	1	NA	NA	NA	NA	NA	NA	NA	NA	NA	NA	NA	NA	NA	NA	NA	NA	RDH12	NA
rs10137233	rs1980850	14	68647188	68544666	0.667363	2.4e-13	A	G	G	A	1e-04	0	1	NA	NA	NA	NA	NA	NA	NA	NA	NA	NA	NA	NA	NA	NA	NA	NA	RDH12	NA
rs10137553	rs6571772	14	37477461	37487917	0.507657	3.7e-08	T	A	A	C	4e-04	0	1	NA	NA	NA	NA	NA	NA	NA	NA	NA	NA	NA	NA	NA	NA	NA	NA	SLC25A21	NA
rs10137636	rs6571772	14	37477461	37469969	0.928276	3.7e-08	T	A	A	C	0.0476	1	1	NA	NA	NA	NA	NA	NA	NA	NA	NA	NA	NA	NA	NA	NA	NA	NA	SLC25A21	NA
rs10138217	rs7154721	14	92427348	92497990	0.515795	1.3e-20	C	T	A	C	0	0	1	NA	NA	NA	NA	NA	NA	NA	NA	NA	NA	NA	NA	NA	NA	NA	NA	TRIP11	NA
rs10138296	rs7154721	14	92427348	92551085	0.515795	1.3e-20	C	T	G	A	0	0	1	NA	NA	NA	NA	NA	NA	NA	NA	NA	NA	NA	NA	NA	NA	NA	NA	TRIP11	NA
rs10138566	rs7154721	14	92427348	92551144	0.515795	1.3e-20	C	T	T	G	0	0	1	NA	NA	NA	NA	NA	NA	NA	NA	NA	NA	NA	NA	NA	NA	NA	NA	TRIP11	NA
rs10138913	rs2093210	14	60957279	60943106	0.628307	7.5e-36	C	T	T	C	0	0	1	NA	NA	NA	NA	NA	NA	NA	NA	NA	NA	NA	NA	NA	NA	NA	NA	SIX4,MNAT1	NA
rs10138916	rs8006657	14	55245149	55264973	0.756412	3.7e-15	A	G	G	A	0.0059	1	1	NA	NA	NA	NA	NA	NA	NA	NA	NA	NA	NA	NA	NA	NA	NA	NA	GCH1	NA
rs1013907	rs6919534	6	35246903	35201858	0.85716	2.6e-12	G	A	T	C	0.0091	1	1	NA	NA	NA	NA	NA	NA	NA	NA	NA	NA	NA	NA	6:35181128-35203159	NA	NA	NA	PPARD	NA
rs10139236	rs1980850	14	68647188	68550295	0.667363	2.4e-13	A	G	T	C	1e-04	0	1	NA	NA	NA	NA	NA	NA	NA	NA	NA	NA	NA	NA	NA	NA	NA	NA	RDH12	NA
rs10139386	rs1980850	14	68647188	68550540	0.667363	2.4e-13	A	G	G	A	1e-04	0	1	NA	NA	NA	NA	NA	NA	NA	NA	NA	NA	NA	NA	NA	NA	NA	NA	RDH12	NA
rs1013950	rs2023693	16	20880040	20737729	1	1.4e-08	A	G	A	G	0.0166	1	1	NA	NA	NA	NA	NA	NA	NA	NA	NA	NA	NA	NA	NA	NA	NA	ERI2	ACSM2B,ACSM1,ACSM3	NA
rs10139548	rs1980850	14	68647188	68462624	0.623503	2.4e-13	A	G	A	G	0	0	1	NA	NA	NA	NA	NA	NA	NA	NA	NA	NA	NA	NA	NA	NA	NA	NA	RDH12	NA
rs10139746	rs10140101	14	75038689	75040338	0.996096	8e-09	T	C	A	G	0.0541	1	1	NA	NA	NA	NA	NA	NA	NA	NA	NA	NA	NA	NA	14:75010118-75052391	14:75029150-75040900	14:75029150-75040900	NA	NA	NA
rs10140097	rs1980850	14	68647188	68485001	0.632436	2.4e-13	A	G	T	C	0	0	1	NA	NA	NA	NA	NA	NA	NA	NA	NA	NA	NA	NA	NA	NA	NA	NA	RDH12	NA
rs10140101	rs10140101	14	75038689	75038689	1	8e-09	T	C	T	C	0.074	1	1	14:75038362-75038970	14:75038362-75038956	14:75038362-75038970	14:75038362-75038970	14:75038362-75038956	14:75038362-75038970	14:75038362-75038970	14:75038362-75038956	14:75038362-75038970	NA	14:75038362-75038956	14:75038362-75038956	14:75010118-75052391	14:75029150-75040900	14:75029150-75040900	NA	NA	NA
rs10140136	rs6571772	14	37477461	37488188	0.53414	3.7e-08	T	A	A	C	7e-04	0	1	NA	NA	NA	NA	NA	NA	NA	NA	NA	NA	NA	NA	NA	NA	NA	NA	SLC25A21	NA
rs10140282	rs1980850	14	68647188	68457412	0.623503	2.4e-13	A	G	T	G	0	0	1	NA	NA	NA	NA	NA	NA	NA	NA	NA	NA	NA	NA	NA	NA	NA	NA	RDH12	NA
rs10140373	rs6571772	14	37477461	37488290	0.525144	3.7e-08	T	A	A	G	6e-04	0	1	NA	NA	NA	NA	NA	NA	NA	NA	NA	NA	NA	NA	NA	NA	NA	NA	SLC25A21	NA
rs10140420	rs1980850	14	68647188	68545648	0.667363	2.4e-13	A	G	C	A	1e-04	0	1	NA	NA	NA	NA	NA	NA	NA	NA	NA	NA	NA	NA	NA	NA	NA	NA	RDH12	NA
rs10140469	rs7154721	14	92427348	92534114	0.515795	1.3e-20	C	T	G	A	0	0	1	NA	NA	NA	NA	NA	NA	NA	NA	NA	NA	NA	NA	NA	NA	NA	NA	TRIP11	NA
rs10140481	rs7154721	14	92427348	92534148	0.515795	1.3e-20	C	T	G	A	0	0	1	NA	NA	NA	NA	NA	NA	NA	NA	NA	NA	NA	NA	NA	NA	NA	NA	TRIP11	NA
rs10140493	rs1980850	14	68647188	68545664	0.667363	2.4e-13	A	G	G	A	1e-04	0	1	NA	NA	NA	NA	NA	NA	NA	NA	NA	NA	NA	NA	NA	NA	NA	NA	RDH12	NA
rs10140666	rs7154721	14	92427348	92534341	0.515795	1.3e-20	C	T	G	A	0	0	1	NA	NA	NA	NA	NA	NA	NA	NA	NA	NA	NA	NA	NA	NA	NA	NA	TRIP11	NA
rs10140720	rs7154721	14	92427348	92534151	0.515795	1.3e-20	C	T	A	G	0	0	1	NA	NA	NA	NA	NA	NA	NA	NA	NA	NA	NA	NA	NA	NA	NA	NA	TRIP11	NA
rs1014075	rs2961830	5	50454732	50495442	0.98682	1.1e-09	A	T	G	A	0.0182	1	1	NA	NA	NA	NA	NA	NA	NA	NA	NA	NA	NA	NA	NA	NA	NA	NA	NA	NA
rs10141061	rs8017130	14	23759156	23762045	0.556706	6.5e-12	A	G	T	A	5e-04	0	1	NA	NA	NA	NA	NA	NA	NA	NA	NA	NA	NA	NA	NA	NA	NA	EFS,CMTM5	SLC7A8,BCL2L2,BCL2L2-PABPN1,SLC22A17,EFS	NA
rs10141660	rs6571772	14	37477461	37448675	0.540249	3.7e-08	T	A	A	G	7e-04	0	1	NA	NA	NA	NA	NA	NA	NA	NA	NA	NA	NA	NA	NA	NA	NA	NA	SLC25A21	NA
rs10141916	rs7154721	14	92427348	92543194	0.515795	1.3e-20	C	T	G	T	0	0	1	NA	NA	NA	NA	NA	NA	NA	NA	NA	NA	NA	NA	NA	NA	NA	NA	TRIP11	NA
rs10142041	rs7154721	14	92427348	92543356	0.515795	1.3e-20	C	T	A	T	0	0	1	NA	NA	NA	NA	NA	NA	NA	NA	NA	NA	NA	NA	NA	NA	NA	NA	TRIP11	NA
rs10142206	rs10140101	14	75038689	75023630	0.984469	8e-09	T	C	A	G	0.0393	1	1	NA	NA	NA	NA	NA	NA	NA	NA	NA	NA	NA	NA	14:75010118-75052391	NA	NA	NA	NA	NA
rs10142359	rs2058092	14	73932966	73884540	0.634099	8.4e-09	C	T	G	A	0.0047	0	1	NA	NA	NA	NA	NA	NA	NA	NA	NA	NA	NA	NA	NA	NA	NA	NA	C14orf169,ACOT1,ACOT2,ACOT4	NA
rs10142576	rs7154721	14	92427348	92434957	0.548653	1.3e-20	C	T	G	A	0	0	1	NA	NA	NA	NA	NA	NA	NA	NA	NA	NA	NA	NA	14:92434348-92435080	NA	NA	NA	TRIP11	NA
rs10142836	rs7154721	14	92427348	92422214	0.698445	1.3e-20	C	T	G	A	0	0	1	NA	NA	NA	NA	NA	NA	NA	NA	NA	NA	NA	NA	NA	NA	NA	NA	TRIP11	NA
rs10143091	rs6571772	14	37477461	37454095	0.868476	3.7e-08	T	A	G	A	0.026	1	1	NA	NA	NA	NA	NA	NA	NA	NA	NA	NA	NA	NA	NA	NA	NA	NA	SLC25A21	NA
rs10143198	rs2781373	14	65568215	65555471	0.886208	2.9e-12	A	G	T	C	0.0061	1	1	NA	NA	NA	NA	NA	NA	NA	NA	NA	NA	NA	NA	NA	NA	NA	NA	GPX2	NA
rs10143213	rs7154721	14	92427348	92547733	0.515795	1.3e-20	C	T	T	C	0	0	1	NA	NA	NA	NA	NA	NA	NA	NA	NA	NA	NA	NA	NA	NA	NA	NA	TRIP11	NA
rs10143310	rs7154721	14	92427348	92540381	0.515795	1.3e-20	C	T	C	G	0	0	1	NA	NA	NA	NA	NA	NA	NA	NA	NA	NA	NA	NA	NA	NA	NA	NA	TRIP11	NA
rs10143455	rs1980850	14	68647188	68479451	0.632436	2.4e-13	A	G	G	T	0	0	1	NA	NA	NA	NA	NA	NA	NA	NA	NA	NA	NA	NA	14:68478010-68480370	NA	14:68477675-68480250	NA	RDH12	NA
rs10143456	rs7154721	14	92427348	92540764	0.515795	1.3e-20	C	T	C	A	0	0	1	NA	NA	NA	NA	NA	NA	NA	NA	NA	NA	NA	NA	NA	NA	NA	NA	TRIP11	NA
rs10143581	rs7154721	14	92427348	92531705	0.515795	1.3e-20	C	T	C	T	0	0	1	NA	NA	NA	NA	NA	NA	NA	NA	NA	NA	NA	NA	NA	NA	NA	NA	TRIP11	NA
rs10143843	rs1980850	14	68647188	68458677	0.623503	2.4e-13	A	G	A	G	0	0	1	NA	NA	NA	NA	NA	NA	NA	NA	NA	NA	NA	NA	NA	NA	NA	NA	RDH12	NA
rs10144995	rs1980850	14	68647188	68446954	0.636669	2.4e-13	A	G	G	A	0	0	1	NA	NA	NA	NA	NA	NA	NA	NA	NA	NA	NA	NA	NA	NA	NA	NA	RDH12	NA
rs10145053	rs7154721	14	92427348	92544145	0.515795	1.3e-20	C	T	C	T	0	0	1	NA	NA	NA	NA	NA	NA	NA	NA	NA	NA	NA	NA	NA	NA	NA	NA	TRIP11	NA
rs10145950	rs7154721	14	92427348	92541097	0.515795	1.3e-20	C	T	G	A	0	0	1	NA	NA	NA	NA	NA	NA	NA	NA	NA	NA	NA	NA	14:92540794-92541465	NA	NA	NA	TRIP11	NA
rs10146087	rs7154721	14	92427348	92540961	0.515795	1.3e-20	C	T	C	G	0	0	1	NA	NA	NA	NA	NA	NA	NA	NA	NA	NA	NA	NA	14:92540794-92541465	NA	NA	NA	TRIP11	NA
rs10146249	rs7154721	14	92427348	92541340	0.515795	1.3e-20	C	T	A	C	0	0	1	NA	NA	NA	NA	NA	NA	NA	NA	NA	NA	NA	NA	14:92540794-92541465	NA	NA	NA	TRIP11	NA
rs10146335	rs7154721	14	92427348	92423309	0.698445	1.3e-20	C	T	A	G	0	0	1	NA	NA	NA	NA	NA	NA	NA	NA	NA	NA	NA	NA	NA	NA	NA	NA	TRIP11	NA
rs10146342	rs2093210	14	60957279	61007104	0.645875	7.5e-36	C	T	G	A	0	0	1	NA	NA	NA	NA	NA	NA	NA	NA	NA	NA	NA	NA	NA	NA	NA	NA	SIX4,MNAT1	NA
rs10146519	rs7154721	14	92427348	92548896	0.515795	1.3e-20	C	T	C	A	0	0	1	NA	NA	NA	NA	NA	NA	NA	NA	NA	NA	NA	NA	NA	NA	NA	NA	TRIP11	NA
rs1014712	rs1325596	1	176794066	176820150	0.561986	2.1e-18	G	A	A	G	0	0	1	NA	NA	NA	NA	NA	NA	NA	NA	NA	NA	NA	NA	NA	NA	NA	NA	PAPPA2	PAPPA2
rs1014719	rs1325596	1	176794066	176802766	1	2.1e-18	G	A	G	T	0.1702	1	1	NA	NA	NA	NA	NA	NA	NA	NA	NA	NA	NA	NA	NA	NA	NA	NA	PAPPA2	PAPPA2
rs10147971	rs7154721	14	92427348	92466111	0.608544	1.3e-20	C	T	T	C	0	0	1	NA	NA	NA	NA	NA	NA	NA	NA	NA	NA	NA	NA	14:92462445-92470862	NA	NA	NA	TRIP11	NA
rs10148406	rs6571772	14	37477461	37492514	0.518552	3.7e-08	T	A	C	T	5e-04	0	1	NA	NA	NA	NA	NA	NA	NA	NA	NA	NA	NA	NA	NA	NA	NA	NA	SLC25A21	NA
rs10148411	rs1190545	14	102904179	102883531	0.667734	2.4e-13	G	C	C	T	0.0011	0	1	NA	NA	NA	NA	NA	NA	NA	NA	NA	NA	NA	NA	NA	NA	NA	NA	NA	NA
rs1014842	rs6974574	7	38110073	38109048	0.508133	2.3e-19	A	T	G	A	0	0	1	NA	NA	NA	NA	NA	NA	NA	NA	NA	NA	NA	NA	NA	NA	NA	NA	STARD3NL	NA
rs10148627	rs7154721	14	92427348	92427500	0.938588	1.3e-20	C	T	C	T	0.0058	1	1	NA	NA	NA	NA	NA	NA	NA	NA	NA	NA	NA	NA	NA	NA	NA	NA	TRIP11	NA
rs10148738	rs7154721	14	92427348	92427632	1	1.3e-20	C	T	C	T	0.0517	1	1	NA	NA	NA	NA	NA	NA	NA	NA	NA	NA	NA	NA	NA	NA	NA	NA	TRIP11	NA
rs10148776	rs6571772	14	37477461	37468361	0.89933	3.7e-08	T	A	A	C	0.0352	1	1	NA	NA	NA	NA	NA	NA	NA	NA	NA	NA	NA	NA	14:37465477-37468615	NA	NA	NA	SLC25A21	NA
rs10149616	rs10140101	14	75038689	75034174	0.992193	8e-09	T	C	T	C	0.0475	1	1	NA	NA	NA	NA	NA	NA	NA	NA	NA	NA	NA	NA	14:75010118-75052391	14:75029150-75040900	14:75029150-75040900	NA	NA	NA
rs1014969	rs2240919	3	52831701	52808341	0.630058	7.2e-12	G	C	A	G	5e-04	0	1	NA	NA	NA	NA	NA	NA	NA	NA	NA	NA	NA	NA	NA	NA	NA	NA	ALAS1,TWF2,GLYCTK,GLYCTK-AS1,PHF7,SPCS1	NA
rs1014987	rs1014987	1	22498824	22498824	1	2.6e-08	G	C	G	C	0.2531	1	1	NA	NA	NA	NA	NA	NA	NA	NA	NA	NA	NA	NA	NA	NA	NA	WNT4	CDC42,WNT4	NA
rs10150068	rs7154721	14	92427348	92542881	0.515795	1.3e-20	C	T	G	A	0	0	1	NA	NA	NA	NA	NA	NA	NA	NA	NA	NA	NA	NA	NA	NA	NA	NA	TRIP11	NA
rs10150088	rs7154721	14	92427348	92503576	0.686133	1.3e-20	C	T	C	T	0	0	1	NA	NA	NA	NA	NA	NA	NA	NA	NA	NA	NA	NA	14:92502247-92507701	NA	NA	NA	TRIP11	NA
rs1015037	rs6584575	10	105577409	105547517	0.502948	1.2e-09	A	G	T	G	6e-04	0	1	NA	NA	NA	NA	NA	NA	NA	NA	NA	NA	NA	NA	NA	NA	NA	NA	NA	NA
rs10150698	rs1190545	14	102904179	102977876	0.637843	2.4e-13	G	C	C	T	6e-04	0	1	NA	NA	NA	NA	NA	NA	NA	NA	NA	NA	NA	NA	NA	NA	14:102974175-102977900	NA	NA	NA
rs1015085	rs12855	1	51440093	51260668	0.965693	1e-12	T	C	A	C	0.0037	1	1	NA	NA	NA	NA	NA	NA	NA	NA	NA	NA	NA	NA	NA	NA	NA	NA	DMRTA2,FAF1,CDKN2C	NA
rs10150950	rs10140101	14	75038689	75038841	0.992193	8e-09	T	C	A	G	0.0475	1	1	14:75038362-75038970	14:75038362-75038956	14:75038362-75038970	14:75038362-75038970	14:75038362-75038956	14:75038362-75038970	14:75038362-75038970	14:75038362-75038956	14:75038362-75038970	NA	14:75038362-75038956	14:75038362-75038956	14:75010118-75052391	14:75029150-75040900	14:75029150-75040900	NA	NA	NA
rs10151115	rs1980850	14	68647188	68536072	0.667363	2.4e-13	A	G	C	G	1e-04	0	1	NA	NA	NA	NA	NA	NA	NA	NA	NA	NA	NA	NA	NA	NA	NA	NA	RDH12	NA
rs10151162	rs2781373	14	65568215	65566695	1	2.9e-12	A	G	C	T	0.0626	1	1	NA	NA	NA	NA	NA	NA	NA	NA	NA	NA	NA	NA	14:65561693-65571335	NA	NA	NA	GPX2	NA
rs10151170	rs7154721	14	92427348	92560864	0.515795	1.3e-20	C	T	G	A	0	0	1	NA	NA	NA	NA	NA	NA	NA	NA	NA	NA	NA	NA	NA	NA	NA	NA	TRIP11	NA
rs10151339	rs2093210	14	60957279	60813416	0.675966	7.5e-36	C	T	T	G	0	0	1	14:60813301-60813955	NA	14:60813301-60813955	NA	NA	NA	NA	NA	NA	NA	NA	NA	NA	NA	NA	NA	SIX4,MNAT1	NA
rs10151387	rs1980850	14	68647188	68462457	0.623503	2.4e-13	A	G	C	T	0	0	1	NA	NA	NA	NA	NA	NA	NA	NA	NA	NA	NA	NA	NA	NA	NA	NA	RDH12	NA
rs10151561	rs7154721	14	92427348	92430184	0.99231	1.3e-20	C	T	G	A	0.0256	1	1	NA	NA	NA	NA	NA	NA	NA	NA	NA	NA	NA	NA	14:92429613-92431612	NA	NA	NA	TRIP11	NA
rs10151930	rs7154721	14	92427348	92555661	0.515795	1.3e-20	C	T	T	C	0	0	1	NA	NA	NA	NA	NA	NA	NA	NA	NA	NA	NA	NA	NA	NA	NA	NA	TRIP11	NA
rs10151932	rs7154721	14	92427348	92555667	0.515795	1.3e-20	C	T	T	C	0	0	1	NA	NA	NA	NA	NA	NA	NA	NA	NA	NA	NA	NA	NA	NA	NA	NA	TRIP11	NA
rs10151945	rs7154721	14	92427348	92525613	0.682145	1.3e-20	C	T	T	C	0	0	1	NA	NA	NA	NA	NA	NA	NA	NA	NA	NA	NA	NA	NA	NA	NA	NA	TRIP11	NA
rs10152119	rs7162542	15	84514290	84570381	0.708128	7.7e-16	C	G	C	T	0.002	1	1	NA	NA	NA	NA	NA	NA	NA	NA	NA	NA	NA	NA	NA	NA	NA	NA	NA	NA
rs10152139	rs7162542	15	84514290	84570262	0.702275	7.7e-16	C	G	A	T	0.0018	1	1	NA	NA	NA	NA	NA	NA	NA	NA	NA	NA	NA	NA	NA	NA	NA	NA	NA	NA
rs10152590	rs10152591	15	70048157	70048116	1	3.7e-17	C	A	T	A	0.0536	1	1	NA	NA	NA	NA	NA	NA	NA	NA	NA	NA	NA	NA	NA	NA	NA	NA	NA	NA
rs10152591	rs10152591	15	70048157	70048157	1	3.7e-17	C	A	C	A	0.0536	1	1	NA	NA	NA	NA	NA	NA	NA	NA	NA	NA	NA	NA	NA	NA	NA	NA	NA	NA
rs10152718	rs10152739	15	38483866	38483564	1	3.1e-11	T	A	G	A	0.2635	1	1	NA	NA	NA	NA	NA	NA	NA	NA	NA	NA	NA	NA	NA	NA	NA	NA	NA	NA
rs10152739	rs10152739	15	38483866	38483866	1	3.1e-11	T	A	T	A	0.2635	1	1	NA	NA	NA	NA	NA	NA	NA	NA	NA	NA	NA	NA	NA	NA	NA	NA	NA	NA
rs1015364	rs12323101	13	33143406	33358593	0.667823	2.4e-12	A	G	C	T	1e-04	0	1	NA	NA	NA	NA	NA	NA	NA	NA	NA	NA	NA	NA	NA	NA	NA	NA	BRCA2,PDS5B	PDS5B
rs10153682	rs897080	2	44774202	44841098	0.557344	2.6e-21	C	T	A	G	0	0	1	NA	NA	NA	NA	NA	NA	NA	NA	NA	NA	NA	NA	NA	NA	NA	NA	SLC3A1	NA
rs10153800	rs11687941	2	242191410	242179134	0.990271	4e-13	G	C	A	G	0.0496	1	1	NA	NA	NA	NA	NA	NA	NA	NA	NA	NA	NA	NA	NA	NA	NA	NA	STK25	NA
rs1015446	rs1155939	6	126866133	127080700	0.904222	1.3e-47	A	C	G	A	6e-04	0	1	NA	NA	NA	NA	NA	NA	NA	NA	NA	NA	NA	NA	NA	NA	NA	CENPW	NA	NA
rs10154857	rs9858528	3	183355405	183336897	0.5069	8.5e-11	G	A	G	A	0	0	1	NA	NA	NA	NA	NA	NA	NA	NA	NA	NA	NA	NA	NA	NA	NA	NA	NA	NA
rs10154858	rs9858528	3	183355405	183336900	0.5069	8.5e-11	G	A	C	A	0	0	1	NA	NA	NA	NA	NA	NA	NA	NA	NA	NA	NA	NA	NA	NA	NA	NA	NA	NA
rs10154974	rs9858528	3	183355405	183337031	0.509923	8.5e-11	G	A	A	G	0	0	1	NA	NA	NA	NA	NA	NA	NA	NA	NA	NA	NA	NA	NA	NA	NA	NA	NA	NA
rs1015563	rs6085662	20	6698372	6690101	0.811161	5.2e-11	C	G	T	C	0.0246	1	1	NA	NA	NA	NA	NA	NA	NA	NA	NA	NA	NA	NA	NA	NA	NA	BMP2	BMP2	NA
rs10156597	rs9409082	9	108901049	108941509	0.687983	3.3e-13	T	C	T	A	0.0011	0	1	NA	NA	NA	NA	NA	NA	NA	NA	NA	NA	NA	NA	NA	NA	NA	NA	NA	NA
rs1015670	rs11880992	19	2176403	2171490	0.745286	1.1e-26	A	G	G	A	3e-04	0	1	NA	NA	NA	NA	NA	NA	NA	NA	NA	NA	NA	NA	19:2161112-2173889	NA	NA	NA	DOT1L,OAZ1	NA
rs10157505	rs6600365	1	41556253	41646672	0.995865	9.9e-21	C	T	A	G	0.0188	1	1	NA	NA	NA	NA	NA	NA	NA	NA	NA	NA	NA	NA	NA	NA	NA	NA	CTPS1,SCMH1	NA
rs1015791	rs7043114	9	95387983	95554171	0.922165	1.3e-22	C	T	C	G	0.0092	0	1	NA	NA	NA	NA	NA	NA	NA	NA	NA	NA	NA	NA	NA	NA	NA	OMD	ASPN,IPPK	NA
rs10157966	rs6600365	1	41556253	41722576	0.987679	9.9e-21	C	T	C	A	0.0128	1	1	NA	NA	NA	NA	NA	NA	NA	NA	NA	NA	NA	NA	NA	NA	NA	NA	CTPS1,SCMH1	NA
rs10158117	rs12137162	1	19763396	19766747	1	4.9e-09	A	C	C	G	0.0232	1	1	NA	NA	NA	NA	NA	NA	NA	NA	NA	NA	NA	NA	1:19708301-19786645	NA	NA	NA	AKR7A2	NA
rs10158428	rs2275325	1	203800735	203794645	0.503092	5e-09	C	G	C	T	1e-04	0	1	NA	NA	NA	NA	NA	NA	NA	NA	NA	NA	NA	NA	1:203791258-203795245	NA	NA	NA	ATP2B4	NA
rs10159333	rs1544196	1	224632782	224626111	0.990577	2.8e-08	A	G	G	C	0.0082	1	1	NA	NA	NA	NA	NA	NA	NA	NA	NA	NA	NA	NA	NA	NA	NA	NA	DEGS1,CNIH3	NA
rs10160392	rs1945237	11	56230069	56027115	0.897872	8.7e-09	C	T	G	A	3e-04	1	1	NA	NA	NA	NA	NA	NA	NA	NA	NA	NA	NA	NA	NA	NA	NA	NA	NA	NA
rs10160410	rs11236294	11	74739934	74582131	0.772091	4.5e-08	T	G	C	T	0.0018	0	1	NA	NA	NA	NA	NA	NA	NA	NA	NA	NA	NA	NA	NA	NA	NA	NA	POLD3,CHRDL2,SPCS2	NA
rs10160540	rs1945237	11	56230069	56029477	0.897872	8.7e-09	C	T	C	T	3e-04	1	1	NA	NA	NA	NA	NA	NA	NA	NA	NA	NA	NA	NA	NA	NA	NA	NA	NA	NA
rs10160544	rs1945237	11	56230069	56029790	0.897872	8.7e-09	C	T	G	T	3e-04	1	1	NA	NA	NA	NA	NA	NA	NA	NA	NA	NA	NA	NA	NA	NA	NA	NA	NA	NA
rs10161389	rs10859567	12	94126925	94141259	0.624599	1.9e-44	G	T	C	T	0	0	1	NA	NA	NA	NA	NA	NA	NA	NA	NA	NA	NA	NA	NA	NA	NA	NA	NA	NA
rs10161830	rs12323101	13	33143406	33380604	0.614625	2.4e-12	A	G	C	T	0	0	1	NA	NA	NA	NA	NA	NA	NA	NA	NA	NA	NA	NA	NA	NA	NA	NA	BRCA2,PDS5B	PDS5B
rs10162183	rs12323101	13	33143406	33380613	0.614625	2.4e-12	A	G	G	A	0	0	1	NA	NA	NA	NA	NA	NA	NA	NA	NA	NA	NA	NA	NA	NA	NA	NA	BRCA2,PDS5B	PDS5B
rs10162353	rs10131337	14	37144516	37150418	0.548014	5.6e-13	T	C	C	A	3e-04	0	1	NA	NA	NA	NA	NA	NA	NA	NA	NA	NA	NA	NA	NA	NA	NA	NA	NKX2-8,SLC25A21	NA
rs10162848	rs8028843	15	94028149	94026179	0.732811	2.2e-08	C	T	A	G	0.0187	1	1	NA	NA	NA	NA	NA	NA	NA	NA	NA	NA	NA	NA	NA	NA	NA	NA	NA	NA
rs10163001	rs8028843	15	94028149	94024458	0.835988	2.2e-08	C	T	C	T	0.0521	1	1	NA	NA	NA	NA	NA	NA	NA	NA	NA	NA	NA	NA	NA	NA	NA	NA	NA	NA
rs10163045	rs2238300	15	89851580	89833165	0.975779	1.6e-09	A	G	C	T	0.012	1	1	NA	NA	NA	NA	NA	NA	NA	NA	NA	NA	NA	NA	NA	NA	NA	RLBP1	NA	NA
rs10164091	rs14062	18	19450303	19401753	0.647789	1.6e-08	A	G	A	G	0.0015	0	1	NA	NA	NA	NA	NA	NA	NA	NA	NA	NA	NA	NA	NA	NA	NA	NA	ESCO1	NA
rs10164493	rs4674354	2	219903723	219948092	0.876497	2.5e-08	C	T	A	G	0.014	1	1	NA	NA	NA	NA	NA	NA	NA	NA	NA	NA	NA	NA	NA	NA	NA	IHH,NHEJ1	FEV,IHH,SLC23A3,FAM134A,ABCB6	IHH
rs10164699	rs13388725	2	109047190	109249886	0.75711	2.4e-09	G	A	C	T	3e-04	0	1	NA	NA	NA	NA	NA	NA	NA	NA	NA	NA	NA	NA	NA	NA	NA	NA	NA	NA
rs10164896	rs12470505	2	219908369	219932061	0.798828	4e-20	G	T	C	T	4e-04	0	1	NA	NA	NA	NA	NA	NA	NA	NA	NA	NA	NA	NA	NA	NA	NA	IHH,NHEJ1	FEV,IHH,SLC23A3,FAM134A,ABCB6	IHH
rs10164919	rs897080	2	44774202	44875088	0.561921	2.6e-21	C	T	T	C	0	0	1	NA	NA	NA	NA	NA	NA	NA	NA	NA	NA	NA	NA	NA	NA	NA	NA	SLC3A1	NA
rs10165153	rs992157	2	219154781	219159629	0.794786	1.6e-09	G	A	T	C	0.0026	1	1	NA	NA	NA	NA	NA	NA	NA	NA	NA	NA	NA	NA	NA	NA	2:219158650-219160875	NA	SLC11A1,VIL1	NA
rs10165255	rs3885668	2	10178479	10199601	0.900448	6.9e-14	C	T	A	G	0.0324	1	1	NA	NA	NA	NA	NA	NA	NA	NA	NA	NA	NA	NA	NA	NA	NA	NA	RRM2	NA
rs10165552	rs897080	2	44774202	44785425	0.581439	2.6e-21	C	T	T	C	0	0	1	NA	NA	NA	NA	NA	NA	NA	NA	NA	NA	NA	NA	NA	NA	NA	NA	SLC3A1	NA
rs10165606	rs4674354	2	219903723	219986944	0.572961	2.5e-08	C	T	T	C	5e-04	0	1	NA	NA	NA	NA	NA	NA	NA	NA	NA	NA	NA	NA	NA	NA	NA	IHH,NHEJ1	FEV,IHH,SLC23A3,FAM134A,ABCB6	IHH
rs10165754	rs2305833	2	219305404	219287370	0.634639	7.8e-14	G	C	G	A	0	0	1	NA	NA	NA	NA	NA	NA	NA	NA	NA	NA	NA	NA	NA	NA	NA	NA	SLC11A1,VIL1,PLCD4,ZNF142,STK36,WNT6,WNT10A	NA
rs10165805	rs4674354	2	219903723	219987099	0.572961	2.5e-08	C	T	T	G	5e-04	0	1	NA	NA	NA	NA	NA	NA	NA	NA	NA	NA	NA	NA	NA	NA	NA	IHH,NHEJ1	FEV,IHH,SLC23A3,FAM134A,ABCB6	IHH
rs10166029	rs13388725	2	109047190	109058253	0.987171	2.4e-09	G	A	G	C	0.0052	1	1	NA	NA	NA	NA	NA	NA	NA	NA	NA	NA	NA	NA	NA	NA	NA	NA	NA	NA
rs10166054	rs9309101	2	43629612	43619040	0.680024	3.3e-10	G	A	C	T	0.0029	0	1	NA	NA	NA	NA	NA	NA	NA	NA	NA	NA	NA	NA	2:43617512-43623675	NA	NA	NA	NA	NA
rs10166356	rs6435143	2	203194256	203040667	0.521896	2.4e-10	A	C	A	T	8e-04	0	1	NA	NA	NA	NA	NA	NA	NA	NA	NA	NA	NA	NA	NA	NA	NA	NOP58	NA	NA
rs10166621	rs11687941	2	242191410	242436611	0.729131	4e-13	G	C	A	G	8e-04	0	1	NA	NA	NA	NA	NA	NA	NA	NA	NA	NA	NA	NA	NA	NA	NA	NA	STK25	NA
rs10166868	rs4953951	2	136187345	136122622	0.975118	4.3e-11	T	C	T	A	0.0035	1	1	NA	NA	NA	NA	NA	NA	NA	NA	NA	NA	NA	NA	NA	NA	NA	NA	NA	NA
rs10167001	rs4953951	2	136187345	136226626	1	4.3e-11	T	C	T	C	0.009	1	1	NA	NA	NA	NA	NA	NA	NA	NA	NA	NA	NA	NA	NA	NA	NA	NA	NA	NA
rs10167446	rs992157	2	219154781	219056866	0.703558	1.6e-09	G	A	A	G	9e-04	0	1	NA	NA	NA	NA	NA	NA	NA	NA	NA	NA	NA	NA	NA	NA	NA	NA	SLC11A1,VIL1	NA
rs10167514	rs12693589	2	191832662	191860529	0.578943	5.5e-11	C	T	T	C	1e-04	0	1	NA	NA	NA	NA	NA	NA	NA	NA	NA	NA	NA	NA	NA	NA	NA	GLS	NAB1,GLS,STAT1	NA
rs10167567	rs2289195	2	25463483	25483958	0.908398	3e-34	A	G	G	T	0.016	0	1	NA	NA	NA	NA	NA	NA	NA	NA	NA	NA	NA	NA	NA	NA	2:25478825-25484000	NA	POMC,DNMT3A	NA
rs1016762	rs3915129	3	41243742	41206998	0.630591	3.8e-08	G	T	T	C	4e-04	0	1	NA	NA	NA	NA	NA	NA	NA	NA	NA	NA	NA	NA	NA	NA	NA	NA	CTNNB1	NA
rs1016763	rs3915129	3	41243742	41206748	0.630591	3.8e-08	G	T	C	A	4e-04	0	1	NA	NA	NA	NA	NA	NA	NA	NA	NA	NA	NA	NA	NA	NA	NA	NA	CTNNB1	NA
rs10167809	rs4953951	2	136187345	135795385	0.574975	4.3e-11	T	C	T	C	0	0	1	NA	NA	NA	NA	NA	NA	NA	NA	NA	NA	NA	NA	NA	NA	NA	NA	NA	NA
rs10167884	rs4953951	2	136187345	135795396	0.574975	4.3e-11	T	C	T	C	0	0	1	NA	NA	NA	NA	NA	NA	NA	NA	NA	NA	NA	NA	NA	NA	NA	NA	NA	NA
rs10167901	rs4953951	2	136187345	135795443	0.574975	4.3e-11	T	C	T	C	0	0	1	NA	NA	NA	NA	NA	NA	NA	NA	NA	NA	NA	NA	NA	NA	NA	NA	NA	NA
rs10167956	rs10048625	2	1775648	1744701	0.52438	1.1e-08	T	C	T	C	0.002	0	1	NA	NA	NA	NA	NA	NA	NA	NA	NA	NA	NA	NA	NA	NA	NA	NA	MYT1L	NA
rs10168247	rs4953951	2	136187345	136052898	0.983524	4.3e-11	T	C	G	A	0.0042	1	1	NA	NA	NA	NA	NA	NA	NA	NA	NA	NA	NA	NA	NA	NA	NA	NA	NA	NA
rs10168462	rs897080	2	44774202	44862613	0.576504	2.6e-21	C	T	A	G	3e-04	1	1	NA	NA	NA	NA	NA	NA	NA	NA	NA	NA	NA	NA	NA	NA	NA	NA	SLC3A1	NA
rs10168527	rs4674354	2	219903723	219972375	0.876497	2.5e-08	C	T	G	C	0.014	1	1	NA	NA	NA	NA	NA	NA	NA	NA	NA	NA	NA	NA	NA	NA	NA	IHH,NHEJ1	FEV,IHH,SLC23A3,FAM134A,ABCB6	IHH
rs10168540	rs3791679	2	56096892	56021043	0.594518	1.3e-96	G	A	C	T	0	0	1	NA	NA	NA	NA	NA	NA	NA	NA	NA	NA	NA	NA	NA	NA	NA	EFEMP1	NA	NA
rs10169264	rs13388725	2	109047190	109055908	0.987171	2.4e-09	G	A	C	T	0.0052	1	1	NA	NA	NA	NA	NA	NA	NA	NA	NA	NA	NA	NA	NA	NA	NA	NA	NA	NA
rs10169411	rs13416119	2	42462930	42637749	0.624013	4.9e-09	G	A	A	G	0.0023	1	1	NA	NA	NA	NA	NA	NA	NA	NA	NA	NA	NA	NA	NA	NA	NA	PKDCC	COX7A2L	PKDCC
rs10169467	rs7561273	2	24247514	23946223	0.573107	1.3e-14	A	G	A	G	0	0	1	NA	NA	NA	NA	NA	NA	NA	NA	NA	NA	NA	NA	NA	NA	NA	ITSN2	NA	NA
rs10169492	rs13416119	2	42462930	42401961	0.676021	4.9e-09	G	A	T	G	0.0044	1	1	NA	NA	NA	NA	NA	NA	NA	NA	NA	NA	NA	NA	NA	NA	NA	PKDCC	COX7A2L	PKDCC
rs1016965	rs2023693	16	20880040	20883915	0.573548	1.4e-08	A	G	C	T	0	0	1	NA	NA	NA	NA	NA	NA	NA	NA	NA	NA	NA	NA	16:20870448-20904125	NA	NA	ERI2	ACSM2B,ACSM1,ACSM3	NA
rs10169718	rs992157	2	219154781	219103580	0.739766	1.6e-09	G	A	A	G	0.0014	1	1	NA	NA	NA	NA	NA	NA	NA	NA	NA	NA	NA	NA	NA	NA	NA	NA	SLC11A1,VIL1	NA
rs10169743	rs11687941	2	242191410	242321890	0.918146	4e-13	G	C	T	G	0.0128	1	1	NA	NA	NA	NA	NA	NA	NA	NA	NA	NA	NA	NA	NA	NA	NA	NA	STK25	NA
rs10169971	rs13416119	2	42462930	42602189	0.629591	4.9e-09	G	A	A	G	0.0025	1	1	NA	NA	NA	NA	NA	NA	NA	NA	NA	NA	NA	NA	NA	NA	NA	PKDCC	COX7A2L	PKDCC
rs10170082	rs13416119	2	42462930	42623452	0.629591	4.9e-09	G	A	C	T	0.0025	1	1	NA	NA	NA	NA	NA	NA	NA	NA	NA	NA	NA	NA	NA	NA	NA	PKDCC	COX7A2L	PKDCC
rs10170128	rs11687941	2	242191410	242197040	0.680859	4e-13	G	C	A	G	3e-04	0	1	NA	NA	NA	NA	NA	NA	NA	NA	NA	NA	NA	NA	2:242192789-242203518	NA	NA	NA	STK25	NA
rs10170591	rs1864439	2	218616633	218576942	0.770587	2.4e-13	C	T	C	T	0.0022	0	1	NA	NA	NA	NA	NA	NA	NA	NA	NA	NA	NA	NA	NA	NA	NA	NA	NA	NA
rs10170690	rs13388725	2	109047190	109260259	0.718911	2.4e-09	G	A	T	C	2e-04	0	1	NA	NA	NA	NA	NA	NA	NA	NA	NA	NA	NA	NA	NA	NA	NA	NA	NA	NA
rs10170782	rs12693589	2	191832662	191623236	0.656587	5.5e-11	C	T	A	G	4e-04	0	1	NA	NA	NA	NA	NA	NA	NA	NA	NA	NA	NA	NA	NA	NA	NA	GLS	NAB1,GLS,STAT1	NA
rs10171023	rs13416119	2	42462930	42407093	0.669908	4.9e-09	G	A	C	G	0.0041	1	1	NA	NA	NA	NA	NA	NA	NA	NA	NA	NA	NA	NA	NA	NA	NA	PKDCC	COX7A2L	PKDCC
rs10171117	rs11687941	2	242191410	242367709	0.913413	4e-13	G	C	A	G	0.0119	1	1	NA	NA	NA	NA	NA	NA	NA	NA	NA	NA	NA	NA	NA	NA	NA	NA	STK25	NA
rs10171368	rs4674354	2	219903723	219933777	0.876497	2.5e-08	C	T	T	C	0.014	1	1	NA	NA	NA	NA	NA	NA	NA	NA	NA	NA	NA	NA	NA	NA	NA	IHH,NHEJ1	FEV,IHH,SLC23A3,FAM134A,ABCB6	IHH
rs10171507	rs13388725	2	109047190	109160045	0.9443	2.4e-09	G	A	G	C	0.0026	1	1	NA	NA	NA	NA	NA	NA	NA	NA	NA	NA	NA	NA	NA	NA	NA	NA	NA	NA
rs10171643	rs13416119	2	42462930	42532912	0.648091	4.9e-09	G	A	A	G	0.0031	1	1	NA	NA	NA	NA	NA	NA	NA	NA	NA	NA	NA	NA	NA	NA	NA	PKDCC	COX7A2L	PKDCC
rs10171807	rs3885668	2	10178479	10201383	0.8967	6.9e-14	C	T	A	C	0.0307	1	1	NA	NA	NA	NA	NA	NA	NA	NA	NA	NA	NA	NA	NA	NA	NA	NA	RRM2	NA
rs10171839	rs992157	2	219154781	219051314	0.660354	1.6e-09	G	A	G	A	5e-04	0	1	NA	NA	NA	NA	NA	NA	NA	NA	NA	NA	NA	NA	NA	NA	NA	NA	SLC11A1,VIL1	NA
rs10171985	rs6761041	2	225030129	225088683	0.769872	1.7e-16	C	T	C	T	0.0011	0	1	NA	NA	NA	NA	NA	NA	NA	NA	NA	NA	NA	NA	2:225082024-225089108	NA	NA	NA	NA	NA
rs10172060	rs11687941	2	242191410	242325381	0.918146	4e-13	G	C	A	T	0.0128	1	1	NA	NA	NA	NA	NA	NA	NA	NA	NA	NA	NA	NA	NA	NA	NA	NA	STK25	NA
rs10172118	rs12470505	2	219908369	219913512	0.987928	4e-20	G	T	T	C	0.0267	1	1	NA	NA	NA	NA	NA	NA	NA	NA	NA	NA	NA	NA	NA	NA	NA	IHH,NHEJ1	FEV,IHH,SLC23A3,FAM134A,ABCB6	IHH
rs10172404	rs4344931	2	241818527	241820906	0.611913	2.1e-09	A	C	T	C	2e-04	0	1	NA	NA	NA	NA	NA	NA	NA	NA	NA	NA	NA	NA	NA	NA	NA	NA	AGXT	NA
rs10172407	rs1864439	2	218616633	218602097	0.663048	2.4e-13	C	T	G	T	3e-04	0	1	NA	NA	NA	NA	NA	NA	NA	NA	NA	NA	NA	NA	2:218601680-218602654	NA	NA	NA	NA	NA
rs10172708	rs13388725	2	109047190	109060169	0.987171	2.4e-09	G	A	T	C	0.0052	1	1	NA	NA	NA	NA	NA	NA	NA	NA	NA	NA	NA	NA	NA	NA	NA	NA	NA	NA
rs10172825	rs11687941	2	242191410	242322586	0.913413	4e-13	G	C	A	G	0.0119	1	1	NA	NA	NA	NA	NA	NA	NA	NA	NA	NA	NA	NA	NA	NA	NA	NA	STK25	NA
rs10173072	rs7568069	2	71584485	71660804	0.987455	1.4e-13	G	A	T	C	0.0122	1	1	NA	NA	NA	NA	NA	NA	NA	NA	NA	NA	NA	NA	2:71660750-71663376	NA	NA	NA	NA	NA
rs10173107	rs13416119	2	42462930	42420302	0.63275	4.9e-09	G	A	T	A	0.0026	1	1	NA	NA	NA	NA	NA	NA	NA	NA	NA	NA	NA	NA	2:42419538-42433651	NA	NA	PKDCC	COX7A2L	PKDCC
rs10173812	rs12987566	2	172152646	172238581	0.575701	1.4e-12	T	C	T	C	3e-04	0	1	NA	NA	NA	NA	NA	NA	NA	NA	NA	NA	NA	NA	NA	NA	NA	NA	NA	NA
rs10174003	rs6761041	2	225030129	225126048	0.510798	1.7e-16	C	T	T	C	0	0	1	NA	NA	NA	NA	NA	NA	NA	NA	NA	NA	NA	NA	2:225124547-225129470	NA	NA	NA	NA	NA
rs10174319	rs4674354	2	219903723	220005308	0.821062	2.5e-08	C	T	C	T	0.0081	1	1	NA	NA	NA	NA	NA	NA	NA	NA	NA	NA	NA	NA	NA	NA	NA	IHH,NHEJ1	FEV,IHH,SLC23A3,FAM134A,ABCB6	IHH
rs10174392	rs6761041	2	225030129	225105326	0.769872	1.7e-16	C	T	G	T	0.0011	0	1	NA	NA	NA	NA	NA	NA	NA	NA	NA	NA	NA	NA	NA	NA	NA	NA	NA	NA
rs10174872	rs13416119	2	42462930	42459807	0.657184	4.9e-09	G	A	G	T	0.0035	1	1	NA	NA	NA	NA	NA	NA	NA	NA	NA	NA	NA	NA	NA	NA	NA	PKDCC	COX7A2L	PKDCC
rs10174937	rs6435143	2	203194256	203047431	0.51702	2.4e-10	A	C	A	G	7e-04	0	1	NA	NA	NA	NA	NA	NA	NA	NA	NA	NA	NA	NA	NA	NA	NA	NOP58	NA	NA
rs10174944	rs4953951	2	136187345	135797747	0.574975	4.3e-11	T	C	T	C	0	0	1	NA	NA	NA	NA	NA	NA	NA	NA	NA	NA	NA	NA	NA	NA	NA	NA	NA	NA
rs10175081	rs4674354	2	219903723	219974152	0.58102	2.5e-08	C	T	G	T	6e-04	0	1	NA	NA	NA	NA	NA	NA	NA	NA	NA	NA	NA	NA	2:219973035-219974720	NA	NA	IHH,NHEJ1	FEV,IHH,SLC23A3,FAM134A,ABCB6	IHH
rs10175378	rs13416119	2	42462930	42456267	0.688279	4.9e-09	G	A	C	A	0.0051	1	1	NA	NA	NA	NA	NA	NA	NA	NA	NA	NA	NA	NA	NA	NA	NA	PKDCC	COX7A2L	PKDCC
rs1017546	rs7162825	15	63439186	63566702	0.621942	2.8e-08	T	C	C	A	0.001	0	1	NA	NA	NA	NA	NA	NA	NA	NA	NA	NA	NA	NA	NA	NA	NA	NA	CA12	NA
rs1017547	rs7162825	15	63439186	63563303	0.617548	2.8e-08	T	C	A	G	9e-04	0	1	NA	NA	NA	NA	NA	NA	NA	NA	NA	NA	NA	NA	NA	NA	NA	NA	CA12	NA
rs10175540	rs13388725	2	109047190	109161482	0.978613	2.4e-09	G	A	A	G	0.0044	1	1	NA	NA	NA	NA	NA	NA	NA	NA	NA	NA	NA	NA	NA	NA	NA	NA	NA	NA
rs1017698	rs992157	2	219154781	219170525	0.794786	1.6e-09	G	A	G	A	0.0026	1	1	NA	NA	NA	NA	NA	NA	NA	NA	NA	NA	NA	NA	NA	NA	NA	NA	SLC11A1,VIL1	NA
rs10177291	rs6544089	2	37758745	37748170	0.832873	8.1e-10	T	C	T	C	0.0301	1	1	NA	NA	NA	NA	NA	NA	NA	NA	NA	NA	NA	NA	NA	NA	NA	CDC42EP3	NA	NA
rs10177466	rs12470505	2	219908369	219910988	0.96391	4e-20	G	T	C	T	0.0133	1	1	NA	NA	NA	NA	NA	NA	NA	NA	NA	NA	NA	NA	NA	NA	NA	IHH,NHEJ1	FEV,IHH,SLC23A3,FAM134A,ABCB6	IHH
rs10177848	rs13388725	2	109047190	109197748	0.9443	2.4e-09	G	A	T	C	0.0026	1	1	NA	NA	NA	NA	NA	NA	NA	NA	NA	NA	NA	NA	2:109185923-109198714	NA	NA	NA	NA	NA
rs10178087	rs13416119	2	42462930	42409631	0.669908	4.9e-09	G	A	A	C	0.0041	1	1	NA	NA	NA	NA	NA	NA	NA	NA	NA	NA	NA	NA	NA	NA	NA	PKDCC	COX7A2L	PKDCC
rs10178376	rs4425077	2	216410516	216442293	0.558477	1.4e-11	G	C	C	T	0	0	1	NA	NA	NA	NA	NA	NA	NA	NA	NA	NA	NA	NA	2:216436254-216449671	NA	NA	NA	FN1	NA
rs1017875	rs1681630	11	47969152	47999218	0.500028	1.2e-23	T	C	T	C	0	0	1	NA	NA	NA	NA	NA	NA	NA	NA	NA	NA	NA	NA	NA	NA	NA	NA	NR1H3,MYBPC3,SPI1,PSMC3,NDUFS3	NA
rs10178915	rs4953951	2	136187345	136117820	0.746274	4.3e-11	T	C	A	G	1e-04	0	1	NA	NA	NA	NA	NA	NA	NA	NA	NA	NA	NA	NA	NA	NA	NA	NA	NA	NA
rs10179040	rs13388725	2	109047190	109185781	0.9443	2.4e-09	G	A	C	A	0.0026	1	1	NA	NA	NA	NA	NA	NA	NA	NA	NA	NA	NA	NA	NA	NA	NA	NA	NA	NA
rs10179237	rs13416119	2	42462930	42515501	0.654512	4.9e-09	G	A	T	C	0.0034	1	1	NA	NA	NA	NA	NA	NA	NA	NA	NA	NA	NA	NA	2:42511327-42515917	NA	NA	PKDCC	COX7A2L	PKDCC
rs10179362	rs897080	2	44774202	44819876	0.564211	2.6e-21	C	T	T	A	0	0	1	NA	NA	NA	NA	NA	NA	NA	NA	NA	NA	NA	NA	NA	NA	NA	NA	SLC3A1	NA
rs1017944	rs2343240	2	233087483	233135573	0.705504	3.6e-09	C	T	C	T	0.0017	0	1	NA	NA	NA	NA	NA	NA	NA	NA	NA	NA	NA	NA	NA	NA	NA	NA	ALPP,ALPPL2	NA
rs10179602	rs13388725	2	109047190	109085373	0.961813	2.4e-09	G	A	G	A	0.0033	1	1	NA	NA	NA	NA	NA	NA	NA	NA	NA	NA	NA	NA	NA	NA	NA	NA	NA	NA
rs10179708	rs2305833	2	219305404	219390967	0.875955	7.8e-14	G	C	A	T	7e-04	1	1	NA	NA	NA	NA	NA	NA	NA	NA	NA	NA	NA	NA	NA	NA	NA	NA	SLC11A1,VIL1,PLCD4,ZNF142,STK36,WNT6,WNT10A	NA
rs10179831	rs992157	2	219154781	218970736	0.529735	1.6e-09	G	A	A	G	0	0	1	NA	NA	NA	NA	NA	NA	NA	NA	NA	NA	NA	NA	NA	NA	NA	NA	SLC11A1,VIL1	NA
rs10180528	rs13416119	2	42462930	42436723	0.648459	4.9e-09	G	A	A	T	0.0031	1	1	NA	NA	NA	NA	NA	NA	NA	NA	NA	NA	NA	NA	NA	NA	NA	PKDCC	COX7A2L	PKDCC
rs10180733	rs11687941	2	242191410	242346246	0.908735	4e-13	G	C	A	G	0.0111	1	1	NA	NA	NA	NA	NA	NA	NA	NA	NA	NA	NA	NA	NA	NA	NA	NA	STK25	NA
rs10181348	rs13388725	2	109047190	109189776	0.718911	2.4e-09	G	A	C	T	2e-04	0	1	NA	NA	NA	NA	NA	NA	NA	NA	NA	NA	NA	NA	2:109185923-109198714	NA	NA	NA	NA	NA
rs1018148	rs1036477	15	48914926	48903126	0.907938	2.8e-11	G	A	A	G	0.0206	1	1	NA	NA	NA	NA	NA	NA	NA	NA	NA	NA	NA	NA	15:48844585-48940809	NA	NA	DUT,FBN1	SLC12A1,DUT,CEP152	NA
rs1018163	rs2829941	21	27208935	27213893	0.811816	3.2e-08	G	T	C	G	0.009	1	1	NA	NA	NA	NA	NA	NA	NA	NA	NA	NA	NA	NA	NA	NA	NA	JAM2	JAM2,ATP5J,GABPA,APP	NA
rs10181989	rs994533	2	218284278	218294915	0.535774	1.9e-22	C	G	C	T	0	0	1	NA	NA	NA	NA	NA	NA	NA	NA	NA	NA	NA	NA	2:218294201-218299697	NA	NA	NA	NA	NA
rs10182304	rs13388725	2	109047190	109059614	0.857593	2.4e-09	G	A	C	T	9e-04	0	1	NA	NA	NA	NA	NA	NA	NA	NA	NA	NA	NA	NA	NA	NA	NA	NA	NA	NA
rs10182575	rs4344931	2	241818527	241806690	0.880055	2.1e-09	A	C	C	T	0.0065	1	1	NA	NA	NA	NA	NA	NA	NA	NA	NA	NA	NA	NA	NA	NA	NA	NA	AGXT	NA
rs10182750	rs4953951	2	136187345	135795595	0.574975	4.3e-11	T	C	C	T	0	0	1	NA	NA	NA	NA	NA	NA	NA	NA	NA	NA	NA	NA	NA	NA	NA	NA	NA	NA
rs10182977	rs4953951	2	136187345	136254419	1	4.3e-11	T	C	A	G	0.009	1	1	NA	NA	NA	NA	NA	NA	NA	NA	NA	NA	NA	NA	NA	NA	NA	NA	NA	NA
rs10183602	rs13388725	2	109047190	109144544	0.948452	2.4e-09	G	A	A	G	0.0027	1	1	NA	NA	NA	NA	NA	NA	NA	NA	NA	NA	NA	NA	NA	NA	NA	NA	NA	NA
rs10183608	rs6435143	2	203194256	203025249	0.626112	2.4e-10	A	C	C	G	0.0046	0	1	NA	NA	NA	NA	NA	NA	NA	NA	NA	NA	NA	NA	NA	NA	NA	NOP58	NA	NA
rs10183694	rs994533	2	218284278	218279923	0.576661	1.9e-22	C	G	A	T	0	0	1	NA	NA	NA	NA	NA	NA	NA	NA	NA	NA	NA	NA	NA	NA	NA	NA	NA	NA
rs10184683	rs1864439	2	218616633	218602133	0.663048	2.4e-13	C	T	T	C	3e-04	0	1	NA	NA	NA	NA	NA	NA	NA	NA	NA	NA	NA	NA	2:218601680-218602654	NA	NA	NA	NA	NA
rs10184903	rs4973429	2	232377818	232365900	0.991389	1.3e-08	T	G	T	A	0.0216	1	1	NA	NA	NA	NA	NA	NA	NA	NA	NA	NA	NA	NA	NA	NA	NA	NA	B3GNT7	NA
rs10185183	rs1864439	2	218616633	218561780	0.60859	2.4e-13	C	T	C	T	1e-04	0	1	NA	NA	NA	NA	NA	NA	NA	NA	NA	NA	NA	NA	NA	NA	NA	NA	NA	NA
rs1018532	rs2093210	14	60957279	60970975	0.626317	7.5e-36	C	T	T	G	0	0	1	NA	NA	NA	NA	NA	NA	NA	NA	NA	NA	NA	NA	NA	NA	NA	NA	SIX4,MNAT1	NA
rs1018533	rs2093210	14	60957279	60971137	0.626317	7.5e-36	C	T	T	C	0	0	1	NA	NA	NA	NA	NA	NA	NA	NA	NA	NA	NA	NA	NA	NA	NA	NA	SIX4,MNAT1	NA
rs10185680	rs7561273	2	24247514	24275306	0.65167	1.3e-14	A	G	A	G	3e-04	0	1	NA	NA	NA	NA	NA	NA	NA	NA	NA	NA	NA	NA	NA	NA	NA	ITSN2	NA	NA
rs10185742	rs13416119	2	42462930	42429666	0.648459	4.9e-09	G	A	G	A	0.0031	1	1	NA	NA	NA	NA	NA	NA	NA	NA	NA	NA	NA	NA	2:42419538-42433651	NA	NA	PKDCC	COX7A2L	PKDCC
rs10185785	rs4344931	2	241818527	241843752	0.760207	2.1e-09	A	C	A	G	0.0018	0	1	NA	NA	NA	NA	NA	NA	NA	NA	NA	NA	NA	NA	NA	NA	NA	NA	AGXT	NA
rs10185956	rs6435143	2	203194256	203082242	0.519135	2.4e-10	A	C	C	T	8e-04	0	1	NA	NA	NA	NA	NA	NA	NA	NA	NA	NA	NA	NA	NA	NA	NA	NOP58	NA	NA
rs10185980	rs13393800	2	233442091	233439851	0.989903	2.7e-11	A	G	C	G	0.0267	1	1	NA	NA	NA	NA	NA	NA	NA	NA	NA	NA	NA	NA	2:233438526-233442564	NA	NA	NA	ALPI	NA
[truncated: 61,359 more rows]
