# Supplementary material for: Epigenetic profiling of growth plate chondrocytes sheds insight into regulatory genetic variation influencing height
Source: eLife. 2017 Dec 5;6:e29329. doi: 10.7554/eLife.29329 (PMC5716665; doi:10.7554/eLife.29329)
Supplement: Source code 1. [file elife-29329-code1.zip › Histogram_code/new_height_atac_var_coords_padded10stranded_hg19_motifbreak_format_Msx2_ETS_Atf3_ERG_Pbx1_CTCF_Tfap2a_motifbreakR.csv]

	seqnames	start	end	width	strand	REF	ALT	snpPos	motifPos	geneSymbol	dataSource	providerName	providerId	seqMatch	pctRef	pctAlt	scoreRef	scoreAlt	Refpvalue	Altpvalue	alleleRef	alleleAlt	effect
1	chr12	590545	590553	9	+	A	G	590545	1	Atf3	cispb_1.02	M0298_1.02	MA0116504_1.02	Atatgacgg	0.901696101366955	0.9138705409049	5.0985069117568	5.32456732668915	NA	NA	0.180173197474277	0.229045024190582	neut
2	chr9	118136415	118136423	9	-	T	G	118136417	7	Atf3	cispb_1.02	M0298_1.02	MA0116504_1.02	acTtcactg	0.781002449986408	0.889784914610513	2.85741344492841	4.87733469170467	NA	NA	0.0780436689836222	0.669993846777361	weak
3	chr19	10754898	10754906	9	+	G	T	10754905	8	Atf3	cispb_1.02	M0298_1.02	MA0116504_1.02	ggatgatGt	0.920546931406415	0.870074113504413	5.44853751869009	4.51133575903872	NA	NA	0.463305895190509	0.173883844657058	neut
4	chr15	89878385	89878393	9	+	T	C	89878391	7	Atf3	cispb_1.02	M0298_1.02	MA0116504_1.02	ttatgaTta	0.830278977520325	0.888597235824499	3.77240195228622	4.85528134310198	NA	NA	0.218605454766564	0.669993846777361	weak
5	chr15	38509927	38509935	9	+	T	C	38509927	1	Atf3	cispb_1.02	M0298_1.02	MA0116504_1.02	Taatgacct	0.888160170125366	0.870606447637374	4.84716571256384	4.52122037628166	NA	NA	0.345129116018076	0.245652662317065	neut
6	chr6	126661146	126661154	9	+	T	C	126661154	9	Atf3	cispb_1.02	M0298_1.02	MA0116504_1.02	caatgacgT	0.934512004471154	0.920576382279881	5.70784721436322	5.44908437562383	NA	NA	0.330364788330466	0.252193705073911	neut
7	chr19	19773916	19773924	9	-	G	A	19773923	2	Atf3	cispb_1.02	M0298_1.02	MA0116504_1.02	gggtcatGa	0.863722678808771	0.882832695789575	4.39339949115244	4.74824279663523	NA	NA	0.146568873662444	0.21432540523357	neut
8	chr12	107350165	107350173	9	-	A	G	107350167	7	Atf3	cispb_1.02	M0298_1.02	MA0116504_1.02	gcAtcagca	0.846545290430592	0.904863548734767	4.07444209421254	5.15732148502831	NA	NA	0.218605454766564	0.669993846777361	weak
9	chr4	7052772	7052780	9	+	A	G	7052777	6	Atf3	cispb_1.02	M0298_1.02	MA0116504_1.02	ggatgAtgg	0.894878407786097	0.733598862439417	4.97191294125272	1.97720252131629	NA	NA	0.854375866458749	0.0308881069721185	strong
10	chr6	7698826	7698834	9	+	A	T	7698828	3	Atf3	cispb_1.02	M0298_1.02	MA0116504_1.02	agAtgacag	0.904739385288452	0.8144121277223	5.15501596286395	3.47777921931923	NA	NA	0.556877880184464	0.0939108539974	weak
11	chr18	46938143	46938151	9	-	A	T	46938149	3	Atf3	cispb_1.02	M0298_1.02	MA0116504_1.02	atgtcaAtt	0.792146378301764	0.882473635867917	3.06433886856651	4.74157561211123	NA	NA	0.0939108539974	0.556877880184464	weak
12	chr7	23570583	23570591	9	-	G	T	23570584	8	Atf3	cispb_1.02	M0298_1.02	MA0116504_1.02	aGgtcatag	0.879214595492857	0.906837311062764	4.68106029909243	5.1939711829018	NA	NA	0.132739361413706	0.230070898738727	neut
13	chr14	92446561	92446569	9	-	T	G	92446563	7	Atf3	cispb_1.02	M0298_1.02	MA0116504_1.02	atTtcattt	0.773691171243811	0.882473635867917	2.72165436533497	4.74157561211123	NA	NA	0.0780436689836222	0.669993846777361	weak
14	chr9	119326454	119326462	9	+	A	G	119326459	6	Atf3	cispb_1.02	M0298_1.02	MA0116504_1.02	aaatgAcat	0.882473635867917	0.721194090521237	4.74157561211123	1.74686519217479	NA	NA	0.854375866458749	0.0308881069721185	strong
15	chr3	134205226	134205234	9	-	C	A	134205231	4	Atf3	cispb_1.02	M0298_1.02	MA0116504_1.02	gcgtcCccg	0.689646464156999	0.923783565460094	1.16107481687232	5.50863678115538	NA	NA	0.000325065991926169	0.978746756582662	strong
16	chr10	127671377	127671395	19	-	C	T	127671377	19	CTCF	JASPAR_2014	CTCF	MA0139.1	Cgttttcccctgcaggatg	0.836460946341906	0.841903839205727	5.69447916480371	6.10711827908806	NA	NA	0.29295154185022	0.44273127753304	neut
17	chr12	56727688	56727706	19	+	G	A	56727705	18	CTCF	JASPAR_2014	CTCF	MA0139.1	gaacgagtagggggagcGc	0.781770184583737	0.787975422588842	1.54823780821995	2.01867218538181	NA	NA	0.0803964757709251	0.128854625550661	neut
18	chr6	109654119	109654137	19	-	T	C	109654132	6	CTCF	JASPAR_2014	CTCF	MA0139.1	ttgtgacttctcaTggctg	0.814275331697943	0.7821679026441	4.01253307371107	1.57838979398725	NA	NA	0.814895947426068	0.0711938663745893	strong
19	chr16	67694594	67694612	19	+	A	G	67694606	13	CTCF	JASPAR_2014	CTCF	MA0139.1	aggccagtggaaAtaagag	0.743374688448858	0.79990890861529	-1.3626193249267	2.9233791541722	NA	NA	0.0131868131868132	0.978021978021978	strong
20	chr17	27916766	27916784	19	+	G	C	27916776	11	CTCF	JASPAR_2014	CTCF	MA0139.1	cgggcaggagGgggcgggg	0.87748498192587	0.809417272860137	8.80461234788723	3.64423166743163	NA	NA	0.621295279912184	0.00329308452250274	weak
21	chr8	145051413	145051431	19	-	G	A	145051414	18	CTCF	JASPAR_2014	CTCF	MA0139.1	cGgtgtcgcctcctgggct	0.818053762100766	0.820780466287381	4.29898518912375	4.50570334960033	NA	NA	0.354625550660793	0.436123348017621	neut
22	chr2	219134923	219134941	19	+	A	G	219134928	6	CTCF	JASPAR_2014	CTCF	MA0139.1	tccccAgcaggaagagcga	0.817039394547974	0.784931965494131	4.22208348647861	1.78794020675479	NA	NA	0.814895947426068	0.0711938663745893	strong
23	chr5	171000723	171000741	19	+	G	A	171000733	11	CTCF	JASPAR_2014	CTCF	MA0139.1	ctgccactatGggccagag	0.814012024277828	0.807019206788412	3.99257108964503	3.46242837190661	NA	NA	0.621295279912184	0.365532381997805	neut
24	chr19	19517158	19517176	19	+	A	G	19517169	12	CTCF	JASPAR_2014	CTCF	MA0139.1	gggacgggtggAggcggcg	0.779989051188587	0.809396738181612	1.41320569846032	3.64267488287407	NA	NA	0.0592755214050494	0.553238199780461	weak
25	chr2	219146788	219146806	19	+	G	A	219146803	16	CTCF	JASPAR_2014	CTCF	MA0139.1	tagcccccagggggcGgag	0.907449259255942	0.903367625617192	11.0762780166788	10.7668393171368	NA	NA	0.557755775577558	0.409240924092409	neut
26	chr17	46184873	46184891	19	+	G	A	46184883	11	CTCF	JASPAR_2014	CTCF	MA0139.1	ctgacagtggGcggaacgc	0.783831539763548	0.776838722274132	1.70451422168321	1.17437150394479	NA	NA	0.621295279912184	0.365532381997805	neut
27	chr8	145051474	145051492	19	-	C	T	145051484	9	CTCF	JASPAR_2014	CTCF	MA0139.1	gcccggccccCctcggccg	0.757147075013086	0.800321765485	-0.318500777008862	2.95467885036424	NA	NA	0.0350877192982456	0.933114035087719	strong
28	chr17	11900423	11900441	19	+	C	A	11900440	18	CTCF	JASPAR_2014	CTCF	MA0139.1	cagcccttaggggaagaCa	0.787908334004897	0.774572483140951	2.0135860345884	1.00256233333106	NA	NA	0.354625550660793	0.128854625550661	neut
29	chr7	23510851	23510869	19	+	A	G	23510860	10	CTCF	JASPAR_2014	CTCF	MA0139.1	cggccccggAgtggtgggg	0.730509126175922	0.798410511836252	-2.3379892897413	2.80978200368291	NA	NA	0.00548847420417124	0.991218441273326	strong
30	chr10	127671066	127671084	19	+	G	A	127671071	6	CTCF	JASPAR_2014	CTCF	MA0139.1	ttgacGctaggtggcagaa	0.887333631086083	0.919441060139926	9.5512626987293	11.9854059784531	NA	NA	0.0711938663745893	0.814895947426068	strong
31	chr8	145008441	145008459	19	-	A	T	145008443	17	CTCF	JASPAR_2014	CTCF	MA0139.1	acAcaccctcgggtggttc	0.781292624619114	0.79174108526398	1.5120328110337	2.30415634791071	NA	NA	0.0407488986784141	0.0903083700440529	neut
32	chr10	81107121	81107139	19	+	A	C	81107135	15	CTCF	JASPAR_2014	CTCF	MA0139.1	cggccggcaggggtAgtcc	0.851611772796306	0.877342362255659	6.84310063600258	8.79379999940491	NA	NA	0.114411441144114	0.806380638063806	weak
33	chr8	145008559	145008577	19	+	A	G	145008560	2	CTCF	JASPAR_2014	CTCF	MA0139.1	cAtccagcgggtggtagcc	0.856952094201494	0.868915536144681	7.24796355536635	8.1549415559886	NA	NA	0.182913472070099	0.453450164293538	neut
34	chr20	34360011	34360029	19	+	C	G	34360015	5	CTCF	JASPAR_2014	CTCF	MA0139.1	cggcCaggcgaagccggcc	0.786424881764206	0.678393813747664	1.90112186636071	-6.28897948908796	NA	NA	0.989047097480832	0	strong
35	chr6	132722822	132722840	19	-	T	C	132722831	10	CTCF	JASPAR_2014	CTCF	MA0139.1	cggatccacTtgcagcccc	0.743181153112643	0.811082538772973	-1.37729171545807	3.77047957796615	NA	NA	0.00548847420417124	0.991218441273326	strong
36	chr6	146056461	146056479	19	-	G	C	146056476	4	CTCF	JASPAR_2014	CTCF	MA0139.1	gcccggctcctgcagGgcc	0.785373921352417	0.737511841766158	1.82144596894391	-1.80709617259999	NA	NA	0.876232201533406	0.0230010952902519	strong
37	chr8	25316209	25316227	19	-	G	T	25316227	1	CTCF	JASPAR_2014	CTCF	MA0139.1	gcgcaccctctagtttagG	0.792164515169205	0.776264754248757	2.33625761196738	1.13085757421218	NA	NA	0.318729463307777	0.0952902519167579	neut
38	chr1	184006545	184006563	19	+	C	G	184006549	5	CTCF	JASPAR_2014	CTCF	MA0139.1	ctgcCtgagggcggcggcg	0.82505621174164	0.717025143725099	4.82985814398895	-3.36024321145972	NA	NA	0.989047097480832	0	strong
39	chr9	108210294	108210312	19	-	C	T	108210300	13	CTCF	JASPAR_2014	CTCF	MA0139.1	ccctccCttctgcgggccg	0.79552885815727	0.738994637990838	2.59131674053702	-1.69468173856188	NA	NA	0.978021978021978	0.0131868131868132	strong
40	chr6	31126222	31126240	19	-	C	T	31126232	9	CTCF	JASPAR_2014	CTCF	MA0139.1	gggcgctgtcCaatggcgc	0.738917333709656	0.78209202418157	-1.70054236652495	1.57263726084815	NA	NA	0.0350877192982456	0.933114035087719	strong
41	chr5	173000323	173000341	19	-	C	T	173000336	6	CTCF	JASPAR_2014	CTCF	MA0139.1	ccatggctcctgcCgggag	0.761312616929213	0.793420045983056	-0.00270078428609688	2.43144249543772	NA	NA	0.0711938663745893	0.814895947426068	strong
42	chr6	31126404	31126422	19	-	G	T	31126409	14	CTCF	JASPAR_2014	CTCF	MA0139.1	cgtcgGctcctgccgagga	0.757223244750491	0.782543899800325	-0.312726161604005	1.60689506451156	NA	NA	0.00879120879120879	0.0615384615384615	neut
43	chr8	126478754	126478772	19	-	A	G	126478758	15	CTCF	JASPAR_2014	CTCF	MA0139.1	cagaAtactctgttggccc	0.757456686685698	0.788969672877537	-0.295028353509903	2.09404874868531	NA	NA	0.0737073707370737	0.806380638063806	strong
44	chr6	7692569	7692587	19	-	C	G	7692576	12	CTCF	JASPAR_2014	CTCF	MA0139.1	gcccgctCtctgttgactc	0.787320127204476	0.73828404410106	1.96899262824833	-1.74855361159526	NA	NA	0.553238199780461	0.013172338090011	weak
45	chr16	67880402	67880420	19	+	G	A	67880412	11	CTCF	JASPAR_2014	CTCF	MA0139.1	tagccccaagGggaggggg	0.783072198918542	0.776079381429126	1.64694672190637	1.11680400416794	NA	NA	0.621295279912184	0.365532381997805	neut
46	chr9	139377927	139377945	19	-	T	G	139377938	8	CTCF	JASPAR_2014	CTCF	MA0139.1	ccccgccccccTccggcgt	0.830877499918159	0.849293343286864	5.27118433894672	6.66733478441545	NA	NA	0.117324561403509	0.474780701754386	neut
47	chr11	30344883	30344901	19	-	G	C	30344883	19	CTCF	JASPAR_2014	CTCF	MA0139.1	Gatttccagctgctggccg	0.851080237542083	0.856152752769273	6.80280363916634	7.18736351254813	NA	NA	0.199339207048458	0.29295154185022	neut
48	chr4	7055246	7055264	19	+	C	T	7055253	8	CTCF	JASPAR_2014	CTCF	MA0139.1	tttccagCgggtggcaaca	0.889093735626691	0.885271146560184	9.68470055923035	9.39490066675746	NA	NA	0.474780701754386	0.355263157894737	neut
49	chr3	141121814	141121832	19	-	A	C	141121814	19	CTCF	JASPAR_2014	CTCF	MA0139.1	Acctgcccccaggggtttg	0.779450043506713	0.799271068689559	1.37234219847867	2.87502293835208	NA	NA	0.0649779735682819	0.29295154185022	neut
50	chr17	7387343	7387361	19	+	G	A	7387357	15	CTCF	JASPAR_2014	CTCF	MA0139.1	tttccagctgggggGggct	0.817783197990208	0.85720498889064	4.27847305748145	7.26713612465024	NA	NA	0.0055005500550055	0.114411441144114	neut
51	chr6	29894794	29894812	19	-	T	C	29894798	15	CTCF	JASPAR_2014	CTCF	MA0139.1	aagaTccaccccgaggctg	0.781474570531174	0.742052779630743	1.52582657877418	-1.46283648839461	NA	NA	0.114411441144114	0.0055005500550055	neut
52	chr18	46986686	46986704	19	-	C	G	46986695	10	CTCF	JASPAR_2014	CTCF	MA0139.1	ccctgacccCctctgacag	0.805850314345011	0.697790327920995	3.37381175669735	-4.81848197445029	NA	NA	0.991218441273326	0	strong
53	chr2	242255822	242255840	19	-	C	T	242255830	11	CTCF	JASPAR_2014	CTCF	MA0139.1	catttcctCcctgaggcgt	0.787002361517195	0.780009544027779	1.94490202881342	1.414759311075	NA	NA	0.621295279912184	0.365532381997805	neut
54	chr12	123626975	123626993	19	+	C	T	123626982	8	CTCF	JASPAR_2014	CTCF	MA0139.1	tgcccaaCtgatggcgaaa	0.8346619827464	0.830839393679892	5.55809530363793	5.26829541116504	NA	NA	0.474780701754386	0.355263157894737	neut
55	chr20	60957761	60957779	19	-	C	G	60957770	10	CTCF	JASPAR_2014	CTCF	MA0139.1	cggtgtcttCgagtgctag	0.785335850476006	0.67727586405199	1.81855972203158	-6.37373400911606	NA	NA	0.991218441273326	0	strong
56	chr17	43971774	43971792	19	-	A	G	43971785	8	CTCF	JASPAR_2014	CTCF	MA0139.1	gcgcgcccactAgtggccg	0.903116203117458	0.906938792183966	10.7477783581583	11.0375782506312	NA	NA	0.355263157894737	0.474780701754386	neut
57	chr14	55203116	55203134	19	+	G	C	55203126	11	CTCF	JASPAR_2014	CTCF	MA0139.1	tcaccgacagGtagctgca	0.798975877023124	0.730908167957391	2.85264373103908	-2.30773694941652	NA	NA	0.621295279912184	0.00329308452250274	weak
58	chr17	618088	618106	19	-	C	G	618100	7	CTCF	JASPAR_2014	CTCF	MA0139.1	cggcacttccggCaggcca	0.783588824318537	0.789625824290425	1.68611336596945	2.14379320344949	NA	NA	0.365826944140197	0.578313253012048	neut
59	chr11	12695598	12695616	19	-	A	G	12695614	3	CTCF	JASPAR_2014	CTCF	MA0139.1	gcctgccccctggaagAaa	0.824024887169368	0.810797677958249	4.75167088793055	3.74888357796705	NA	NA	0.146768893756846	0.0536692223439211	neut
60	chr8	56986881	56986899	19	-	G	C	56986883	17	CTCF	JASPAR_2014	CTCF	MA0139.1	ggGgtccccccggcgcccg	0.783796229646104	0.777849953039766	1.7018372747081	1.25103539902929	NA	NA	0.530837004405286	0.338105726872247	neut
61	chr19	19517314	19517332	19	-	C	G	19517325	8	CTCF	JASPAR_2014	CTCF	MA0139.1	gcgcgcccacgCctggagg	0.785127800957562	0.81407969036383	1.80278697559586	3.99770102229181	NA	NA	0.0526315789473684	0.474780701754386	weak
62	chr6	31239809	31239827	19	+	C	T	31239827	19	CTCF	JASPAR_2014	CTCF	MA0139.1	agagcagcaggaggagggC	0.824148774521556	0.8094002645659	4.76106309324431	3.6429422267527	NA	NA	0.199339207048458	0.0649779735682819	neut
63	chr2	109151161	109151179	19	-	T	G	109151173	7	CTCF	JASPAR_2014	CTCF	MA0139.1	ggcctcccccggTcggccg	0.8259424127009	0.859900510765246	4.89704322149392	7.47149027724899	NA	NA	0.0438116100766703	0.578313253012048	weak
64	chr9	86595558	86595576	19	+	G	A	86595571	14	CTCF	JASPAR_2014	CTCF	MA0139.1	gggcggctaggggGcgaac	0.782446532176562	0.747842933572756	1.59951338512991	-1.02387065644078	NA	NA	0.851648351648352	0.0615384615384615	strong
65	chr6	45345241	45345259	19	+	A	C	45345248	8	CTCF	JASPAR_2014	CTCF	MA0139.1	ccgccaaAagggaggagtc	0.785565325935417	0.803981169304121	1.83595682182581	3.23210726729453	NA	NA	0.117324561403509	0.474780701754386	neut
66	chr3	134319712	134319730	19	+	T	A	134319723	12	CTCF	JASPAR_2014	CTCF	MA0139.1	tacacataaggTagcgctg	0.787539603659077	0.763282215369913	1.98563167885962	0.14661932478102	NA	NA	0.374313940724479	0.0592755214050494	neut
67	chr15	85859503	85859521	19	+	C	G	85859516	14	CTCF	JASPAR_2014	CTCF	MA0139.1	tctcctacaggggCactta	0.741088981664671	0.80101323531831	-1.53590438611356	3.00710088157269	NA	NA	0.00879120879120879	0.851648351648352	strong
68	chr5	64625457	64625475	19	+	A	G	64625462	6	CTCF	JASPAR_2014	CTCF	MA0139.1	aaatcActggggggaattt	0.783282812292836	0.751175383238994	1.66291384056913	-0.77122943915468	NA	NA	0.814895947426068	0.0711938663745893	strong
69	chr6	2197398	2197416	19	-	T	C	2197401	16	CTCF	JASPAR_2014	CTCF	MA0139.1	ctgTtcccattactggctt	0.782780144755796	0.786861778394546	1.62480537647599	1.93424407601797	NA	NA	0.409240924092409	0.557755775577558	neut
70	chr6	31239268	31239286	19	-	T	C	31239279	8	CTCF	JASPAR_2014	CTCF	MA0139.1	cagatccacctTggggtgg	0.821516618544779	0.810980572507215	4.56151286543525	3.76274926420803	NA	NA	0.117324561403509	0.0526315789473684	neut
71	chr3	56716908	56716926	19	-	T	G	56716922	5	CTCF	JASPAR_2014	CTCF	MA0139.1	cgccgccattttgtTggga	0.782501833303751	0.844440465315253	1.60370589979317	6.29942615236314	NA	NA	0.00876232201533406	0.989047097480832	strong
72	chr6	31239799	31239817	19	+	C	G	31239802	4	CTCF	JASPAR_2014	CTCF	MA0139.1	aggCctcccgagagcagca	0.817061815100267	0.769199735514008	4.22378324377157	0.595241102227675	NA	NA	0.876232201533406	0.0230010952902519	strong
73	chr13	33161447	33161465	19	+	G	T	33161459	13	CTCF	JASPAR_2014	CTCF	MA0139.1	cagccagttgagGaagagc	0.798045016410194	0.73629630271021	2.7820728951891	-1.89924918240076	NA	NA	0.978021978021978	0.00879120879120879	strong
74	chr14	68699357	68699375	19	+	T	G	68699370	14	CTCF	JASPAR_2014	CTCF	MA0139.1	tgaacagccagagTcagca	0.754148195463563	0.785633707732362	-0.545853222137056	1.84114101428202	NA	NA	0.078021978021978	0.851648351648352	strong
75	chr6	31324824	31324842	19	+	G	A	31324830	7	CTCF	JASPAR_2014	CTCF	MA0139.1	ctcccgGcagaggccattt	0.786174254305642	0.758253156213184	1.88212118141161	-0.234646036863424	NA	NA	0.365826944140197	0.0438116100766703	neut
76	chr16	2317765	2317783	19	-	T	G	2317778	6	CTCF	JASPAR_2014	CTCF	MA0139.1	ccgcgctccccgcTggtct	0.838459011755376	0.785323437475224	5.8459574251929	1.81761866186811	NA	NA	0.814895947426068	0.0142387732749179	strong
77	chr17	43971925	43971943	19	-	C	A	43971937	7	CTCF	JASPAR_2014	CTCF	MA0139.1	caccgccacccaCcagctc	0.783596588789217	0.738861543832943	1.68670200961621	-1.7047719344934	NA	NA	0.365826944140197	0.0120481927710843	neut
78	chr16	2317765	2317783	19	-	C	G	2317777	7	CTCF	JASPAR_2014	CTCF	MA0139.1	ccgcgctccccgCtggtct	0.838459011755376	0.844496011727264	5.8459574251929	6.30363726267294	NA	NA	0.365826944140197	0.578313253012048	neut
79	chr9	99212894	99212912	19	+	G	C	99212909	16	CTCF	JASPAR_2014	CTCF	MA0139.1	cggcctgcaggcgccGggt	0.797833898924357	0.749754116003345	2.76606755858864	-0.878979208983468	NA	NA	0.557755775577558	0.0143014301430143	weak
80	chr5	171013251	171013269	19	-	C	G	171013263	7	CTCF	JASPAR_2014	CTCF	MA0139.1	cccctccagctaCtgatct	0.788633023714344	0.794670023686233	2.06852654642999	2.52620638391003	NA	NA	0.365826944140197	0.578313253012048	neut
81	chr6	109703719	109703737	19	+	C	A	109703727	9	CTCF	JASPAR_2014	CTCF	MA0139.1	tcggcgtgCgggggcgaag	0.724581349728622	0.781647344982326	-2.78738862279613	1.53892503547327	NA	NA	0.0120614035087719	0.933114035087719	strong
82	chr9	99212918	99212936	19	+	T	G	99212930	13	CTCF	JASPAR_2014	CTCF	MA0139.1	gggacagcggggTtagcgg	0.74540636086061	0.807155074560594	-1.20859323522097	3.47272884236888	NA	NA	0.00879120879120879	0.978021978021978	strong
83	chr6	31239733	31239751	19	-	G	C	31239742	10	CTCF	JASPAR_2014	CTCF	MA0139.1	ctcctctccGcagaggccg	0.701535423253029	0.809595409677045	-4.53455707286107	3.65773665828657	NA	NA	0	0.991218441273326	strong
84	chr17	28088454	28088472	19	-	T	C	28088459	14	CTCF	JASPAR_2014	CTCF	MA0139.1	gggcgTcgccagcagttcg	0.771506197066598	0.806109795670404	0.77009963352783	3.39348367509851	NA	NA	0.0615384615384615	0.851648351648352	strong
85	chr4	57774826	57774844	19	+	C	T	57774843	18	CTCF	JASPAR_2014	CTCF	MA0139.1	ctgtcgccggaaggcgcCg	0.822849735532257	0.825576439718872	4.66257974782919	4.86929790830577	NA	NA	0.354625550660793	0.436123348017621	neut
86	chr16	3199710	3199728	19	+	C	T	3199713	4	CTCF	JASPAR_2014	CTCF	MA0139.1	gtgCgagcaggaggtgctg	0.785410463313708	0.744593027536123	1.8242163050351	-1.27025403785503	NA	NA	0.876232201533406	0.0394304490690033	strong
87	chr17	61851674	61851692	19	+	T	G	61851686	13	CTCF	JASPAR_2014	CTCF	MA0139.1	tgggctccgggaTtcgctc	0.74812221883487	0.809870932534853	-1.00269735281814	3.67862472477172	NA	NA	0.00879120879120879	0.978021978021978	strong
88	chr8	56987223	56987241	19	+	C	G	56987240	18	CTCF	JASPAR_2014	CTCF	MA0139.1	tgtccgcacggaggagcCg	0.81317047941172	0.793629390542669	3.92877150055347	2.44731342213427	NA	NA	0.354625550660793	0.0803964757709251	neut
89	chr19	41945820	41945838	19	+	T	A	41945837	18	CTCF	JASPAR_2014	CTCF	MA0139.1	taaccggaaggggccggTc	0.848912803100824	0.832850248050263	6.63848509561105	5.42074323387713	NA	NA	0.436123348017621	0.128854625550661	neut
90	chr3	183354515	183354533	19	-	C	T	183354524	10	CTCF	JASPAR_2014	CTCF	MA0139.1	tcccgccccCttgaaggtg	0.799481868839862	0.731580483179532	2.89100421696411	-2.2567670764601	NA	NA	0.991218441273326	0.00548847420417124	strong
91	chr6	109654203	109654221	19	-	A	G	109654221	1	CTCF	JASPAR_2014	CTCF	MA0139.1	ccctttcaccaggaggtcA	0.81223106042205	0.80622397383816	3.85755183308287	3.40213980322605	NA	NA	0.502738225629792	0.318729463307777	neut
92	chr21	27254278	27254296	19	-	C	G	27254279	18	CTCF	JASPAR_2014	CTCF	MA0139.1	tCtagccaccaggtggcgg	0.834136610346625	0.853677699215677	5.51826552797702	6.99972360639623	NA	NA	0.0803964757709251	0.354625550660793	neut
93	chr17	80057086	80057104	19	+	C	T	80057099	14	CTCF	JASPAR_2014	CTCF	MA0139.1	cggacaaagggagCcgctg	0.768647382254238	0.797086123639079	0.55336584111454	2.70937687238172	NA	NA	0.00879120879120879	0.078021978021978	neut
94	chr7	92264986	92264996	11	-	T	C	92264993	4	Erg	JASPAR_2014	Erg	MA0474.1	tggtttcTttt	0.7826891079709	0.92015716073994	-5.69207740742918	5.41901135878688	NA	NA	0	1	strong
95	chr1	46598899	46598909	11	+	A	G	46598903	5	Erg	JASPAR_2014	Erg	MA0474.1	aaagAaaggaa	0.807287673769946	0.944755726538986	-3.70385656186292	7.40723220435315	NA	NA	0	1	strong
96	chr1	89356841	89356851	11	+	A	G	89356844	4	Erg	JASPAR_2014	Erg	MA0474.1	ggaAgaagaga	0.818256224286172	0.955724277055211	-2.81730484335374	8.29378392286233	NA	NA	0	1	strong
97	chr2	219433882	219433892	11	+	C	A	219433888	7	Erg	JASPAR_2014	Erg	MA0474.1	gccggaCgcct	0.767455929543354	0.904814774608172	-6.92332491760119	4.17893695050203	NA	NA	0	0.991211813236085	strong
98	chr17	28444246	28444256	11	-	T	A	28444254	3	Erg	JASPAR_2014	Erg	MA0474.1	tggcttccTta	0.912195480124768	0.775271769543034	4.77549500526682	-6.29159637944485	NA	NA	0.956955819931847	0	strong
99	chr17	11900431	11900441	11	+	C	A	11900440	10	Erg	JASPAR_2014	Erg	MA0474.1	aggggaagaCa	0.861661868949685	0.87645581944046	0.691030083172132	1.88677624960821	NA	NA	0.08955580797513	0.296108088718838	neut
100	chr16	14379925	14379935	11	-	C	T	14379931	5	Erg	JASPAR_2014	Erg	MA0474.1	tgttttCcttc	0.90261443240676	0.76514637963772	4.00109055620545	-7.10999821001061	NA	NA	1	0	strong
101	chr6	146025660	146025670	11	+	C	T	146025662	3	Erg	JASPAR_2014	Erg	MA0474.1	agCggaagtgt	0.931756394922781	0.833673889318051	6.35653915546125	-1.57114589015453	NA	NA	0.0414300233155975	0	neut
102	chr10	97803987	97803997	11	+	T	G	97803997	11	Erg	JASPAR_2014	Erg	MA0474.1	tgaggaagagT	0.923446181900613	0.943018500072061	5.68485207838741	7.266817925601	NA	NA	0.0988222634064686	0.480779577927901	neut
103	chr19	38442325	38442335	11	+	A	C	38442334	10	Erg	JASPAR_2014	Erg	MA0474.1	tcaggaaatAg	0.950545391599594	0.935751441108819	7.87519171290277	6.6794455464667	NA	NA	0.296108088718838	0.08955580797513	neut
104	chr1	37980436	37980446	11	-	G	C	37980444	3	Erg	JASPAR_2014	Erg	MA0474.1	cggcttccGga	0.904656778955308	0.864616331316409	4.16616668360524	0.929829520218604	NA	NA	0.0414300233155975	0.00161415675255575	neut
105	chr13	115000355	115000365	11	+	C	A	115000365	11	Erg	JASPAR_2014	Erg	MA0474.1	agcggaagagC	0.915179956069889	0.922739357534243	5.01672034074597	5.62772179888848	NA	NA	0.147904585400849	0.272493573264781	neut
106	chr9	108319938	108319948	11	+	T	G	108319945	8	Erg	JASPAR_2014	Erg	MA0474.1	tgaggaaTagt	0.788645452645726	0.923446181900613	-5.2106457360622	5.68485207838741	NA	NA	0	0.806062055359598	strong
107	chr17	28444173	28444183	11	-	A	C	28444183	1	Erg	JASPAR_2014	Erg	MA0474.1	ttgcttcctaA	0.880807158007516	0.900537471831827	2.23848057724315	3.83321669135353	NA	NA	0.0712620314461649	0.351168769056017	neut
108	chr3	12598961	12598971	11	+	A	G	12598963	3	Erg	JASPAR_2014	Erg	MA0474.1	gcAggatgccg	0.904784295840544	0.82590264322464	4.17647345235989	-2.19927005012265	NA	NA	0.956955819931847	0.00161415675255575	strong
109	chr12	123746504	123746514	11	+	C	T	123746510	7	Erg	JASPAR_2014	Erg	MA0474.1	gaaggaCgcta	0.79857969741576	0.877494540564497	-4.40769353559267	1.97073264805891	NA	NA	0	0.00878818676391463	neut
110	chr3	183354005	183354015	11	+	G	A	183354008	4	Erg	JASPAR_2014	Erg	MA0474.1	tcaGgaagccc	0.928914045626799	0.79144599285776	6.12680144770957	-4.98428731850649	NA	NA	1	0	strong
111	chr17	46985591	46985601	11	-	A	C	46985593	9	Erg	JASPAR_2014	Erg	MA0474.1	ctActtccgca	0.919499023358998	0.901800344160413	5.36581628754877	3.93529049148865	NA	NA	0.53643809409936	0.128295570036468	weak
112	chr9	97560478	97560488	11	-	T	C	97560485	4	Erg	JASPAR_2014	Erg	MA0474.1	ccatttcTgtg	0.735909717241298	0.873377770010338	-9.47310108788662	1.63798767832945	NA	NA	0	1	strong
113	chr12	93996976	93996986	11	-	G	A	93996980	7	Erg	JASPAR_2014	Erg	MA0474.1	gaccGtcctgt	0.813334245016922	0.89224908816566	-3.21513217461005	3.16329400904153	NA	NA	0	0.00878818676391463	neut
114	chr2	242255821	242255831	11	-	C	T	242255830	2	Erg	JASPAR_2014	Erg	MA0474.1	ccatttcctCc	0.966688713950022	0.952240828912404	9.18000315093632	8.01222831232153	NA	NA	0.283135051114964	0.0880612183894303	neut
115	chr5	176692574	176692584	11	-	C	T	176692581	4	Erg	JASPAR_2014	Erg	MA0474.1	gcacatcCtgt	0.926972059778406	0.789504007009366	5.96983714429802	-5.14125162191804	NA	NA	1	0	strong
116	chr17	618090	618100	11	-	C	G	618100	1	Erg	JASPAR_2014	Erg	MA0474.1	gcacttccggC	0.940718571261445	0.900696717336384	7.0809222745317	3.84608797963552	NA	NA	0.351168769056017	0.0138100077718658	neut
117	chr3	134319718	134319728	11	+	T	A	134319723	6	Erg	JASPAR_2014	Erg	MA0474.1	taaggTagcgc	0.788205066837034	0.925673119606074	-5.24624066676204	5.86484809945403	NA	NA	0	1	strong
118	chr10	126479987	126479997	11	-	C	G	126479989	9	Erg	JASPAR_2014	Erg	MA0474.1	ccCtttccccc	0.870108382135532	0.877928685492437	1.37373385239367	2.00582314897585	NA	NA	0.128295570036468	0.241406109882226	neut
119	chr1	120191042	120191052	11	+	A	T	120191044	3	Erg	JASPAR_2014	Erg	MA0474.1	ggAggaaaggc	0.934406096445922	0.797482385864188	6.57070577988464	-4.49638560482704	NA	NA	0.956955819931847	0	strong
120	chr3	156840136	156840146	11	+	G	A	156840138	3	Erg	JASPAR_2014	Erg	MA0474.1	ccGggaaacca	0.819675335709323	0.898556988325227	-2.70260275312862	3.67314074935391	NA	NA	0.00161415675255575	0.956955819931847	strong
121	chr9	86594791	86594801	11	-	C	T	86594798	4	Erg	JASPAR_2014	Erg	MA0474.1	tcctttcCtcc	0.941965497910276	0.804497445141236	7.18170723802715	-3.92938152818892	NA	NA	1	0	strong
122	chr13	33161455	33161465	11	+	G	T	33161459	5	Erg	JASPAR_2014	Erg	MA0474.1	tgagGaagagc	0.928434561766547	0.790966508997507	6.08804635060944	-5.02304241560663	NA	NA	1	0	strong
123	chr15	89082616	89082626	11	+	T	C	89082624	9	Erg	JASPAR_2014	Erg	MA0474.1	aggggaagTga	0.904263728614169	0.894385352772488	4.13439772243916	3.33596122296122	NA	NA	0.53643809409936	0.241406109882226	neut
124	chr15	101782751	101782761	11	+	T	C	101782759	9	Erg	JASPAR_2014	Erg	MA0474.1	acaggaagTac	0.979172971239603	0.969294595397922	10.189064442856	9.39062794337808	NA	NA	0.53643809409936	0.241406109882226	neut
125	chr15	101783230	101783240	11	+	C	G	101783234	5	Erg	JASPAR_2014	Erg	MA0474.1	aaagCaagcag	0.822132513968012	0.959600566737051	-2.50399714843169	8.60709161778438	NA	NA	0	1	strong
126	chr2	219433264	219433274	11	-	T	G	219433273	2	Erg	JASPAR_2014	Erg	MA0474.1	ccatttcccTc	0.8733591762965	0.897637143262884	1.636484809839	3.59879271042426	NA	NA	0.0880612183894303	0.626711305075626	weak
127	chr2	219433596	219433606	11	-	G	A	219433597	10	Erg	JASPAR_2014	Erg	MA0474.1	tGttttccgct	0.884077397923409	0.888090146454907	2.50280327084639	2.82714048397973	NA	NA	0.08955580797513	0.123871584862797	neut
128	chr12	123746958	123746968	11	-	A	T	123746961	8	Erg	JASPAR_2014	Erg	MA0474.1	tctAttccttc	0.806475662762706	0.923651473352418	-3.76948873020206	5.70144510853517	NA	NA	0	0.193937944640402	neut
129	chr8	56987237	56987247	11	+	C	G	56987240	4	Erg	JASPAR_2014	Erg	MA0474.1	agcCgaagtcc	0.778239681074016	0.915707733843056	-6.0517098908625	5.05937887535356	NA	NA	0	1	strong
130	chr6	152399855	152399865	11	+	T	C	152399864	10	Erg	JASPAR_2014	Erg	MA0474.1	aagggaagcTg	0.86993771216187	0.865924963630372	1.35993916199911	1.03560194886577	NA	NA	0.123871584862797	0.08955580797513	neut
131	chr14	68607014	68607024	11	-	G	C	68607023	2	Erg	JASPAR_2014	Erg	MA0474.1	ccttttcctGc	0.954953977159963	0.945123895231197	8.23152312596948	7.43699006399901	NA	NA	0.626711305075626	0.283135051114964	neut
132	chr3	98713008	98713018	11	-	C	A	98713011	8	Erg	JASPAR_2014	Erg	MA0474.1	cagCttcctgc	0.967241046288122	0.832440317033235	9.22464634994486	-1.67085146450474	NA	NA	0.806062055359598	0	strong
133	chr3	58013571	58013581	11	+	C	T	58013573	3	Erg	JASPAR_2014	Erg	MA0474.1	aaCggaaaaac	0.876864061912213	0.778781556307483	1.91977314052517	-6.00791190509061	NA	NA	0.0414300233155975	0	neut
134	chr7	92264985	92264999	15	+	T	C	92264993	9	Ets1	JASPAR_2014	Ets1	MA0098.2	gtggtttcTtttcct	0.762069561615894	0.88173009334386	-3.85264324377092	5.06640856015937	NA	NA	0	1	strong
135	chr1	46598896	46598910	15	-	A	G	46598903	8	Ets1	JASPAR_2014	Ets1	MA0098.2	aagaaagAaaggaag	0.784169336627944	0.90382986835591	-2.20540805818958	6.71364374574071	NA	NA	0	1	strong
136	chr12	589865	589879	15	+	G	C	589875	11	Ets1	JASPAR_2014	Ets1	MA0098.2	ccctcctcctGtcac	0.84111434944554	0.821483937056299	2.03906179299122	0.575883729983856	NA	NA	0.761241970021413	0.176124197002141	weak
137	chr1	89356838	89356852	15	-	A	G	89356844	9	Ets1	JASPAR_2014	Ets1	MA0098.2	gtgggaAgaagagaa	0.783524219601585	0.903184751329551	-2.25349268638403	6.66555911754626	NA	NA	0	1	strong
138	chr2	219433879	219433893	15	-	C	A	219433888	6	Ets1	JASPAR_2014	Ets1	MA0098.2	cttgccggaCgcctc	0.736362398581416	0.853424103813882	-5.76875974037682	2.95658518453439	NA	NA	0	0.823875802997859	strong
139	chr2	219134926	219134940	15	-	A	G	219134928	13	Ets1	JASPAR_2014	Ets1	MA0098.2	ccAgcaggaagagcg	0.922724535258418	0.924208046005442	8.12198207156893	8.23255745522568	NA	NA	0.324946466809422	0.362955032119914	neut
140	chr17	28444245	28444259	15	+	T	A	28444254	10	Ets1	JASPAR_2014	Ets1	MA0098.2	ctggcttccTtagag	0.85424825918499	0.735757545160217	3.01801466627952	-5.81384326891839	NA	NA	0.916488222698073	0	strong
141	chr10	97803984	97803998	15	-	T	G	97803997	2	Ets1	JASPAR_2014	Ets1	MA0098.2	ggttgaggaagagTc	0.852889282614649	0.880767440355918	2.91672159782858	4.99465598021784	NA	NA	0.0776231263383298	0.620985010706638	weak
142	chr6	146025657	146025671	15	-	C	T	146025662	10	Ets1	JASPAR_2014	Ets1	MA0098.2	gatagCggaagtgtt	0.893912189075848	0.807541484826705	5.97441675087215	-0.463334898864255	NA	NA	0.0835117773019272	0	neut
143	chr19	38442322	38442336	15	-	A	C	38442334	3	Ets1	JASPAR_2014	Ets1	MA0098.2	aggtcaggaaatAga	0.915297629290191	0.904293155689558	7.56840807254875	6.74817546367011	NA	NA	0.227516059957173	0.100107066381156	neut
144	chr1	37980435	37980449	15	+	G	C	37980444	10	Ets1	JASPAR_2014	Ets1	MA0098.2	gcggcttccGgagac	0.870551788358967	0.784181084109824	4.23321920523452	-2.20453244450188	NA	NA	0.0835117773019272	0	neut
145	chr11	118662015	118662029	15	+	C	T	118662028	14	Ets1	JASPAR_2014	Ets1	MA0098.2	ctgccttcctggcCt	0.883399591733177	0.887039387121033	5.190846772207	5.46214360794056	NA	NA	0.290149892933619	0.380620985010707	neut
146	chr6	130341228	130341242	15	+	T	C	130341235	8	Ets1	JASPAR_2014	Ets1	MA0098.2	gccttatTctgggga	0.735669979039691	0.855330510767657	-5.82037012245951	3.09868168147078	NA	NA	0	1	strong
147	chr13	115000352	115000366	15	-	C	A	115000365	2	Ets1	JASPAR_2014	Ets1	MA0098.2	tggagcggaagagCc	0.875373085975225	0.878965728065563	4.59258083083158	4.86036303482134	NA	NA	0.130620985010707	0.170770877944325	neut
148	chr9	108319935	108319949	15	-	T	G	108319945	5	Ets1	JASPAR_2014	Ets1	MA0098.2	tcatgaggaaTagtg	0.742307792210406	0.859087641623296	-5.32561217111593	3.37872426737348	NA	NA	0	0.806745182012848	strong
149	chr2	191723932	191723946	15	+	T	G	191723932	1	Ets1	JASPAR_2014	Ets1	MA0098.2	Ttgttttccttttca	0.851567209773116	0.85405005108678	2.81817919632051	3.00324097047216	NA	NA	0.186830835117773	0.224839400428266	neut
150	chr9	96928567	96928581	15	+	C	T	96928568	2	Ets1	JASPAR_2014	Ets1	MA0098.2	cCtccatccgggtcc	0.86044653858817	0.843133947295548	3.48001140232847	2.18959511911983	NA	NA	0.620985010706638	0.170770877944325	weak
151	chr13	50655875	50655889	15	+	C	T	50655879	5	Ets1	JASPAR_2014	Ets1	MA0098.2	cccaCtccctgcacc	0.846773613573516	0.827459447179556	2.46088233148168	1.02127607092215	NA	NA	0.806745182012848	0.191113490364026	weak
152	chr12	123746501	123746515	15	-	C	T	123746510	6	Ets1	JASPAR_2014	Ets1	MA0098.2	cctgaaggaCgctaa	0.747783458308744	0.844154124674109	-4.91747634816029	2.26563535358299	NA	NA	0	0.176124197002141	neut
153	chr2	136289559	136289573	15	+	C	T	136289565	7	Ets1	JASPAR_2014	Ets1	MA0098.2	ccgagtCcctgccat	0.755513119644656	0.875173651372621	-4.34133608799024	4.57771571594005	NA	NA	0	1	strong
154	chr3	12598958	12598972	15	-	A	G	12598963	10	Ets1	JASPAR_2014	Ets1	MA0098.2	cgtgcAggatgccgg	0.90661893742315	0.788128223398378	6.92153059979558	-1.91032733540233	NA	NA	0.916488222698073	0	strong
155	chr17	46985590	46985604	15	+	A	C	46985593	4	Ets1	JASPAR_2014	Ets1	MA0098.2	gctActtccgcacag	0.876852849005964	0.845883698408024	4.7028768736296	2.39455135879162	NA	NA	0.631156316916488	0.0626338329764454	weak
156	chr9	97560477	97560491	15	+	T	C	97560485	9	Ets1	JASPAR_2014	Ets1	MA0098.2	gccatttcTgtgtcc	0.744807646139457	0.864468177867423	-5.13928233977138	3.77976946415891	NA	NA	0	1	strong
157	chr3	183354002	183354016	15	-	G	A	183354008	9	Ets1	JASPAR_2014	Ets1	MA0098.2	atttcaGgaagcccg	0.870271416505279	0.750610884777313	4.21232132812081	-4.70673047580948	NA	NA	1	0	strong
158	chr12	93996975	93996989	15	+	G	A	93996980	6	Ets1	JASPAR_2014	Ets1	MA0098.2	agaccGtcctgtggc	0.790308762641972	0.886679429007337	-1.74779803527913	5.43531366646415	NA	NA	0	0.176124197002141	neut
159	chr11	14521346	14521360	15	-	C	A	14521354	7	Ets1	JASPAR_2014	Ets1	MA0098.2	tactccggCtatgaa	0.726079167788787	0.845739699516753	-6.53523358790859	2.3838182160217	NA	NA	0	1	strong
160	chr2	242255820	242255834	15	+	C	T	242255830	11	Ets1	JASPAR_2014	Ets1	MA0098.2	gccatttcctCcctg	0.941639219326967	0.927786786278227	9.53181240264159	8.49930346934459	NA	NA	0.176124197002141	0.0626338329764454	neut
161	chr5	176692573	176692587	15	+	C	T	176692581	9	Ets1	JASPAR_2014	Ets1	MA0098.2	agcacatcCtgtagt	0.917745981633335	0.798085449905369	7.75089916687563	-1.16815263705466	NA	NA	1	0	strong
162	chr17	618089	618103	15	+	C	G	618100	12	Ets1	JASPAR_2014	Ets1	MA0098.2	ggcacttccggCagg	0.895801238928845	0.865875202891647	6.11521951395358	3.88464388598591	NA	NA	0.309957173447537	0.0331905781584582	neut
163	chr5	171001247	171001261	15	+	C	G	171001250	4	Ets1	JASPAR_2014	Ets1	MA0098.2	gtcCcttcttgtctc	0.825835085063572	0.843916386751872	0.900202149123603	2.2479152514443	NA	NA	0.0626338329764454	0.241434689507495	neut
164	chr10	70166143	70166157	15	+	C	G	70166150	8	Ets1	JASPAR_2014	Ets1	MA0098.2	accacttCatgtttc	0.872979968782633	0.753319437054667	4.41420675957031	-4.50484504435998	NA	NA	1	0	strong
165	chr5	54893537	54893551	15	+	A	G	54893547	11	Ets1	JASPAR_2014	Ets1	MA0098.2	taaagttcctAcctc	0.74148861759847	0.857489696353076	-5.38667040556308	3.25961935918757	NA	NA	0	0.761241970021413	strong
166	chr3	134319715	134319729	15	-	T	A	134319723	7	Ets1	JASPAR_2014	Ets1	MA0098.2	acataaggTagcgct	0.752868143972578	0.872528675700544	-4.53848275530595	4.38056904862434	NA	NA	0	1	strong
167	chr1	120191039	120191053	15	-	A	T	120191044	10	Ets1	JASPAR_2014	Ets1	MA0098.2	acaggAggaaaggcg	0.884156194355256	0.765665480330483	5.24724112282424	-3.58461681237366	NA	NA	0.916488222698073	0	strong
168	chr9	86594790	86594804	15	+	C	T	86594798	9	Ets1	JASPAR_2014	Ets1	MA0098.2	ctcctttcCtccacg	0.875357081090815	0.755696549362849	4.59138788616464	-4.32766391776565	NA	NA	1	0	strong
169	chr3	156840133	156840147	15	-	G	A	156840138	10	Ets1	JASPAR_2014	Ets1	MA0098.2	atgccGggaaaccac	0.749788308043274	0.868279022068046	-4.76804229180809	4.06381564338981	NA	NA	0	0.916488222698073	strong
170	chr13	33161452	33161466	15	-	G	T	33161459	8	Ets1	JASPAR_2014	Ets1	MA0098.2	agttgagGaagagcc	0.856837765621467	0.737177233893501	3.21102686269907	-5.70802494123122	NA	NA	1	0	strong
171	chr18	46938228	46938242	15	-	G	C	46938228	15	Ets1	JASPAR_2014	Ets1	MA0098.2	Gattcaggaaaggac	0.866960826141061	0.863110082604158	3.96556221269939	3.67854208506558	NA	NA	0.336723768736617	0.252676659528908	neut
172	chr15	101782748	101782762	15	-	T	C	101782759	4	Ets1	JASPAR_2014	Ets1	MA0098.2	cttacaggaagTaca	0.923269336179458	0.910381487269819	8.16258950968924	7.20197709717196	NA	NA	0.631156316916488	0.241434689507495	neut
173	chr15	101783227	101783241	15	-	C	G	101783234	8	Ets1	JASPAR_2014	Ets1	MA0098.2	gggaaagCaagcagt	0.813071886830125	0.932732418558091	-0.0511192647468766	8.86793253918341	NA	NA	0	1	strong
174	chr3	112829396	112829410	15	-	T	C	112829397	14	Ets1	JASPAR_2014	Ets1	MA0098.2	gTtggaggaaggata	0.860204775335844	0.860335560618169	3.46199126702862	3.47173951644228	NA	NA	0.163811563169165	0.16541755888651	neut
175	chr13	92001469	92001483	15	-	A	G	92001472	12	Ets1	JASPAR_2014	Ets1	MA0098.2	ggaAaaggaactgaa	0.856607119856207	0.847264302821179	3.19383538361235	2.49745648635414	NA	NA	0.622055674518201	0.309957173447537	neut
176	chr16	29984829	29984843	15	+	C	G	29984839	11	Ets1	JASPAR_2014	Ets1	MA0098.2	ccaacttccaCcctg	0.830870121421738	0.850500533810979	1.27549506705291	2.73867313006027	NA	NA	0.176124197002141	0.761241970021413	weak
177	chr12	123746957	123746971	15	+	A	T	123746961	5	Ets1	JASPAR_2014	Ets1	MA0098.2	ttctAttccttctaa	0.759479222642276	0.856944905661206	-4.04571749441824	3.21901268351163	NA	NA	0	0.191113490364026	neut
178	chr8	56987234	56987248	15	-	C	G	56987240	9	Ets1	JASPAR_2014	Ets1	MA0098.2	aggagcCgaagtccc	0.772411358102267	0.892071889830233	-3.08180412684836	5.83724767708193	NA	NA	0	1	strong
179	chr3	98713007	98713021	15	+	C	A	98713011	5	Ets1	JASPAR_2014	Ets1	MA0098.2	acagCttcctgcatt	0.930470470093512	0.813690620680621	8.69933529795379	-0.00500114053561806	NA	NA	0.806745182012848	0	strong
180	chr14	68607013	68607027	15	+	G	C	68607023	11	Ets1	JASPAR_2014	Ets1	MA0098.2	tccttttcctGcaac	0.90023034634182	0.880599933952578	6.44534873777565	4.98217067476829	NA	NA	0.761241970021413	0.176124197002141	weak
181	chr3	52805090	52805104	15	+	A	G	52805093	4	Ets1	JASPAR_2014	Ets1	MA0098.2	cgcActttctgtgcg	0.846053801901447	0.833165952991808	2.40723024169444	1.44661782917716	NA	NA	0.631156316916488	0.241434689507495	neut
182	chr2	20109142	20109159	18	-	G	T	20109146	14	MSX2	jolma2013	Hsapiens-jolma2013-MSX2	MSX2	taaaGatcaactaatttt	0.728260879656246	0.765927599500936	-2.02544720316304	0.971666276246419	NA	NA	0.0409711684370258	0.823975720789074	strong
183	chr3	157806959	157806976	18	-	T	C	157806960	17	MSX2	jolma2013	Hsapiens-jolma2013-MSX2	MSX2	tTatttgtactcaatgag	0.779028237117245	0.755949766113418	2.01407447506467	0.177737336738622	NA	NA	0.0091324200913242	0.00130463144161774	neut
184	chr6	152399611	152399628	18	+	G	A	152399625	15	MSX2	jolma2013	Hsapiens-jolma2013-MSX2	MSX2	ccatttaaaaatcaGtct	0.751041210513832	0.811049784082932	-0.212832859248973	4.56200565776708	NA	NA	0.0077319587628866	0.937285223367698	strong
185	chr20	21169654	21169671	18	-	G	A	21169654	18	MSX2	jolma2013	Hsapiens-jolma2013-MSX2	MSX2	Gtattttattttaagaga	0.728540143069759	0.751668129800108	-2.00322641663325	-0.16294934799162	NA	NA	0.004720692368214	0.030684500393391	neut
186	chr5	131562884	131562901	18	+	C	T	131562900	17	MSX2	jolma2013	Hsapiens-jolma2013-MSX2	MSX2	ttagttaacgaattatCa	0.750781443194113	0.794539515249595	-0.233502355787333	3.24829558497342	NA	NA	0.0293542074363992	0.960208741030659	strong
187	chr6	142742655	142742672	18	+	T	C	142742659	5	MSX2	jolma2013	Hsapiens-jolma2013-MSX2	MSX2	gtgcTtaaataaatattg	0.755808751534967	0.666281855180114	0.166516909379598	-6.95707306450672	NA	NA	0.999374217772215	0.000625782227784731	strong
188	chr19	38443545	38443562	18	+	T	A	38443559	15	MSX2	jolma2013	Hsapiens-jolma2013-MSX2	MSX2	gtgattgcatacacTtca	0.669600737883079	0.755124720874325	-6.692991983737	0.112089087636933	NA	NA	0.000859106529209622	0.937285223367698	strong
189	chr2	135988114	135988131	18	+	T	A	135988127	14	MSX2	jolma2013	Hsapiens-jolma2013-MSX2	MSX2	acaataaggtaacTctga	0.709600388728756	0.76951384921356	-3.51024888278319	1.2570215553509	NA	NA	0.00682852807283763	0.823975720789074	strong
190	chr15	89878388	89878405	18	-	T	C	89878391	15	MSX2	jolma2013	Hsapiens-jolma2013-MSX2	MSX2	tgaTtaacttttagttta	0.762821659200881	0.702813085631782	0.724528867469664	-4.05030964954639	NA	NA	0.937285223367698	0.0077319587628866	strong
191	chr6	81882271	81882288	18	-	A	T	81882284	5	MSX2	jolma2013	Hsapiens-jolma2013-MSX2	MSX2	gaagcggatttcaAatgc	0.753196402681092	0.644817550223623	-0.0413457873232885	-8.66497218544177	NA	NA	0.999374217772215	0	strong
192	chr13	49107962	49107979	18	-	T	A	49107962	18	MSX2	jolma2013	Hsapiens-jolma2013-MSX2	MSX2	Taaatgctcaacaattaa	0.78582294133889	0.743267467090047	2.55472414393047	-0.831383964759745	NA	NA	0.911880409126672	0.030684500393391	strong
193	chr15	81823529	81823546	18	-	T	C	81823538	9	MSX2	jolma2013	Hsapiens-jolma2013-MSX2	MSX2	caatggggtTtttgttgc	0.778526329189789	0.757996321135784	1.97413802662947	0.340580230125024	NA	NA	0.618811881188119	0.120668316831683	weak
194	chr12	123626978	123626995	18	+	C	T	123626982	5	MSX2	jolma2013	Hsapiens-jolma2013-MSX2	MSX2	ccaaCtgatggcgaaata	0.670271620144768	0.759798516499621	-6.63961037052789	0.483979603358435	NA	NA	0.000625782227784731	0.999374217772215	strong
195	chr12	93997366	93997383	18	+	A	T	93997373	8	MSX2	jolma2013	Hsapiens-jolma2013-MSX2	MSX2	taaataaAcaagagatta	0.842616259941925	0.82741478994335	7.07372716376856	5.86415726154647	NA	NA	0.626856435643564	0.186881188118812	weak
196	chr2	33408088	33408105	18	-	A	G	33408098	8	MSX2	jolma2013	Hsapiens-jolma2013-MSX2	MSX2	taatttcaacAtgtttgc	0.780463938450376	0.768240056894633	2.12831218505573	1.15566682776202	NA	NA	0.186881188118812	0.0705445544554455	neut
197	chr1	224642837	224642854	18	+	T	C	224642854	18	MSX2	jolma2013	Hsapiens-jolma2013-MSX2	MSX2	cctattatataataatgT	0.776999584301272	0.753871597570923	1.85265604720943	0.0123789785677981	NA	NA	0.030684500393391	0.004720692368214	neut
198	chr14	92446559	92446576	18	+	T	G	92446563	5	MSX2	jolma2013	Hsapiens-jolma2013-MSX2	MSX2	acatTtcatttgtaatta	0.796199170784417	0.687820318326949	3.38035316777072	-5.24327323034776	NA	NA	0.999374217772215	0	strong
199	chr2	33408224	33408241	18	-	A	C	33408225	17	MSX2	jolma2013	Hsapiens-jolma2013-MSX2	MSX2	tActttaatgttaattcc	0.76356569994606	0.682223302819259	0.783731647956003	-5.68862368007443	NA	NA	0.960208741030659	0.00130463144161774	strong
200	chr15	85859515	85859532	18	+	C	G	85859516	2	MSX2	jolma2013	Hsapiens-jolma2013-MSX2	MSX2	gCacttaaaaggaaacaa	0.764038914760713	0.712247918016428	0.821385006291927	-3.29958690457185	NA	NA	0.741112123974476	0.0118505013673655	strong
201	chr18	46986404	46986421	18	+	G	A	46986407	4	MSX2	jolma2013	Hsapiens-jolma2013-MSX2	MSX2	ttaGttatacctcgataa	0.751490016056064	0.804587691769758	-0.177121728951333	4.04782167634104	NA	NA	0.0137693631669535	0.953528399311532	strong
202	chr12	29534199	29534216	18	+	C	A	29534209	11	MSX2	jolma2013	Hsapiens-jolma2013-MSX2	MSX2	ttgcttacgaCgtgctta	0.73718164144478	0.762276500721932	-1.31562868131516	0.681151004135418	NA	NA	0.0684089162182936	0.50499615680246	weak
203	chr4	122710854	122710871	18	+	T	G	122710865	12	MSX2	jolma2013	Hsapiens-jolma2013-MSX2	MSX2	ctcctaagaatTcaattg	0.771852085244714	0.792605842471903	1.44307329428402	3.09443464962561	NA	NA	0.0711430855315747	0.371702637889688	neut
204	chr4	144436504	144436521	18	+	C	T	144436514	11	MSX2	jolma2013	Hsapiens-jolma2013-MSX2	MSX2	aagattacttCcaaatta	0.791645835699634	0.809322708101391	3.01804760957126	4.42458347910163	NA	NA	0.0684089162182936	0.27978478093774	neut
205	chr8	57025750	57025767	18	+	G	T	57025762	13	MSX2	jolma2013	Hsapiens-jolma2013-MSX2	MSX2	ggaataaatgtcGgcttt	0.717556567763766	0.753247441975612	-2.87718150848708	-0.0372846278111976	NA	NA	0.0132042253521127	0.22887323943662	neut
206	chr2	135798077	135798094	18	+	A	C	135798082	6	MSX2	jolma2013	Hsapiens-jolma2013-MSX2	MSX2	gaaatAatgaatcagttt	0.767108747498903	0.766986495714699	1.06564936265474	1.05592187717608	NA	NA	0.0612366230677765	0.0606420927467301	neut
207	chr2	136288263	136288274	12	+	C	T	136288273	11	PBX1	JASPAR_2014	PBX1	MA0070.1	tcttccatcaCt	0.728653894327219	0.802792778951257	1.54839276895524	4.59291520667866	NA	NA	0	0.277777777777778	neut
208	chr6	152399619	152399630	12	+	G	A	152399625	7	PBX1	JASPAR_2014	PBX1	MA0070.1	aaatcaGtcttt	0.777321808176922	0.880428925976638	3.54694665149597	7.78105315609323	NA	NA	0	0.944444444444444	strong
209	chr6	31325558	31325569	12	-	G	A	31325565	5	PBX1	JASPAR_2014	PBX1	MA0070.1	tttgtttGttaa	0.804715603856562	0.700236203885618	4.67187624848146	0.381416807333066	NA	NA	1	0	strong
210	chr10	127671196	127671207	12	-	G	A	127671203	5	PBX1	JASPAR_2014	PBX1	MA0070.1	ttggattGtgga	0.80837263281015	0.703893232839206	4.82205259333833	0.53159315218994	NA	NA	1	0	strong
211	chr16	69864666	69864677	12	+	G	A	69864675	10	PBX1	JASPAR_2014	PBX1	MA0070.1	agagccatcGta	0.682429714326155	0.784082575327984	-0.349808881801384	3.82457838809425	NA	NA	0	0.888888888888889	strong
212	chr2	191723927	191723938	12	-	T	G	191723932	7	PBX1	JASPAR_2014	PBX1	MA0070.1	tttcaTtgtttt	0.803343321685334	0.700236203885618	4.61552331193032	0.381416807333066	NA	NA	0.944444444444444	0	strong
213	chr4	7069891	7069902	12	+	T	C	7069901	11	PBX1	JASPAR_2014	PBX1	MA0070.1	tcaccaataaTt	0.80142049678003	0.727281612155992	4.53656227012753	1.49203983240411	NA	NA	0.277777777777778	0	neut
214	chr1	46016679	46016690	12	+	T	C	46016687	9	PBX1	JASPAR_2014	PBX1	MA0070.1	tgatccttTatg	0.685701676311955	0.790181076282899	-0.215445359451921	4.07501408169647	NA	NA	0	1	strong
215	chr6	152402888	152402899	12	+	G	A	152402897	10	PBX1	JASPAR_2014	PBX1	MA0070.1	agaagaatcGaa	0.701690460683505	0.803343321685334	0.441136042034688	4.61552331193032	NA	NA	0	0.888888888888889	strong
216	chr16	69884716	69884727	12	-	G	C	69884723	5	PBX1	JASPAR_2014	PBX1	MA0070.1	tttgtttGtttg	0.808961381615717	0.704481981644774	4.84622963562623	0.555770194477844	NA	NA	1	0	strong
217	chr9	108371538	108371549	12	+	C	T	108371549	12	PBX1	JASPAR_2014	PBX1	MA0070.1	tcatcaagcagC	0.844620280232912	0.869499086520645	6.31056670375299	7.33221795128498	NA	NA	0.111111111111111	0.333333333333333	neut
218	chr11	14542577	14542588	12	+	A	G	14542577	1	PBX1	JASPAR_2014	PBX1	MA0070.1	Aaaccaagcatg	0.791635333080786	0.771002304552209	4.13473331639809	3.28743545601089	NA	NA	0.277777777777778	0.111111111111111	neut
219	chr7	2884282	2884293	12	-	T	G	2884283	11	PBX1	JASPAR_2014	PBX1	MA0070.1	tTggattgggtg	0.78714743979497	0.692375526642354	3.95043742530042	0.0586171271897944	NA	NA	0.666666666666667	0	weak
220	chr17	29233879	29233890	12	-	T	A	29233888	3	PBX1	JASPAR_2014	PBX1	MA0070.1	cttgaataaTgg	0.799966239982143	0.698313378980314	4.47684303542591	0.30245576553027	NA	NA	0.888888888888889	0	strong
221	chr2	135798081	135798092	12	+	A	C	135798082	2	PBX1	JASPAR_2014	PBX1	MA0070.1	tAatgaatcagt	0.803463502383485	0.82893447315782	4.62045854711706	5.66642710229974	NA	NA	0.166666666666667	0.5	neut
222	chr6	109654132	109654146	15	-	T	C	109654132	15	TFAP2A	JASPAR_2014	TFAP2A	MA0003.2	Tggctgcaggctttc	0.872175292994878	0.827480575361119	5.49018385551057	2.56166827758588	NA	NA	0.617104746959592	0.0329540996469204	weak
223	chr4	18022689	18022703	15	+	T	C	18022692	4	TFAP2A	JASPAR_2014	TFAP2A	MA0003.2	gagTgcccgtgggtc	0.863638392264738	0.84247906673772	4.93082364251465	3.54440892272578	NA	NA	0.407414672420557	0.101804629266379	neut
224	chr1	2142516	2142530	15	+	A	C	2142518	3	TFAP2A	JASPAR_2014	TFAP2A	MA0003.2	ggAtgcccttgggca	0.87255792340418	0.883670237839372	5.51525480737136	6.24336290723502	NA	NA	0.142604943114947	0.295409964692036	neut
225	chr8	145014419	145014433	15	+	C	G	145014424	6	TFAP2A	JASPAR_2014	TFAP2A	MA0003.2	ccctgCcccaggcag	0.885669756471636	0.734226712468714	6.37437663263583	-3.54857035105652	NA	NA	1	0	strong
226	chr12	123753484	123753498	15	+	C	G	123753492	9	TFAP2A	JASPAR_2014	TFAP2A	MA0003.2	tctggctcCagggcc	0.900583717697179	0.893495052563612	7.35157863971544	6.88711063612607	NA	NA	0.535307963907415	0.336406433895645	neut
227	chr2	219433878	219433892	15	+	C	A	219433888	11	TFAP2A	JASPAR_2014	TFAP2A	MA0003.2	ccttgccggaCgcct	0.747339953712244	0.862079912162733	-2.68935625838813	4.82870792284495	NA	NA	0	0.0902314633189486	neut
228	chr5	56247366	56247380	15	-	C	T	56247379	2	TFAP2A	JASPAR_2014	TFAP2A	MA0003.2	agcccggtggcccCg	0.842664404746859	0.857838826262559	3.55655275706866	4.55082080813596	NA	NA	0.155355041192625	0.419968615143193	neut
229	chr12	590533	590547	15	+	A	G	590545	13	TFAP2A	JASPAR_2014	TFAP2A	MA0003.2	gtgtgccttaggAta	0.852504683448583	0.904271636267217	4.20131372648021	7.59322077449688	NA	NA	0.0227540211847783	0.67771675166732	weak
230	chr10	61469076	61469090	15	+	C	T	61469090	15	TFAP2A	JASPAR_2014	TFAP2A	MA0003.2	cgaagcccccggcaC	0.844714199211113	0.851746435319125	3.6908606873547	4.15163131261544	NA	NA	0.135347194978423	0.214593958415065	neut
231	chr2	219146789	219146803	15	-	G	A	219146803	1	TFAP2A	JASPAR_2014	TFAP2A	MA0003.2	agcccccagggggcG	0.897637401326125	0.89334093209266	7.15852823360642	6.8770122570792	NA	NA	0.319733228717144	0.241271086700667	neut
232	chr19	17516609	17516623	15	-	C	T	17516620	4	TFAP2A	JASPAR_2014	TFAP2A	MA0003.2	agcccttgggcCctt	0.916807390415935	0.923396859264488	8.41459639222366	8.84635574086452	NA	NA	0.193213024715575	0.297567673597489	neut
233	chr6	17600614	17600628	15	-	A	G	17600619	10	TFAP2A	JASPAR_2014	TFAP2A	MA0003.2	atcccAgagggtgct	0.863656598622398	0.865877904850499	4.93201657100479	5.07756240363853	NA	NA	0.0400156924284033	0.0462926637897215	neut
234	chr6	76311353	76311367	15	-	G	C	76311354	14	TFAP2A	JASPAR_2014	TFAP2A	MA0003.2	gGgccctgggcggtg	0.875875628752509	0.844344769201351	5.73263959711679	3.66665466042763	NA	NA	0.720282463711259	0.0912122400941546	weak
235	chr6	109703385	109703399	15	-	C	T	109703391	9	TFAP2A	JASPAR_2014	TFAP2A	MA0003.2	agcccaCagggcccg	0.876309973052465	0.851888593870299	5.76109897925292	4.16094591518347	NA	NA	0.336406433895645	0.0678697528442526	neut
236	chr16	14379927	14379941	15	+	C	T	14379931	5	TFAP2A	JASPAR_2014	TFAP2A	MA0003.2	ttttCcttcaagggt	0.845002471092079	0.811237836803072	3.7097490199985	1.49740128108806	NA	NA	0.23519027069439	0.0256963515103962	neut
237	chr6	76311353	76311367	15	-	G	C	76311355	13	TFAP2A	JASPAR_2014	TFAP2A	MA0003.2	ggGccctgggcggtg	0.875875628752509	0.889199227932769	5.73263959711679	6.60563689565989	NA	NA	0.283052177324441	0.67771675166732	neut
238	chr7	23510849	23510863	15	+	A	G	23510860	12	TFAP2A	JASPAR_2014	TFAP2A	MA0003.2	cccggccccggAgtg	0.716648730351856	0.868091774354778	-4.70032602114537	5.22262096254698	NA	NA	0	1	strong
239	chr16	14380145	14380159	15	+	G	A	14380148	4	TFAP2A	JASPAR_2014	TFAP2A	MA0003.2	catGgcctcagggaa	0.956618912252995	0.963208381101548	11.0231521243815	11.4549114730224	NA	NA	0.193213024715575	0.297567673597489	neut
240	chr1	11322627	11322641	15	-	G	T	11322628	14	TFAP2A	JASPAR_2014	TFAP2A	MA0003.2	aGccctgaggaccaa	0.894785760740948	0.862788598410066	6.9716812342638	4.87514291169937	NA	NA	0.720282463711259	0.0884660651235779	weak
241	chr7	46208511	46208525	15	+	G	A	46208515	5	TFAP2A	JASPAR_2014	TFAP2A	MA0003.2	tagcGcttctgggaa	0.845414314105081	0.781473241965089	3.73673405856881	-0.452853341122829	NA	NA	0.728128677912907	0.0109846998823068	strong
242	chr16	29937641	29937655	15	+	G	A	29937652	12	TFAP2A	JASPAR_2014	TFAP2A	MA0003.2	tgtggcctgcgGgtt	0.873670519222269	0.722227475219347	5.58815501477187	-4.33479196892048	NA	NA	1	0	strong
243	chr5	131563492	131563506	15	+	C	G	131563501	10	TFAP2A	JASPAR_2014	TFAP2A	MA0003.2	cgcagctccCggcgt	0.822871540904192	0.843623985438995	2.25967220465161	3.61942701053689	NA	NA	0.0462926637897215	0.180462926637897	neut
244	chr5	55007824	55007838	15	-	C	T	55007837	2	TFAP2A	JASPAR_2014	TFAP2A	MA0003.2	agcccttgaggagCg	0.865910823034871	0.881085244550571	5.07971928975026	6.07398734081756	NA	NA	0.155355041192625	0.419968615143193	neut
245	chr6	76311343	76311357	15	+	T	C	76311351	9	TFAP2A	JASPAR_2014	TFAP2A	MA0003.2	gtctgccaTggggcc	0.83777790343929	0.871062142567394	3.23637632552636	5.41724730864228	NA	NA	0.0604158493526873	0.535307963907415	weak
246	chr8	145007941	145007955	15	-	G	A	145007947	9	TFAP2A	JASPAR_2014	TFAP2A	MA0003.2	tgccccGtggccaga	0.891998614529975	0.85871437540187	6.78906007612891	4.60818909301298	NA	NA	0.535307963907415	0.0604158493526873	weak
247	chr15	89081757	89081771	15	+	T	C	89081771	15	TFAP2A	JASPAR_2014	TFAP2A	MA0003.2	cccttcctcagggcT	0.917960844214212	0.910928608106199	8.49017372206272	8.02940309680198	NA	NA	0.214593958415065	0.135347194978423	neut
248	chr20	34360002	34360016	15	+	C	G	34360015	14	TFAP2A	JASPAR_2014	TFAP2A	MA0003.2	gtgagctcgcggcCa	0.8504679207883	0.818937061237142	4.06785967430227	2.00187473761311	NA	NA	0.720282463711259	0.0912122400941546	weak
249	chr1	184006543	184006557	15	+	C	G	184006549	7	TFAP2A	JASPAR_2014	TFAP2A	MA0003.2	ggctgcCtgagggcg	0.918941913147039	0.76853938132889	8.55445594163836	-1.30031394410034	NA	NA	0.934091800706159	0	strong
250	chr16	67880403	67880417	15	-	G	A	67880412	6	TFAP2A	JASPAR_2014	TFAP2A	MA0003.2	agccccaagGggagg	0.88007224745952	0.728629203456598	6.00761310425017	-3.91533387944217	NA	NA	1	0	strong
251	chr3	12705198	12705212	15	+	G	A	12705208	11	TFAP2A	JASPAR_2014	TFAP2A	MA0003.2	ggcagccgcgGggcc	0.865985031709464	0.830725114714535	5.08458163749664	2.77425903870284	NA	NA	0.909768536681051	0.0902314633189486	strong
252	chr10	70167001	70167015	15	-	T	C	70167004	12	TFAP2A	JASPAR_2014	TFAP2A	MA0003.2	tccTtccaggcgctc	0.709895801009957	0.861338845012879	-5.14279573169203	4.78015125200031	NA	NA	0	1	strong
253	chr12	123718299	123718313	15	-	C	T	123718301	13	TFAP2A	JASPAR_2014	TFAP2A	MA0003.2	ggCcctggggctgtt	0.956003745093858	0.904236792275224	10.982844752416	7.59093770439931	NA	NA	0.67771675166732	0.0227540211847783	weak
254	chr6	31239849	31239863	15	+	C	G	31239855	7	TFAP2A	JASPAR_2014	TFAP2A	MA0003.2	ctcggcCtctgggga	0.898442101690582	0.748039569872433	7.21125432021435	-2.64351556552434	NA	NA	0.934091800706159	0	strong
255	chr13	115000716	115000730	15	+	G	A	115000719	4	TFAP2A	JASPAR_2014	TFAP2A	MA0003.2	gccGgccctgggcct	0.870264786201341	0.876854255049895	5.36500242014611	5.79676176878696	NA	NA	0.193213024715575	0.297567673597489	neut
256	chr17	43507297	43507311	15	+	C	T	43507297	1	TFAP2A	JASPAR_2014	TFAP2A	MA0003.2	Ctcggcctccggact	0.864308577919012	0.860012108685547	4.97473597114207	4.69321999461484	NA	NA	0.319733228717144	0.241271086700667	neut
257	chr6	76311353	76311367	15	-	G	C	76311353	15	TFAP2A	JASPAR_2014	TFAP2A	MA0003.2	Gggccctgggcggtg	0.875875628752509	0.854331883958958	5.73263959711679	4.32103671483137	NA	NA	0.135347194978423	0.0329540996469204	neut
258	chr12	123746498	123746512	15	-	C	T	123746510	3	TFAP2A	JASPAR_2014	TFAP2A	MA0003.2	aaccctgaaggaCgc	0.863104177259058	0.860120940445515	4.89582046878587	4.70035093807559	NA	NA	0.173401333856414	0.142604943114947	neut
259	chr6	29894798	29894812	15	+	T	C	29894798	1	TFAP2A	JASPAR_2014	TFAP2A	MA0003.2	Tccaccccgaggctg	0.854120476268659	0.858416945502124	4.30718472633896	4.58870070286619	NA	NA	0.241271086700667	0.319733228717144	neut
260	chr3	183354008	183354022	15	+	G	A	183354008	1	TFAP2A	JASPAR_2014	TFAP2A	MA0003.2	Ggaagcccgggggag	0.840240911629411	0.847694409296102	3.39775910709868	3.88613189884097	NA	NA	0.166928207140055	0.272067477442134	neut
261	chr16	82203431	82203445	15	+	T	C	82203443	13	TFAP2A	JASPAR_2014	TFAP2A	MA0003.2	gagtccccaaggTcc	0.83977993062639	0.883136921900849	3.36755441804495	6.20841864275352	NA	NA	0.0164770498234602	0.283052177324441	neut
262	chr4	39368069	39368083	15	-	C	T	39368083	1	TFAP2A	JASPAR_2014	TFAP2A	MA0003.2	gccccgagggcaggC	0.835656770603752	0.843110268270443	3.097394117324	3.58576690906629	NA	NA	0.166928207140055	0.272067477442134	neut
263	chr4	57773897	57773911	15	+	G	A	57773908	12	TFAP2A	JASPAR_2014	TFAP2A	MA0003.2	cgcgcccccagGcga	0.897754731565107	0.746311687562185	7.16621601978814	-2.75673096390421	NA	NA	1	0	strong
264	chr17	29233337	29233351	15	+	C	T	29233344	8	TFAP2A	JASPAR_2014	TFAP2A	MA0003.2	caaggccCgaggtgt	0.852497506481636	0.861901547076756	4.20084347270931	4.81702097278695	NA	NA	0.34052569635151	0.630639466457434	neut
265	chr10	124134796	124134810	15	-	G	C	124134803	8	TFAP2A	JASPAR_2014	TFAP2A	MA0003.2	tgcccgcGgggcgcg	0.893375053039291	0.847377286426152	6.87924795134092	3.86535317343599	NA	NA	0.34052569635151	0.0166732051785014	neut
266	chr2	242255826	242255840	15	+	C	T	242255830	5	TFAP2A	JASPAR_2014	TFAP2A	MA0003.2	tcctCcctgaggcgt	0.895485885404768	0.861721251115761	7.0175552456243	4.80520750671386	NA	NA	0.23519027069439	0.0256963515103962	neut
267	chr12	123627014	123627028	15	-	T	C	123627016	13	TFAP2A	JASPAR_2014	TFAP2A	MA0003.2	atTcttgaggatttt	0.791293979952102	0.843060932770737	0.190627269211369	3.58253431722804	NA	NA	0.0227540211847783	0.67771675166732	weak
268	chr4	18022821	18022835	15	-	T	C	18022834	2	TFAP2A	JASPAR_2014	TFAP2A	MA0003.2	tgcccgccggctcTc	0.868340238775351	0.853165817259652	5.23890100557517	4.24463295450787	NA	NA	0.419968615143193	0.155355041192625	neut
269	chr19	19626766	19626780	15	-	C	T	19626769	12	TFAP2A	JASPAR_2014	TFAP2A	MA0003.2	accCcagaggcaagg	0.897256262776823	0.745813218773901	7.13355503234078	-2.78939195135156	NA	NA	1	0	strong
270	chr6	109703675	109703689	15	-	G	C	109703683	7	TFAP2A	JASPAR_2014	TFAP2A	MA0003.2	tcccccgcGggagcg	0.855071461959488	0.704668930141339	4.36949581269146	-5.48527407304724	NA	NA	0.934091800706159	0	strong
271	chr6	31239824	31239838	15	-	C	T	31239827	12	TFAP2A	JASPAR_2014	TFAP2A	MA0003.2	gggCtcggggcgcca	0.844525787702499	0.693082743699577	3.67851546923392	-6.24443151445842	NA	NA	1	0	strong
272	chr6	146056668	146056682	15	+	C	T	146056681	14	TFAP2A	JASPAR_2014	TFAP2A	MA0003.2	gagtccccgcggcCg	0.843869084165797	0.813747293542784	3.63548652444745	1.66182749392588	NA	NA	0.720282463711259	0.100039231071008	weak
273	chr6	19837548	19837562	15	+	T	C	19837548	1	TFAP2A	JASPAR_2014	TFAP2A	MA0003.2	Tcccgcccccggggc	0.853402136341022	0.857698605574487	4.26011720293342	4.54163317946064	NA	NA	0.241271086700667	0.319733228717144	neut
274	chr19	19517321	19517335	15	+	C	G	19517325	5	TFAP2A	JASPAR_2014	TFAP2A	MA0003.2	cacgCctggagggcc	0.841092695595461	0.858337756571705	3.45357023525137	4.58351203564537	NA	NA	0.23519027069439	0.728128677912907	weak
275	chr16	4897144	4897158	15	+	A	G	4897153	10	TFAP2A	JASPAR_2014	TFAP2A	MA0003.2	ggcagctccAgggcc	0.892922314281618	0.871529286692754	6.84958331590363	5.44785582169881	NA	NA	0.733228717143978	0.180462926637897	weak
276	chr5	64625460	64625474	15	-	A	G	64625462	13	TFAP2A	JASPAR_2014	TFAP2A	MA0003.2	tcActggggggaatt	0.805270635601206	0.848627626875665	1.10641454705227	3.94727877176084	NA	NA	0.0164770498234602	0.283052177324441	neut
277	chr10	126479989	126480003	15	+	C	G	126479989	1	TFAP2A	JASPAR_2014	TFAP2A	MA0003.2	Ctttcccccaagcct	0.89855567173117	0.888638750361522	7.21869572829691	6.56891292948732	NA	NA	0.319733228717144	0.166928207140055	neut
278	chr13	115000461	115000475	15	-	T	C	115000465	11	TFAP2A	JASPAR_2014	TFAP2A	MA0003.2	cggcTgcaggcacgg	0.834447827523825	0.869707744518754	3.01818098365125	5.32850358244505	NA	NA	0.0902314633189486	0.909768536681051	strong
279	chr2	219432948	219432962	15	-	G	C	219432953	10	TFAP2A	JASPAR_2014	TFAP2A	MA0003.2	agcccGcgaggagtg	0.863361151609069	0.884113596143872	4.91265810479691	6.27241291068219	NA	NA	0.0462926637897215	0.180462926637897	neut
280	chr14	68699361	68699375	15	-	T	G	68699370	6	TFAP2A	JASPAR_2014	TFAP2A	MA0003.2	cagccagagTcagca	0.692395818258825	0.843838862261747	-6.28944067797075	3.6335063057216	NA	NA	0	1	strong
281	chr16	2317768	2317782	15	+	T	G	2317778	11	TFAP2A	JASPAR_2014	TFAP2A	MA0003.2	cgctccccgcTggtc	0.701486339546775	0.851486214992193	-5.69380578837682	4.13458099165006	NA	NA	0	0.909768536681051	strong
282	chr9	35829378	35829392	15	+	C	T	35829390	13	TFAP2A	JASPAR_2014	TFAP2A	MA0003.2	cggagccgcgggCca	0.87760024911741	0.834243257842951	5.84564126424903	3.00477703954045	NA	NA	0.283052177324441	0.0164770498234602	neut
283	chr9	99212895	99212909	15	-	G	C	99212909	1	TFAP2A	JASPAR_2014	TFAP2A	MA0003.2	ggcctgcaggcgccG	0.843708787042974	0.833791865673327	3.62498343490723	2.97520063609764	NA	NA	0.319733228717144	0.166928207140055	neut
284	chr6	31239739	31239753	15	-	G	C	31239742	12	TFAP2A	JASPAR_2014	TFAP2A	MA0003.2	tccGcagaggccgct	0.739454186259085	0.890897230262007	-3.20605250468062	6.71689447901173	NA	NA	0	1	strong
285	chr9	137305758	137305772	15	-	T	C	137305764	9	TFAP2A	JASPAR_2014	TFAP2A	MA0003.2	tgcctcTgagcagcc	0.832704754789869	0.857126133972035	2.90397026871457	4.50412333278402	NA	NA	0.0678697528442526	0.336406433895645	neut
286	chr9	117010400	117010414	15	+	C	A	117010405	6	TFAP2A	JASPAR_2014	TFAP2A	MA0003.2	ttgacCctgaggtct	0.871370608290222	0.7199275642873	5.43745879497405	-4.4854881887183	NA	NA	1	0	strong
287	chr4	56412156	56412170	15	+	C	T	56412169	14	TFAP2A	JASPAR_2014	TFAP2A	MA0003.2	accagcccgcggcCg	0.861174901274757	0.831053110651744	4.76940922662435	2.79575019610278	NA	NA	0.720282463711259	0.100039231071008	weak
288	chr1	93427659	93427673	15	+	C	A	93427662	4	TFAP2A	JASPAR_2014	TFAP2A	MA0003.2	catCcccccaggact	0.884305883350789	0.900670752310236	6.28501207476024	7.35728137671998	NA	NA	0.101804629266379	0.297567673597489	neut
289	chr9	139305040	139305054	15	-	C	T	139305041	14	TFAP2A	JASPAR_2014	TFAP2A	MA0003.2	aCgccttgggccgtc	0.872628511639474	0.87216220885975	5.51987993440249	5.48932654852722	NA	NA	0.0912122400941546	0.0884660651235779	neut
290	chr9	139377405	139377419	15	+	C	A	139377405	1	TFAP2A	JASPAR_2014	TFAP2A	MA0003.2	Cgatccctcaggagc	0.845836056662577	0.843372632959621	3.76436774135926	3.60295773429196	NA	NA	0.319733228717144	0.272067477442134	neut
291	chr2	219187896	219187910	15	+	C	T	219187901	6	TFAP2A	JASPAR_2014	TFAP2A	MA0003.2	cagagCcggcaggca	0.84299724315007	0.691554199147148	3.57836120559096	-6.34458577810138	NA	NA	1	0	strong
