# Supplementary material for: Epigenetic profiling of growth plate chondrocytes sheds insight into regulatory genetic variation influencing height
Source: eLife. 2017 Dec 5;6:e29329. doi: 10.7554/eLife.29329 (PMC5716665; doi:10.7554/eLife.29329)
Supplement: Source code 1. [file elife-29329-code1.zip › Histogram_code/new_height_atac_var_coords_padded10stranded_hg19_motifbreak_format_Msx2_ETS_Atf3_ERG_Pbx1_CTCF_Tfap2a_motifbreakR_CTCF_difference_dist_data.csv]

	X	seqnames	start	end	width	strand	REF	ALT	snpPos	motifPos	geneSymbol	dataSource	providerName	providerId	seqMatch	pctRef	pctAlt	scoreRef	scoreAlt	Refpvalue	Altpvalue	alleleRef	alleleAlt	effect	distance_set	position_set
16	16	chr10	127671377	127671395	19	-	C	T	127671377	19	CTCF	JASPAR_2014	CTCF	MA0139.1	Cgttttcccctgcaggatg	0.836460946341906	0.841903839205727	5.69447916480371	6.10711827908806	NA	NA	0.29295154185022	0.44273127753304	neut	0.41263911428435	19
17	17	chr12	56727688	56727706	19	+	G	A	56727705	18	CTCF	JASPAR_2014	CTCF	MA0139.1	gaacgagtagggggagcGc	0.781770184583737	0.787975422588842	1.54823780821995	2.01867218538181	NA	NA	0.0803964757709251	0.128854625550661	neut	0.47043437716186	18
18	18	chr6	109654119	109654137	19	-	T	C	109654132	6	CTCF	JASPAR_2014	CTCF	MA0139.1	ttgtgacttctcaTggctg	0.814275331697943	0.7821679026441	4.01253307371107	1.57838979398725	NA	NA	0.814895947426068	0.0711938663745893	strong	-2.43414327972382	6
19	19	chr16	67694594	67694612	19	+	A	G	67694606	13	CTCF	JASPAR_2014	CTCF	MA0139.1	aggccagtggaaAtaagag	0.743374688448858	0.79990890861529	-1.3626193249267	2.9233791541722	NA	NA	0.0131868131868132	0.978021978021978	strong	4.2859984790989	13
20	20	chr17	27916766	27916784	19	+	G	C	27916776	11	CTCF	JASPAR_2014	CTCF	MA0139.1	cgggcaggagGgggcgggg	0.87748498192587	0.809417272860137	8.80461234788723	3.64423166743163	NA	NA	0.621295279912184	0.00329308452250274	weak	-5.1603806804556	11
21	21	chr8	145051413	145051431	19	-	G	A	145051414	18	CTCF	JASPAR_2014	CTCF	MA0139.1	cGgtgtcgcctcctgggct	0.818053762100766	0.820780466287381	4.29898518912375	4.50570334960033	NA	NA	0.354625550660793	0.436123348017621	neut	0.20671816047658	18
22	22	chr2	219134923	219134941	19	+	A	G	219134928	6	CTCF	JASPAR_2014	CTCF	MA0139.1	tccccAgcaggaagagcga	0.817039394547974	0.784931965494131	4.22208348647861	1.78794020675479	NA	NA	0.814895947426068	0.0711938663745893	strong	-2.43414327972382	6
23	23	chr5	171000723	171000741	19	+	G	A	171000733	11	CTCF	JASPAR_2014	CTCF	MA0139.1	ctgccactatGggccagag	0.814012024277828	0.807019206788412	3.99257108964503	3.46242837190661	NA	NA	0.621295279912184	0.365532381997805	neut	-0.53014271773842	11
24	24	chr19	19517158	19517176	19	+	A	G	19517169	12	CTCF	JASPAR_2014	CTCF	MA0139.1	gggacgggtggAggcggcg	0.779989051188587	0.809396738181612	1.41320569846032	3.64267488287407	NA	NA	0.0592755214050494	0.553238199780461	weak	2.22946918441375	12
25	25	chr2	219146788	219146806	19	+	G	A	219146803	16	CTCF	JASPAR_2014	CTCF	MA0139.1	tagcccccagggggcGgag	0.907449259255942	0.903367625617192	11.0762780166788	10.7668393171368	NA	NA	0.557755775577558	0.409240924092409	neut	-0.309438699542001	16
26	26	chr17	46184873	46184891	19	+	G	A	46184883	11	CTCF	JASPAR_2014	CTCF	MA0139.1	ctgacagtggGcggaacgc	0.783831539763548	0.776838722274132	1.70451422168321	1.17437150394479	NA	NA	0.621295279912184	0.365532381997805	neut	-0.53014271773842	11
27	27	chr8	145051474	145051492	19	-	C	T	145051484	9	CTCF	JASPAR_2014	CTCF	MA0139.1	gcccggccccCctcggccg	0.757147075013086	0.800321765485	-0.318500777008862	2.95467885036424	NA	NA	0.0350877192982456	0.933114035087719	strong	3.2731796273731	9
28	28	chr17	11900423	11900441	19	+	C	A	11900440	18	CTCF	JASPAR_2014	CTCF	MA0139.1	cagcccttaggggaagaCa	0.787908334004897	0.774572483140951	2.0135860345884	1.00256233333106	NA	NA	0.354625550660793	0.128854625550661	neut	-1.01102370125734	18
29	29	chr7	23510851	23510869	19	+	A	G	23510860	10	CTCF	JASPAR_2014	CTCF	MA0139.1	cggccccggAgtggtgggg	0.730509126175922	0.798410511836252	-2.3379892897413	2.80978200368291	NA	NA	0.00548847420417124	0.991218441273326	strong	5.14777129342421	10
30	30	chr10	127671066	127671084	19	+	G	A	127671071	6	CTCF	JASPAR_2014	CTCF	MA0139.1	ttgacGctaggtggcagaa	0.887333631086083	0.919441060139926	9.5512626987293	11.9854059784531	NA	NA	0.0711938663745893	0.814895947426068	strong	2.4341432797238	6
31	31	chr8	145008441	145008459	19	-	A	T	145008443	17	CTCF	JASPAR_2014	CTCF	MA0139.1	acAcaccctcgggtggttc	0.781292624619114	0.79174108526398	1.5120328110337	2.30415634791071	NA	NA	0.0407488986784141	0.0903083700440529	neut	0.79212353687701	17
32	32	chr10	81107121	81107139	19	+	A	C	81107135	15	CTCF	JASPAR_2014	CTCF	MA0139.1	cggccggcaggggtAgtcc	0.851611772796306	0.877342362255659	6.84310063600258	8.79379999940491	NA	NA	0.114411441144114	0.806380638063806	weak	1.95069936340233	15
33	33	chr8	145008559	145008577	19	+	A	G	145008560	2	CTCF	JASPAR_2014	CTCF	MA0139.1	cAtccagcgggtggtagcc	0.856952094201494	0.868915536144681	7.24796355536635	8.1549415559886	NA	NA	0.182913472070099	0.453450164293538	neut	0.90697800062225	2
34	34	chr20	34360011	34360029	19	+	C	G	34360015	5	CTCF	JASPAR_2014	CTCF	MA0139.1	cggcCaggcgaagccggcc	0.786424881764206	0.678393813747664	1.90112186636071	-6.28897948908796	NA	NA	0.989047097480832	0	strong	-8.19010135544867	5
35	35	chr6	132722822	132722840	19	-	T	C	132722831	10	CTCF	JASPAR_2014	CTCF	MA0139.1	cggatccacTtgcagcccc	0.743181153112643	0.811082538772973	-1.37729171545807	3.77047957796615	NA	NA	0.00548847420417124	0.991218441273326	strong	5.14777129342422	10
36	36	chr6	146056461	146056479	19	-	G	C	146056476	4	CTCF	JASPAR_2014	CTCF	MA0139.1	gcccggctcctgcagGgcc	0.785373921352417	0.737511841766158	1.82144596894391	-1.80709617259999	NA	NA	0.876232201533406	0.0230010952902519	strong	-3.6285421415439	4
37	37	chr8	25316209	25316227	19	-	G	T	25316227	1	CTCF	JASPAR_2014	CTCF	MA0139.1	gcgcaccctctagtttagG	0.792164515169205	0.776264754248757	2.33625761196738	1.13085757421218	NA	NA	0.318729463307777	0.0952902519167579	neut	-1.2054000377552	1
38	38	chr1	184006545	184006563	19	+	C	G	184006549	5	CTCF	JASPAR_2014	CTCF	MA0139.1	ctgcCtgagggcggcggcg	0.82505621174164	0.717025143725099	4.82985814398895	-3.36024321145972	NA	NA	0.989047097480832	0	strong	-8.19010135544867	5
39	39	chr9	108210294	108210312	19	-	C	T	108210300	13	CTCF	JASPAR_2014	CTCF	MA0139.1	ccctccCttctgcgggccg	0.79552885815727	0.738994637990838	2.59131674053702	-1.69468173856188	NA	NA	0.978021978021978	0.0131868131868132	strong	-4.2859984790989	13
40	40	chr6	31126222	31126240	19	-	C	T	31126232	9	CTCF	JASPAR_2014	CTCF	MA0139.1	gggcgctgtcCaatggcgc	0.738917333709656	0.78209202418157	-1.70054236652495	1.57263726084815	NA	NA	0.0350877192982456	0.933114035087719	strong	3.2731796273731	9
41	41	chr5	173000323	173000341	19	-	C	T	173000336	6	CTCF	JASPAR_2014	CTCF	MA0139.1	ccatggctcctgcCgggag	0.761312616929213	0.793420045983056	-0.00270078428609688	2.43144249543772	NA	NA	0.0711938663745893	0.814895947426068	strong	2.43414327972382	6
42	42	chr6	31126404	31126422	19	-	G	T	31126409	14	CTCF	JASPAR_2014	CTCF	MA0139.1	cgtcgGctcctgccgagga	0.757223244750491	0.782543899800325	-0.312726161604005	1.60689506451156	NA	NA	0.00879120879120879	0.0615384615384615	neut	1.91962122611557	14
43	43	chr8	126478754	126478772	19	-	A	G	126478758	15	CTCF	JASPAR_2014	CTCF	MA0139.1	cagaAtactctgttggccc	0.757456686685698	0.788969672877537	-0.295028353509903	2.09404874868531	NA	NA	0.0737073707370737	0.806380638063806	strong	2.38907710219521	15
44	44	chr6	7692569	7692587	19	-	C	G	7692576	12	CTCF	JASPAR_2014	CTCF	MA0139.1	gcccgctCtctgttgactc	0.787320127204476	0.73828404410106	1.96899262824833	-1.74855361159526	NA	NA	0.553238199780461	0.013172338090011	weak	-3.71754623984359	12
45	45	chr16	67880402	67880420	19	+	G	A	67880412	11	CTCF	JASPAR_2014	CTCF	MA0139.1	tagccccaagGggaggggg	0.783072198918542	0.776079381429126	1.64694672190637	1.11680400416794	NA	NA	0.621295279912184	0.365532381997805	neut	-0.53014271773843	11
46	46	chr9	139377927	139377945	19	-	T	G	139377938	8	CTCF	JASPAR_2014	CTCF	MA0139.1	ccccgccccccTccggcgt	0.830877499918159	0.849293343286864	5.27118433894672	6.66733478441545	NA	NA	0.117324561403509	0.474780701754386	neut	1.39615044546873	8
47	47	chr11	30344883	30344901	19	-	G	C	30344883	19	CTCF	JASPAR_2014	CTCF	MA0139.1	Gatttccagctgctggccg	0.851080237542083	0.856152752769273	6.80280363916634	7.18736351254813	NA	NA	0.199339207048458	0.29295154185022	neut	0.384559873381789	19
48	48	chr4	7055246	7055264	19	+	C	T	7055253	8	CTCF	JASPAR_2014	CTCF	MA0139.1	tttccagCgggtggcaaca	0.889093735626691	0.885271146560184	9.68470055923035	9.39490066675746	NA	NA	0.474780701754386	0.355263157894737	neut	-0.289799892472891	8
49	49	chr3	141121814	141121832	19	-	A	C	141121814	19	CTCF	JASPAR_2014	CTCF	MA0139.1	Acctgcccccaggggtttg	0.779450043506713	0.799271068689559	1.37234219847867	2.87502293835208	NA	NA	0.0649779735682819	0.29295154185022	neut	1.50268073987341	19
50	50	chr17	7387343	7387361	19	+	G	A	7387357	15	CTCF	JASPAR_2014	CTCF	MA0139.1	tttccagctgggggGggct	0.817783197990208	0.85720498889064	4.27847305748145	7.26713612465024	NA	NA	0.0055005500550055	0.114411441144114	neut	2.98866306716879	15
51	51	chr6	29894794	29894812	19	-	T	C	29894798	15	CTCF	JASPAR_2014	CTCF	MA0139.1	aagaTccaccccgaggctg	0.781474570531174	0.742052779630743	1.52582657877418	-1.46283648839461	NA	NA	0.114411441144114	0.0055005500550055	neut	-2.98866306716879	15
52	52	chr18	46986686	46986704	19	-	C	G	46986695	10	CTCF	JASPAR_2014	CTCF	MA0139.1	ccctgacccCctctgacag	0.805850314345011	0.697790327920995	3.37381175669735	-4.81848197445029	NA	NA	0.991218441273326	0	strong	-8.19229373114764	10
53	53	chr2	242255822	242255840	19	-	C	T	242255830	11	CTCF	JASPAR_2014	CTCF	MA0139.1	catttcctCcctgaggcgt	0.787002361517195	0.780009544027779	1.94490202881342	1.414759311075	NA	NA	0.621295279912184	0.365532381997805	neut	-0.53014271773842	11
54	54	chr12	123626975	123626993	19	+	C	T	123626982	8	CTCF	JASPAR_2014	CTCF	MA0139.1	tgcccaaCtgatggcgaaa	0.8346619827464	0.830839393679892	5.55809530363793	5.26829541116504	NA	NA	0.474780701754386	0.355263157894737	neut	-0.28979989247289	8
55	55	chr20	60957761	60957779	19	-	C	G	60957770	10	CTCF	JASPAR_2014	CTCF	MA0139.1	cggtgtcttCgagtgctag	0.785335850476006	0.67727586405199	1.81855972203158	-6.37373400911606	NA	NA	0.991218441273326	0	strong	-8.19229373114764	10
56	56	chr17	43971774	43971792	19	-	A	G	43971785	8	CTCF	JASPAR_2014	CTCF	MA0139.1	gcgcgcccactAgtggccg	0.903116203117458	0.906938792183966	10.7477783581583	11.0375782506312	NA	NA	0.355263157894737	0.474780701754386	neut	0.2897998924729	8
57	57	chr14	55203116	55203134	19	+	G	C	55203126	11	CTCF	JASPAR_2014	CTCF	MA0139.1	tcaccgacagGtagctgca	0.798975877023124	0.730908167957391	2.85264373103908	-2.30773694941652	NA	NA	0.621295279912184	0.00329308452250274	weak	-5.1603806804556	11
58	58	chr17	618088	618106	19	-	C	G	618100	7	CTCF	JASPAR_2014	CTCF	MA0139.1	cggcacttccggCaggcca	0.783588824318537	0.789625824290425	1.68611336596945	2.14379320344949	NA	NA	0.365826944140197	0.578313253012048	neut	0.45767983748004	7
59	59	chr11	12695598	12695616	19	-	A	G	12695614	3	CTCF	JASPAR_2014	CTCF	MA0139.1	gcctgccccctggaagAaa	0.824024887169368	0.810797677958249	4.75167088793055	3.74888357796705	NA	NA	0.146768893756846	0.0536692223439211	neut	-1.0027873099635	3
60	60	chr8	56986881	56986899	19	-	G	C	56986883	17	CTCF	JASPAR_2014	CTCF	MA0139.1	ggGgtccccccggcgcccg	0.783796229646104	0.777849953039766	1.7018372747081	1.25103539902929	NA	NA	0.530837004405286	0.338105726872247	neut	-0.45080187567881	17
61	61	chr19	19517314	19517332	19	-	C	G	19517325	8	CTCF	JASPAR_2014	CTCF	MA0139.1	gcgcgcccacgCctggagg	0.785127800957562	0.81407969036383	1.80278697559586	3.99770102229181	NA	NA	0.0526315789473684	0.474780701754386	weak	2.19491404669595	8
62	62	chr6	31239809	31239827	19	+	C	T	31239827	19	CTCF	JASPAR_2014	CTCF	MA0139.1	agagcagcaggaggagggC	0.824148774521556	0.8094002645659	4.76106309324431	3.6429422267527	NA	NA	0.199339207048458	0.0649779735682819	neut	-1.11812086649161	19
63	63	chr2	109151161	109151179	19	-	T	G	109151173	7	CTCF	JASPAR_2014	CTCF	MA0139.1	ggcctcccccggTcggccg	0.8259424127009	0.859900510765246	4.89704322149392	7.47149027724899	NA	NA	0.0438116100766703	0.578313253012048	weak	2.57444705575507	7
64	64	chr9	86595558	86595576	19	+	G	A	86595571	14	CTCF	JASPAR_2014	CTCF	MA0139.1	gggcggctaggggGcgaac	0.782446532176562	0.747842933572756	1.59951338512991	-1.02387065644078	NA	NA	0.851648351648352	0.0615384615384615	strong	-2.62338404157069	14
65	65	chr6	45345241	45345259	19	+	A	C	45345248	8	CTCF	JASPAR_2014	CTCF	MA0139.1	ccgccaaAagggaggagtc	0.785565325935417	0.803981169304121	1.83595682182581	3.23210726729453	NA	NA	0.117324561403509	0.474780701754386	neut	1.39615044546872	8
66	66	chr3	134319712	134319730	19	+	T	A	134319723	12	CTCF	JASPAR_2014	CTCF	MA0139.1	tacacataaggTagcgctg	0.787539603659077	0.763282215369913	1.98563167885962	0.14661932478102	NA	NA	0.374313940724479	0.0592755214050494	neut	-1.8390123540786	12
67	67	chr15	85859503	85859521	19	+	C	G	85859516	14	CTCF	JASPAR_2014	CTCF	MA0139.1	tctcctacaggggCactta	0.741088981664671	0.80101323531831	-1.53590438611356	3.00710088157269	NA	NA	0.00879120879120879	0.851648351648352	strong	4.54300526768625	14
68	68	chr5	64625457	64625475	19	+	A	G	64625462	6	CTCF	JASPAR_2014	CTCF	MA0139.1	aaatcActggggggaattt	0.783282812292836	0.751175383238994	1.66291384056913	-0.77122943915468	NA	NA	0.814895947426068	0.0711938663745893	strong	-2.43414327972381	6
69	69	chr6	2197398	2197416	19	-	T	C	2197401	16	CTCF	JASPAR_2014	CTCF	MA0139.1	ctgTtcccattactggctt	0.782780144755796	0.786861778394546	1.62480537647599	1.93424407601797	NA	NA	0.409240924092409	0.557755775577558	neut	0.30943869954198	16
70	70	chr6	31239268	31239286	19	-	T	C	31239279	8	CTCF	JASPAR_2014	CTCF	MA0139.1	cagatccacctTggggtgg	0.821516618544779	0.810980572507215	4.56151286543525	3.76274926420803	NA	NA	0.117324561403509	0.0526315789473684	neut	-0.79876360122722	8
71	71	chr3	56716908	56716926	19	-	T	G	56716922	5	CTCF	JASPAR_2014	CTCF	MA0139.1	cgccgccattttgtTggga	0.782501833303751	0.844440465315253	1.60370589979317	6.29942615236314	NA	NA	0.00876232201533406	0.989047097480832	strong	4.69572025256997	5
72	72	chr6	31239799	31239817	19	+	C	G	31239802	4	CTCF	JASPAR_2014	CTCF	MA0139.1	aggCctcccgagagcagca	0.817061815100267	0.769199735514008	4.22378324377157	0.595241102227675	NA	NA	0.876232201533406	0.0230010952902519	strong	-3.6285421415439	4
73	73	chr13	33161447	33161465	19	+	G	T	33161459	13	CTCF	JASPAR_2014	CTCF	MA0139.1	cagccagttgagGaagagc	0.798045016410194	0.73629630271021	2.7820728951891	-1.89924918240076	NA	NA	0.978021978021978	0.00879120879120879	strong	-4.68132207758986	13
74	74	chr14	68699357	68699375	19	+	T	G	68699370	14	CTCF	JASPAR_2014	CTCF	MA0139.1	tgaacagccagagTcagca	0.754148195463563	0.785633707732362	-0.545853222137056	1.84114101428202	NA	NA	0.078021978021978	0.851648351648352	strong	2.38699423641908	14
75	75	chr6	31324824	31324842	19	+	G	A	31324830	7	CTCF	JASPAR_2014	CTCF	MA0139.1	ctcccgGcagaggccattt	0.786174254305642	0.758253156213184	1.88212118141161	-0.234646036863424	NA	NA	0.365826944140197	0.0438116100766703	neut	-2.11676721827503	7
76	76	chr16	2317765	2317783	19	-	T	G	2317778	6	CTCF	JASPAR_2014	CTCF	MA0139.1	ccgcgctccccgcTggtct	0.838459011755376	0.785323437475224	5.8459574251929	1.81761866186811	NA	NA	0.814895947426068	0.0142387732749179	strong	-4.02833876332479	6
77	77	chr17	43971925	43971943	19	-	C	A	43971937	7	CTCF	JASPAR_2014	CTCF	MA0139.1	caccgccacccaCcagctc	0.783596588789217	0.738861543832943	1.68670200961621	-1.7047719344934	NA	NA	0.365826944140197	0.0120481927710843	neut	-3.39147394410961	7
78	78	chr16	2317765	2317783	19	-	C	G	2317777	7	CTCF	JASPAR_2014	CTCF	MA0139.1	ccgcgctccccgCtggtct	0.838459011755376	0.844496011727264	5.8459574251929	6.30363726267294	NA	NA	0.365826944140197	0.578313253012048	neut	0.45767983748004	7
79	79	chr9	99212894	99212912	19	+	G	C	99212909	16	CTCF	JASPAR_2014	CTCF	MA0139.1	cggcctgcaggcgccGggt	0.797833898924357	0.749754116003345	2.76606755858864	-0.878979208983468	NA	NA	0.557755775577558	0.0143014301430143	weak	-3.64504676757211	16
80	80	chr5	171013251	171013269	19	-	C	G	171013263	7	CTCF	JASPAR_2014	CTCF	MA0139.1	cccctccagctaCtgatct	0.788633023714344	0.794670023686233	2.06852654642999	2.52620638391003	NA	NA	0.365826944140197	0.578313253012048	neut	0.45767983748004	7
81	81	chr6	109703719	109703737	19	+	C	A	109703727	9	CTCF	JASPAR_2014	CTCF	MA0139.1	tcggcgtgCgggggcgaag	0.724581349728622	0.781647344982326	-2.78738862279613	1.53892503547327	NA	NA	0.0120614035087719	0.933114035087719	strong	4.3263136582694	9
82	82	chr9	99212918	99212936	19	+	T	G	99212930	13	CTCF	JASPAR_2014	CTCF	MA0139.1	gggacagcggggTtagcgg	0.74540636086061	0.807155074560594	-1.20859323522097	3.47272884236888	NA	NA	0.00879120879120879	0.978021978021978	strong	4.68132207758985	13
83	83	chr6	31239733	31239751	19	-	G	C	31239742	10	CTCF	JASPAR_2014	CTCF	MA0139.1	ctcctctccGcagaggccg	0.701535423253029	0.809595409677045	-4.53455707286107	3.65773665828657	NA	NA	0	0.991218441273326	strong	8.19229373114764	10
84	84	chr17	28088454	28088472	19	-	T	C	28088459	14	CTCF	JASPAR_2014	CTCF	MA0139.1	gggcgTcgccagcagttcg	0.771506197066598	0.806109795670404	0.77009963352783	3.39348367509851	NA	NA	0.0615384615384615	0.851648351648352	strong	2.62338404157068	14
85	85	chr4	57774826	57774844	19	+	C	T	57774843	18	CTCF	JASPAR_2014	CTCF	MA0139.1	ctgtcgccggaaggcgcCg	0.822849735532257	0.825576439718872	4.66257974782919	4.86929790830577	NA	NA	0.354625550660793	0.436123348017621	neut	0.20671816047658	18
86	86	chr16	3199710	3199728	19	+	C	T	3199713	4	CTCF	JASPAR_2014	CTCF	MA0139.1	gtgCgagcaggaggtgctg	0.785410463313708	0.744593027536123	1.8242163050351	-1.27025403785503	NA	NA	0.876232201533406	0.0394304490690033	strong	-3.09447034289013	4
87	87	chr17	61851674	61851692	19	+	T	G	61851686	13	CTCF	JASPAR_2014	CTCF	MA0139.1	tgggctccgggaTtcgctc	0.74812221883487	0.809870932534853	-1.00269735281814	3.67862472477172	NA	NA	0.00879120879120879	0.978021978021978	strong	4.68132207758986	13
88	88	chr8	56987223	56987241	19	+	C	G	56987240	18	CTCF	JASPAR_2014	CTCF	MA0139.1	tgtccgcacggaggagcCg	0.81317047941172	0.793629390542669	3.92877150055347	2.44731342213427	NA	NA	0.354625550660793	0.0803964757709251	neut	-1.4814580784192	18
89	89	chr19	41945820	41945838	19	+	T	A	41945837	18	CTCF	JASPAR_2014	CTCF	MA0139.1	taaccggaaggggccggTc	0.848912803100824	0.832850248050263	6.63848509561105	5.42074323387713	NA	NA	0.436123348017621	0.128854625550661	neut	-1.21774186173392	18
90	90	chr3	183354515	183354533	19	-	C	T	183354524	10	CTCF	JASPAR_2014	CTCF	MA0139.1	tcccgccccCttgaaggtg	0.799481868839862	0.731580483179532	2.89100421696411	-2.2567670764601	NA	NA	0.991218441273326	0.00548847420417124	strong	-5.14777129342421	10
91	91	chr6	109654203	109654221	19	-	A	G	109654221	1	CTCF	JASPAR_2014	CTCF	MA0139.1	ccctttcaccaggaggtcA	0.81223106042205	0.80622397383816	3.85755183308287	3.40213980322605	NA	NA	0.502738225629792	0.318729463307777	neut	-0.45541202985682	1
92	92	chr21	27254278	27254296	19	-	C	G	27254279	18	CTCF	JASPAR_2014	CTCF	MA0139.1	tCtagccaccaggtggcgg	0.834136610346625	0.853677699215677	5.51826552797702	6.99972360639623	NA	NA	0.0803964757709251	0.354625550660793	neut	1.48145807841921	18
93	93	chr17	80057086	80057104	19	+	C	T	80057099	14	CTCF	JASPAR_2014	CTCF	MA0139.1	cggacaaagggagCcgctg	0.768647382254238	0.797086123639079	0.55336584111454	2.70937687238172	NA	NA	0.00879120879120879	0.078021978021978	neut	2.15601103126718	14
