# Supplementary material for: Epigenetic profiling of growth plate chondrocytes sheds insight into regulatory genetic variation influencing height
Source: eLife. 2017 Dec 5;6:e29329. doi: 10.7554/eLife.29329 (PMC5716665; doi:10.7554/eLife.29329)
Supplement: Source code 1. [file elife-29329-code1.zip › Histogram_code/Other GWAS script.txt]

/cvar/jhlab/mguo/Capellini/ANALYSIS_011317/other_gwas/BMI/
#grep -wFf BMI_lead_snp.list SNP_gwas_mc_merge_nogc.tbl.uniq | cut -f1 | grep -wFf - /cvar/jhlab/snpsnap/data/step1/production_v2_QC_full_merged_duplicate_rm/EUR/ALL.chr_merged.phase3_shapeit2_mvncall_integrated_v5.20130502.genotypes.bim > 1KG_BMI.bim
#(echo "SNP\tChrom\tBP"; awk '{print $2"\tchr"$1"\t"$4}' 1KG_BMI.bim)

Crohn's
/cvar/jhlab/mguo/Capellini/ANALYSIS_011317/other_gwas/CD
grep -wFf CD_lead_snp.list  /cvar/jhlab/snpsnap/data/step1/production_v2_QC_full_merged_duplicate_rm/EUR/ALL.chr_merged.phase3_shapeit2_mvncall_integrated_v5.20130502.genotypes.bim > 1KG_CD.bim
(echo "SNP\tChrom\tBP"; awk '{print $2"\tchr"$1"\t"$4}' 1KG_CD.bim) > CD_summary_stats_gs.txt

Cholesterol
grep -wFf CHOL_lead_snp.list /cvar/jhlab/snpsnap/data/step1/production_v2_QC_full_merged_duplicate_rm/EUR/ALL.chr_merged.phase3_shapeit2_mvncall_integrated_v5.20130502.genotypes.bim > 1KG_CHOL.bim
(echo "SNP\tChrom\tBP"; awk '{print $2"\tchr"$1"\t"$4}' 1KG_CHOL.bim) > CHOL_summary_stats_gs.txt

Schizophrenia
grep -wFf SCZ_lead_snp.list  /cvar/jhlab/snpsnap/data/step1/production_v2_QC_full_merged_duplicate_rm/EUR/ALL.chr_merged.phase3_shapeit2_mvncall_integrated_v5.20130502.genotypes.bim > 1KG_SCZ.bim
(echo "SNP\tChrom\tBP"; awk '{print $2"\tchr"$1"\t"$4}' 1KG_SCZ.bim) > SCZ_summary_stats_gs.txt

Age at Menarche
grep -wFf menarche_lead_snp.list  /cvar/jhlab/snpsnap/data/step1/production_v2_QC_full_merged_duplicate_rm/EUR/ALL.chr_merged.phase3_shapeit2_mvncall_integrated_v5.20130502.genotypes.bim > 1KG_menarche.bim
(echo "SNP\tChrom\tBP"; awk '{print $2"\tchr"$1"\t"$4}' *bim) > menarche_summary_stats_gs.txt

CAD
grep -wFf CAD_lead_snp.list  /cvar/jhlab/snpsnap/data/step1/production_v2_QC_full_merged_duplicate_rm/EUR/ALL.chr_merged.phase3_shapeit2_mvncall_integrated_v5.20130502.genotypes.bim > 1KG_CAD.bim
(echo "SNP\tChrom\tBP"; awk '{print $2"\tchr"$1"\t"$4}' *.bim) > CAD_summary_stats_gs.txt

MCV
grep -wFf MCV_lead_snp.list  /cvar/jhlab/snpsnap/data/step1/production_v2_QC_full_merged_duplicate_rm/EUR/ALL.chr_merged.phase3_shapeit2_mvncall_integrated_v5.20130502.genotypes.bim > 1KG_MCV.bim
(echo "SNP\tChrom\tBP"; awk '{print $2"\tchr"$1"\t"$4}' *.bim) > MCV_summary_stats_gs.txt

T2D
grep -wFf T2D_lead_snp.list  /cvar/jhlab/snpsnap/data/step1/production_v2_QC_full_merged_duplicate_rm/EUR/ALL.chr_merged.phase3_shapeit2_mvncall_integrated_v5.20130502.genotypes.bim > 1KG_T2D.bim
(echo "SNP\tChrom\tBP"; awk '{print $2"\tchr"$1"\t"$4}' *.bim) > T2D_summary_stats_gs.txt
