# Supplementary material for: Epigenetic profiling of growth plate chondrocytes sheds insight into regulatory genetic variation influencing height
Source: eLife. 2017 Dec 5;6:e29329. doi: 10.7554/eLife.29329 (PMC5716665; doi:10.7554/eLife.29329)
Supplement: Supplementary file 1. — Column headings are self-explanatory. See Materials and methods for details. [file elife-29329-supp1.xlsx]

## Sheet: Sheet1
Library_Sample	Index	Platform	Read Length	Reads	% Bases >= Q30	Barcode Primer #	Barcode Primer	Description
Proximal_Femur_1	TAAGGCGA	NextSeq High 2 x 37 (75cycle)	2x75bp	128124389	95.34	Ad2.1	CAAGCAGAAGACGGCATACGAGATTCGCCTTAGTCTCGTGGGCTCGGAGATGT	ATAC-seq on growth plate chondrocytes from the proximal femur at E15.5 (50,000 cells), biological replicate #1
Distal_Femur_2	CGTACTAG	NextSeq High 2 x 37 (75cycle)	2x75bp	94129765	95.38	Ad2.2	CAAGCAGAAGACGGCATACGAGATCTAGTACGGTCTCGTGGGCTCGGAGATGT	ATAC-seq on growth plate chondrocytes from the distal femur at E15.5 (50,000 cells), biological replicate #1
Proximal_Femur_3	AGGCAGAA	NextSeq High 2 x 37 (75cycle)	2x75bp	89356201	95.22	Ad2.3	CAAGCAGAAGACGGCATACGAGATTTCTGCCTGTCTCGTGGGCTCGGAGATGT	ATAC-seq on growth plate chondrocytes from the proximal femur at E15.5 (50,000 cells), biological replicate #2
Distal_Femur_4	TCCTGAGC	NextSeq High 2 x 37 (75cycle)	2x75bp	95399045	95.42	Ad2.4	CAAGCAGAAGACGGCATACGAGATGCTCAGGAGTCTCGTGGGCTCGGAGATGT	ATAC-seq on growth plate chondrocytes from the distal femur at E15.5 (50,000 cells), biological replicate #2
