# Supplementary material for: Epigenetic profiling of growth plate chondrocytes sheds insight into regulatory genetic variation influencing height
Source: eLife. 2017 Dec 5;6:e29329. doi: 10.7554/eLife.29329 (PMC5716665; doi:10.7554/eLife.29329)
Supplement: Supplementary file 2. — Data used to generate this table are hg19 liftover ATAC-seq coordinates from the entire proximal femur ATAC-seq analysis. Table shows top 50 hits per each category. See great.stanford.edu for details on column headings. [file elife-29329-supp2.xlsx]

## Sheet: shown-MultipleOntologies
# Ontology	Term Name	Binom Raw P-Value	Binom FDR Q-Val	Binom Fold Enrichment
GO Molecular Function	transforming growth factor beta receptor activity, type I	7.39584e-09	4.62302e-07	3.73861
	U3 snoRNA binding	1.2817e-08	7.62408e-07	12.6472
	U2 snRNA binding	1.2817e-08	7.62408e-07	12.6472
	exoribonuclease II activity	1.2817e-08	7.62408e-07	12.6472
	cAMP response element binding	2.1454e-08	1.19882e-06	3.14875
	cyclin binding	2.54047e-08	1.37783e-06	2.18285
	hepatocyte growth factor-activated receptor activity	6.28023e-08	3.21687e-06	8.05976
	ubiquitin-protein ligase regulator activity	8.22006e-08	4.04208e-06	2.53543
	single-stranded DNA 3'-5' exodeoxyribonuclease activity	1.19141e-07	5.78148e-06	9.92357
	protein tyrosine kinase collagen receptor activity	2.4139e-07	1.08567e-05	7.09402
	ligase regulator activity	2.75644e-07	1.22479e-05	2.42144
	titin binding	3.15344e-07	1.36822e-05	2.50163
	U1 snRNA binding	4.69888e-07	1.94713e-05	8.52314
	3'-5'-exodeoxyribonuclease activity	5.23922e-07	2.14692e-05	7.37036
	mitogen-activated protein kinase kinase binding	1.09156e-06	4.10784e-05	2.47415
	interleukin-1, Type I, activating receptor activity	2.35626e-06	8.35566e-05	7.10259
	glucocorticoid receptor binding	3.21872e-06	0.000113054	2.24378
	BH domain binding	6.08641e-06	0.000202222	3.42183
	nitric-oxide synthase regulator activity	7.77837e-06	0.000256131	2.66893
	beta-mannosidase activity	8.06563e-06	0.00026093	6.16004
GO Biological Process	cell-substrate junction assembly	4.09462e-15	1.6316e-13	2.3729
	cartilage condensation	3.96443e-13	1.30564e-11	2.20977
	positive regulation of chondrocyte differentiation	4.97728e-13	1.60875e-11	2.21072
	extrinsic apoptotic signaling pathway	5.82033e-13	1.86967e-11	2.10979
	cell dedifferentiation	7.80306e-12	2.25038e-10	7.63601
	regulation of cellular senescence	1.60795e-11	4.41763e-10	2.6323
	regulation of cell aging	2.83954e-11	7.50501e-10	2.51074
	negative regulation of cellular senescence	2.8963e-11	7.63571e-10	4.25234
	response to laminar fluid shear stress	8.06126e-11	2.05267e-09	2.75531
	response to gonadotropin stimulus	1.37088e-10	3.42391e-09	2.11968
	chondrocyte proliferation	2.81403e-10	6.8802e-09	3.77718
	hemidesmosome assembly	3.79619e-10	9.04844e-09	3.17122
	regulation of polysaccharide metabolic process	4.0077e-10	9.50918e-09	2.00308
	forebrain radial glial cell differentiation	4.50498e-10	1.05928e-08	3.15223
	muscle cell migration	1.32971e-09	2.95364e-08	3.62996
	negative regulation of smooth muscle cell proliferation	2.99498e-09	6.38115e-08	2.02124
	lateral ventricle development	4.90152e-09	1.01733e-07	3.21598
	negative regulation of cell aging	6.54885e-09	1.35119e-07	3.31388
	regulation of membrane depolarization	1.21924e-08	2.46206e-07	2.11401
	negative regulation of cytokine production involved in immune response	1.58764e-08	3.15714e-07	3.12497
Human Phenotype	Abnormality involving the epiphyses of the limbs	7.10283e-15	2.1827e-11	2.09922
	Metaphyseal widening	1.11671e-14	2.28776e-11	2.09256
	Abnormality of the epiphysis of the femoral head	1.29566e-13	1.99078e-10	2.77058
	Abnormality of femoral epiphyses	1.40231e-13	1.72372e-10	2.53052
	Abnormality of the femoral head	9.06388e-13	6.18963e-10	2.65454
	Short hallux	1.63868e-11	7.74718e-09	2.32507
	Abnormality of the proximal phalanges of the hand	2.2041e-11	9.676e-09	2.6843
	Spinal rigidity	5.01471e-11	1.62213e-08	3.13299
	Aplasia/Hypoplasia of the hallux	8.87034e-11	2.18068e-08	2.24194
	Flat capital femoral epiphysis	3.63508e-10	7.44707e-08	3.23148
	C1-C2 vertebral abnormality	4.6247e-10	8.35983e-08	6.02351
	Ankle contracture	8.77794e-10	1.54141e-07	4.13394
	Abnormality of the epiphyses of the phalanges of the hand	9.77095e-10	1.58032e-07	2.16014
	Abnormality of the epiphyses of the middle phalanges of the hand	2.21915e-09	3.32656e-07	2.52899
	Increased laxity of ankles	2.51679e-09	3.51549e-07	5.16525
	Increased laxity of fingers	2.51679e-09	3.51549e-07	5.16525
	Hyperextensibility at wrists	2.51679e-09	3.51549e-07	5.16525
	C1-C2 subluxation	9.55086e-09	1.06726e-06	6.4499
	Short femoral neck	3.23947e-08	2.84425e-06	2.44511
	Type 1 muscle fiber predominance	3.72941e-08	3.18347e-06	3.4559
