# Supplementary material for: Epigenetic profiling of growth plate chondrocytes sheds insight into regulatory genetic variation influencing height
Source: eLife. 2017 Dec 5;6:e29329. doi: 10.7554/eLife.29329 (PMC5716665; doi:10.7554/eLife.29329)
Supplement: Supplementary file 3. — Data used to generate this table are hg19 liftover ATAC-seq coordinates from the entire distal femur ATAC-seq analysis. Table shows top 50 hits per each category. See great.stanford.edu for details on column headings. [file elife-29329-supp3.xlsx]

## Sheet: shown-MultipleOntologies
# Ontology	Term Name	Binom Raw P-Value	Binom FDR Q-Val	Binom Fold Enrichment
GO Molecular Function	hepatocyte growth factor-activated receptor activity	9.91928e-11	1.04521e-08	9.85975
	transforming growth factor beta receptor activity, type I	3.01698e-09	2.27074e-07	3.78952
	exoribonuclease II activity	1.56573e-08	1.08951e-06	12.3774
	U2 snRNA binding	1.56573e-08	1.08951e-06	12.3774
	U3 snoRNA binding	1.56573e-08	1.08951e-06	12.3774
	nitric-oxide synthase regulator activity	5.06116e-08	3.01058e-06	3.09569
	single-stranded DNA 3'-5' exodeoxyribonuclease activity	1.44928e-07	7.63562e-06	9.71185
	ubiquitin-protein ligase regulator activity	1.45654e-07	7.56578e-06	2.48134
	vascular endothelial growth factor receptor 2 binding	1.97354e-07	9.97041e-06	3.35254
	cyclin binding	2.49048e-07	1.22465e-05	2.06847
	transforming growth factor beta-activated receptor activity	2.81546e-07	1.36624e-05	2.00871
	ligase regulator activity	4.80457e-07	2.24294e-05	2.36978
	titin binding	5.34969e-07	2.4662e-05	2.44826
	U1 snRNA binding	5.69751e-07	2.59413e-05	8.3413
	3'-5'-exodeoxyribonuclease activity	6.44934e-07	2.90063e-05	7.21311
	type II transforming growth factor beta receptor binding	9.1271e-07	3.86905e-05	2.61214
	cAMP response element binding	9.82552e-07	4.07152e-05	2.80143
	interleukin-11 receptor binding	1.04722e-06	4.198e-05	55.6823
	exoribonuclease activity, producing 5'-phosphomonoesters	1.33866e-06	5.19683e-05	2.0428
	vascular endothelial growth factor receptor binding	1.84815e-06	7.02678e-05	2.56897
GO Biological Process	collagen fibril organization	7.81877e-15	3.05723e-13	2.07138
	positive regulation of chondrocyte differentiation	7.79396e-13	2.66783e-11	2.18436
	extrinsic apoptotic signaling pathway	2.17707e-12	7.03671e-11	2.06478
	regulation of actin filament depolymerization	6.51383e-12	1.99426e-10	2.48348
	actin filament capping	8.39159e-12	2.53937e-10	2.75138
	cell-substrate junction assembly	2.39869e-11	6.95621e-10	2.1251
	response to gonadotropin stimulus	3.91084e-11	1.11555e-09	2.14361
	cell dedifferentiation	8.57843e-11	2.37556e-09	7.09944
	negative regulation of actin filament depolymerization	1.04258e-10	2.86434e-09	2.45154
	cartilage condensation	1.32275e-10	3.5869e-09	2.03905
	response to fluid shear stress	1.35959e-10	3.67724e-09	2.03796
	negative regulation of cellular senescence	2.07701e-10	5.44825e-09	4.03156
	response to follicle-stimulating hormone stimulus	8.43948e-10	2.03483e-08	2.57644
	positive regulation of protein dephosphorylation	1.26818e-09	2.97524e-08	2.7866
	regulation of cellular senescence	1.60998e-09	3.71864e-08	2.41513
	lymphocyte apoptotic process	2.70271e-09	6.055e-08	2.48961
	FasL biosynthetic process	2.78183e-09	6.21891e-08	6.53213
	positive regulation of dephosphorylation	3.08713e-09	6.84282e-08	2.70638
	response to laminar fluid shear stress	3.3414e-09	7.34404e-08	2.54944
	regulation of cell aging	5.70786e-09	1.20141e-07	2.2765
Human Phenotype	Metaphyseal widening	1.1815e-14	3.63075e-11	2.07825
	Short hallux	3.69982e-14	7.57971e-11	2.5002
	Aplasia/Hypoplasia of the hallux	2.59974e-13	2.663e-10	2.41081
	Spinal rigidity	9.92999e-11	5.08581e-08	3.06614
	Abnormality of the epiphyses of the middle phalanges of the hand	2.57806e-10	9.90297e-08	2.61254
	Broad long bones	5.14941e-10	1.75824e-07	2.9081
	Abnormality of the proximal phalanges of the hand	9.10129e-10	2.79683e-07	2.49783
	Sclerosis of the phalanges of the hand	1.13527e-09	3.17153e-07	2.95694
	Sclerosis of hand bones	1.40779e-09	3.32781e-07	2.93502
	Triangular shaped phalanges of the hand	2.49724e-09	4.95098e-07	2.96573
	Abnormality of the epiphyses of the phalanges of the hand	5.23825e-09	8.70116e-07	2.08695
	Flat capital femoral epiphysis	6.65123e-09	1.02196e-06	3.00441
	Papillary renal cell carcinoma	8.82939e-09	1.23331e-06	7.03867
	Nasal obstruction	2.02551e-08	2.44093e-06	3.1567
	Abnormality of femoral epiphyses	2.41927e-08	2.85939e-06	2.08864
	Abnormality of the 2nd finger	2.82259e-08	3.27314e-06	2.03337
	Acanthosis nigricans	1.2336e-07	1.1316e-05	2.291
	Patchy osteosclerosis	1.27507e-07	1.15244e-05	3.53581
	Short 2nd finger	1.71873e-07	1.50905e-05	2.26529
	Abnormality of the phalanges of the 2nd finger	1.83886e-07	1.59178e-05	2.06013
