# Supplementary material for: Epigenetic profiling of growth plate chondrocytes sheds insight into regulatory genetic variation influencing height
Source: eLife. 2017 Dec 5;6:e29329. doi: 10.7554/eLife.29329 (PMC5716665; doi:10.7554/eLife.29329)
Supplement: Supplementary file 4. — Data used to generate this table are hg19 liftover ATAC-seq coordinates from the entire union (proximal plus distal) femur ATAC-seq analysis. Table shows top 50 hits per each category. See great.stanford.edu for details on column headings. [file elife-29329-supp4.xlsx]

## Sheet: GREAT_IDR0
# Ontology	Term Name	Binom Raw P-Value	Binom FDR Q-Val	Binom Fold Enrichment
GO Molecular Function	transforming growth factor beta receptor activity, type I	1.20336e-10	8.53457e-09	3.72469
	hepatocyte growth factor-activated receptor activity	1.81132e-10	1.26041e-08	8.56507
	cyclin binding	2.4409e-09	1.4289e-07	2.1264
	ubiquitin-protein ligase regulator activity	5.12838e-09	2.78139e-07	2.49075
	nitric-oxide synthase regulator activity	7.31797e-09	3.9114e-07	2.99383
	vascular endothelial growth factor receptor 2 binding	8.01352e-09	4.22198e-07	3.36036
	U2 snRNA binding	9.24417e-09	4.80176e-07	11.0881
	exoribonuclease II activity	9.24417e-09	4.80176e-07	11.0881
	U3 snoRNA binding	9.24417e-09	4.80176e-07	11.0881
	cAMP response element binding	1.80705e-08	8.76896e-07	2.88987
	ligase regulator activity	2.22651e-08	1.06641e-06	2.37876
	single-stranded DNA 3'-5' exodeoxyribonuclease activity	1.03987e-07	4.45936e-06	8.70022
	titin binding	2.02781e-07	8.21819e-06	2.34278
	type II transforming growth factor beta receptor binding	3.13378e-07	1.22951e-05	2.50272
	protein tyrosine kinase collagen receptor activity	3.99649e-07	1.55148e-05	6.12526
	U1 snRNA binding	4.59053e-07	1.76353e-05	7.47244
	vascular endothelial growth factor receptor binding	5.82795e-07	2.21582e-05	2.47255
	platelet-derived growth factor receptor binding	5.85259e-07	2.20249e-05	2.08575
	3'-5'-exodeoxyribonuclease activity	6.93548e-07	2.58364e-05	6.40836
	NADP-retinol dehydrogenase activity	1.02591e-06	3.74608e-05	3.57865
GO Biological Process	cell-substrate junction assembly	2.67199e-16	9.55326e-15	2.26593
	extrinsic apoptotic signaling pathway	1.92478e-14	5.98057e-13	2.0471
	positive regulation of chondrocyte differentiation	2.234e-14	6.92076e-13	2.13472
	response to gonadotropin stimulus	6.54664e-14	1.90913e-12	2.17749
	cartilage condensation	8.74553e-13	2.31148e-11	2.04638
	regulation of actin filament depolymerization	9.8494e-13	2.59012e-11	2.37785
	cell dedifferentiation	1.26705e-12	3.27425e-11	6.99897
	response to follicle-stimulating hormone stimulus	7.27857e-12	1.74686e-10	2.59419
	negative regulation of cellular senescence	8.92455e-12	2.13698e-10	3.91877
	actin filament capping	1.38978e-11	3.28264e-10	2.53458
	response to laminar fluid shear stress	2.02889e-11	4.6966e-10	2.59532
	negative regulation of actin filament depolymerization	3.93555e-11	8.81699e-10	2.32432
	regulation of cellular senescence	4.61978e-11	1.03057e-09	2.39303
	regulation of cell aging	3.68688e-10	7.51777e-09	2.23654
	regulation of membrane depolarization	4.46305e-10	9.04742e-09	2.08834
	forebrain radial glial cell differentiation	1.34058e-09	2.55861e-08	2.81878
	regulation of toll-like receptor signaling pathway	1.56611e-09	2.93013e-08	2.12537
	chondrocyte proliferation	1.76535e-09	3.26778e-08	3.28417
	lateral ventricle development	1.78116e-09	3.29121e-08	3.00261
	positive regulation of protein dephosphorylation	2.11805e-09	3.8999e-08	2.55911
Human Phenotype	Metaphyseal widening	1.64742e-18	5.06252e-15	2.11257
	Spinal rigidity	1.43804e-13	1.10477e-10	3.14846
	Short hallux	4.68041e-13	2.61507e-10	2.26494
	Abnormality of femoral epiphyses	4.82004e-13	2.46866e-10	2.30848
	Aplasia/Hypoplasia of the hallux	3.51981e-12	1.13857e-09	2.18396
	Abnormality of the epiphysis of the femoral head	1.353e-11	3.61545e-09	2.39482
	Abnormality of the femoral head	9.25627e-11	1.77778e-08	2.29452
	Abnormality of the proximal phalanges of the hand	9.62788e-11	1.79312e-08	2.42003
	Abnormality of the epiphyses of the middle phalanges of the hand	1.18632e-10	2.08317e-08	2.46359
	Abnormality of the epiphyses of the phalanges of the hand	3.41729e-10	5.1226e-08	2.05277
	C1-C2 vertebral abnormality	7.16906e-10	8.99205e-08	5.28095
	Flat capital femoral epiphysis	8.8294e-10	1.08531e-07	2.8975
	Sclerosis of the phalanges of the hand	9.44608e-10	1.13834e-07	2.74413
	Sclerosis of hand bones	1.19546e-09	1.33587e-07	2.72379
	Broad long bones	1.84123e-09	1.9853e-07	2.62578
	Ankle contracture	2.13357e-09	2.26085e-07	3.64786
	Triangular shaped phalanges of the hand	4.3595e-09	4.32153e-07	2.70982
	Papillary renal cell carcinoma	1.98031e-08	1.60144e-06	6.11442
	Hyperextensibility at wrists	2.54791e-08	1.90969e-06	4.31285
	Increased laxity of fingers	2.54791e-08	1.90969e-06	4.31285
