# Supplementary material for: Epigenetic profiling of growth plate chondrocytes sheds insight into regulatory genetic variation influencing height
Source: eLife. 2017 Dec 5;6:e29329. doi: 10.7554/eLife.29329 (PMC5716665; doi:10.7554/eLife.29329)
Supplement: Supplementary file 5. — Columns 1–5: Data on the location (chrom, start and end), gene and reference for published growth plate chondrocyte enhancers in mouse and humans. Column 6: Data on the location of overlapping proximal and distal femur union ATAC-seq set in mm9 coordinates. [file elife-29329-supp5.xlsx]

## Sheet: Published Enhancers & ATAC-seq
Chrom	Start (mm9	End (mm9)	Gene	Reference	Union ATAC-seq Peak (mm9)
chr1	24237068	24237799	Col9a1	Cell Rep. 12(2):229, 2015	chr1:24237068-24237799
chr4	130500143	130500175	Matn1	Biochem J 389:705, 2005; Mol Cell Biol 31:686, 2011	No
chr7	86188647	86188951	Acan	Mol Cell Biol 28:4999, 2008	chr7:86188430-86189325
chr7	86188357	86189293	Acan	Mol Cell Biol 28:4999, 2008	chr7:86188430-86189325
chr7	124628387	124629155	Xylt1	Cell Rep. 12(2):229, 2015	chr7:124628373-124629282
chr7	137327219	137327957	Fgfr2	Cell Rep. 12(2):229, 2015	chr7:137327373-137327911
chr8	110006894	110007662	Wwp2	Cell Rep. 12(2):229, 2015	No
chr9	56729236	56729920	Cspg4	Cell Rep. 12(2):229, 2015	chr9:56728375-56730047
chr11	112572641	112573424	Sox9	Nucleic Acids Res 41:4459, 2013	No
chr12	8968328	8968832	Matn3	Cell Rep. 12(2):229, 2015	chr12:8967848-8968966
chr12	8960637	8961773	Matn3	Cell Rep. 12(2):229, 2015	chr12:8960677-8961734
chr15	97832839	97832886	Col2a1	J Cell Biol 141:1291, 1998; J Biol Chem ;273:14989, 1998; Mol Cell Biol 16:4512, 1996	No
chr15	97827970	97828755	Col2a1	J Cell Biol 141:1291, 1998; J Biol Chem ;273:14989, 1998; Mol Cell Biol 16:4512, 1996	No
chr15	97832440	97833090	Col2a1	J Cell Biol 141:1291, 1998; J Biol Chem ;273:14989, 1998; Mol Cell Biol 16:4512, 1996	No
chr15	97844687	97845153	Col2a1	J Cell Biol 141:1291, 1998; J Biol Chem ;273:14989, 1998; Mol Cell Biol 16:4512, 1996	chr15:97844560-97845158
chr15	97850286	97851028	Col2a1	J Cell Biol 141:1291, 1998; J Biol Chem ;273:14989, 1998; Mol Cell Biol 16:4512, 1996	No
chr15	97856636	97857292	Col2a1	J Cell Biol 141:1291, 1998; J Biol Chem ;273:14989, 1998; Mol Cell Biol 16:4512, 1996	No
chr15	97861119	97861708	Col2a1	J Cell Biol 141:1291, 1998; J Biol Chem ;273:14989, 1998; Mol Cell Biol 16:4512, 1996	No
chr15	97863839	97864248	Col2a1	J Cell Biol 141:1291, 1998; J Biol Chem ;273:14989, 1998; Mol Cell Biol 16:4512, 1996	No
chr15	97879378	97880244	Col2a1	J Cell Biol 141:1291, 1998; J Biol Chem ;273:14989, 1998; Mol Cell Biol 16:4512, 1996	chr15:97879360-97880193
chr16	94054974	94056076	Sim2	Cell Rep. 12(2):229, 2015	chr16:94055159-94056177
chr17	34175631	34176752	Col11a2	Nucleic Acids Res 31:1541, 2003	chr17:34175400-34176564
chr17	34177849	34178532	Col11a2	Nucleic Acids Res 31:1541, 2003	No
chr17	34178015	34178071	Col11a2	J Biol Chem 275:12712, 2000	No
chr17	34175463	34175518	Col11a2	J Biol Chem 273:14998, 1998	chr17:34175400-34176564
chr17	34175568	34175617	Col11a2	J Biol Chem 273:14998, 1998	chr17:34175400-34176564
