# Supplementary material for: Epigenetic profiling of growth plate chondrocytes sheds insight into regulatory genetic variation influencing height
Source: eLife. 2017 Dec 5;6:e29329. doi: 10.7554/eLife.29329 (PMC5716665; doi:10.7554/eLife.29329)
Supplement: Supplementary file 6. — Columns: Lead rsID and Lead SNP (chr:position:reference:alternate) represent information for each index SNP from Wood et al., 2014. Similarly, LD rsID and LD SNP represent information for each proxy SNP (r2 >0.5 to lead SNP). r2 shows the LD correlation between the lead SNP and proxy SNP. GWAS p value shows the p value from Wood et al., 2014 for the lead SNP. PICS Score represents the credible set probability. PICS Credible Set shows whether that SNP is present in the 95% credible set (1 for present, 0 for absent). ATAC-seq distal, proximal, and union show whether the proxy SNP overlaps a respective ATAC-seq peak lifted over to human. For proxy SNPs that do overlap, the position of the ATAC-seq peaks is shown; otherwise, ‘NA’ represents lack of overlap. Expressed genes represents whether there is a differentially expressed growth plate gene (±100 kb) from the locus based on data from Lui et al., 2012. All positions are based on the human hg19 reference genome. [file elife-29329-supp6.xlsx]

## Sheet: Supplemental Table 6
Lead rsID	Lead SNP	LD rsID	LD SNP	r2	GWAS p-value	PICS score	PICS Credible Set	SNPSNAP	ATAC-seq distal	ATAC-seq proximal	ATAC-seq union	Expressed genes (+/- 100 kb)
rs425277	1:2069172:T:C	rs10910029	1:2035379:A:G	0.521437	4.8e-17	0	0	1	NA	NA	NA	NA
rs425277	1:2069172:T:C	rs10910030	1:2035684:C:T	0.525816	4.8e-17	0	0	1	NA	NA	NA	NA
rs425277	1:2069172:T:C	rs10752741	1:2035799:G:A	0.530844	4.8e-17	0	0	1	NA	NA	NA	NA
rs425277	1:2069172:T:C	rs10752742	1:2035977:G:T	0.529824	4.8e-17	0	0	1	NA	NA	NA	NA
rs425277	1:2069172:T:C	rs10797413	1:2036263:G:A	0.53675	4.8e-17	0	0	1	NA	NA	NA	NA
rs425277	1:2069172:T:C	rs3128334	1:2038662:G:A	0.615032	4.8e-17	0	0	1	NA	NA	NA	NA
rs425277	1:2069172:T:C	rs12410859	1:2038732:T:C	0.890092	4.8e-17	0.0032	0	1	NA	NA	NA	NA
rs425277	1:2069172:T:C	rs908744	1:2038893:G:A	0.558753	4.8e-17	0	0	1	NA	NA	NA	NA
rs425277	1:2069172:T:C	rs16824792	1:2039521:G:T	0.561205	4.8e-17	0	0	1	NA	NA	NA	NA
rs425277	1:2069172:T:C	rs4648807	1:2040898:T:C	0.561205	4.8e-17	0	0	1	NA	NA	NA	NA
rs425277	1:2069172:T:C	rs10910046	1:2041155:C:T	0.552972	4.8e-17	0	0	1	NA	NA	NA	NA
rs425277	1:2069172:T:C	rs12059660	1:2041461:C:T	0.548188	4.8e-17	0	0	1	NA	NA	NA	NA
rs425277	1:2069172:T:C	rs138692430	1:2041913:GGGT:G	0.908001	4.8e-17	0.0043	0	1	NA	NA	NA	NA
rs425277	1:2069172:T:C	rs17372341	1:2042350:A:G	0.865505	4.8e-17	0.0021	0	1	NA	NA	NA	NA
rs425277	1:2069172:T:C	rs11584491	1:2042543:A:G	0.564806	4.8e-17	0	0	1	NA	NA	NA	NA
rs425277	1:2069172:T:C	rs6603813	1:2043080:G:T	0.821611	4.8e-17	0.0009	0	1	NA	NA	NA	NA
rs425277	1:2069172:T:C	rs7546523	1:2043792:A:G	0.930769	4.8e-17	0.0065	0	1	NA	NA	NA	NA
rs425277	1:2069172:T:C	rs925905	1:2044037:T:C	0.575801	4.8e-17	0	0	1	NA	NA	NA	NA
rs425277	1:2069172:T:C	rs925906	1:2044054:A:C	0.583085	4.8e-17	0	0	1	NA	NA	NA	NA
rs425277	1:2069172:T:C	rs3107142	1:2044542:T:C	0.570805	4.8e-17	0	0	1	NA	NA	NA	NA
rs425277	1:2069172:T:C	rs1467217	1:2045165:G:A	0.558753	4.8e-17	0	0	1	NA	NA	NA	NA
rs425277	1:2069172:T:C	rs3107143	1:2045372:G:C	0.563153	4.8e-17	0	0	1	NA	NA	NA	NA
rs425277	1:2069172:T:C	rs61775448	1:2045376:A:G	0.563153	4.8e-17	0	0	1	NA	NA	NA	NA
rs425277	1:2069172:T:C	rs3107144	1:2045380:C:A	0.563153	4.8e-17	0	0	1	NA	NA	NA	NA
rs425277	1:2069172:T:C	rs78395918	1:2045876:A:G	0.921608	4.8e-17	0.0055	0	1	NA	NA	NA	NA
rs425277	1:2069172:T:C	rs3128337	1:2045882:A:G	0.564205	4.8e-17	0	0	1	NA	NA	NA	NA
rs425277	1:2069172:T:C	rs78609670	1:2045886:T:G	0.921608	4.8e-17	0.0055	0	1	NA	NA	NA	NA
rs425277	1:2069172:T:C	rs3128338	1:2046786:G:A	0.56237	4.8e-17	0	0	1	NA	NA	NA	NA
rs425277	1:2069172:T:C	rs3128339	1:2046938:G:T	0.572611	4.8e-17	0	0	1	NA	NA	NA	NA
rs425277	1:2069172:T:C	rs3107145	1:2047547:G:A	0.593346	4.8e-17	0	0	1	NA	NA	NA	NA
rs425277	1:2069172:T:C	rs3107147	1:2048729:G:A	0.577471	4.8e-17	0	0	1	NA	NA	NA	NA
rs425277	1:2069172:T:C	rs201109936	1:2049436:T:TC	0.571114	4.8e-17	0	0	1	NA	NA	NA	NA
rs425277	1:2069172:T:C	rs3128290	1:2049508:G:T	0.584661	4.8e-17	0	0	1	NA	NA	NA	NA
rs425277	1:2069172:T:C	rs3107148	1:2049599:T:C	0.593346	4.8e-17	0	0	1	NA	NA	NA	NA
rs425277	1:2069172:T:C	rs3107149	1:2050195:A:T	0.524043	4.8e-17	0	0	1	NA	NA	NA	NA
rs425277	1:2069172:T:C	rs71578359	1:2050502:C:CT	0.593346	4.8e-17	0	0	1	NA	NA	NA	NA
rs425277	1:2069172:T:C	rs3107151	1:2051513:T:G	0.586007	4.8e-17	0	0	1	NA	NA	NA	NA
rs425277	1:2069172:T:C	rs78665901	1:2052513:G:A	0.917226	4.8e-17	0.0051	0	1	NA	NA	NA	NA
rs425277	1:2069172:T:C	rs183816139	1:2054863:C:T	0.531941	4.8e-17	0	0	1	NA	NA	NA	NA
rs425277	1:2069172:T:C	1:2054883	1:2054883:T:C	0.628115	4.8e-17	0	0	1	NA	NA	NA	NA
rs425277	1:2069172:T:C	rs74747369	1:2055850:A:G	0.879453	4.8e-17	0.0026	0	1	NA	NA	NA	NA
rs425277	1:2069172:T:C	rs12401379	1:2058580:C:G	0.939849	4.8e-17	0.0077	1	1	NA	NA	NA	NA
rs425277	1:2069172:T:C	rs56348719	1:2058782:CA:C	0.566512	4.8e-17	0	0	1	NA	NA	NA	NA
rs425277	1:2069172:T:C	rs55826501	1:2059143:A:G	0.939849	4.8e-17	0.0077	1	1	NA	NA	NA	NA
rs425277	1:2069172:T:C	rs3107156	1:2060630:T:C	0.593346	4.8e-17	0	0	1	NA	NA	NA	NA
rs425277	1:2069172:T:C	rs10797427	1:2060732:C:T	0.568944	4.8e-17	0	0	1	NA	NA	NA	NA
rs425277	1:2069172:T:C	rs3107157	1:2061969:T:C	0.537457	4.8e-17	0	0	1	NA	NA	NA	NA
rs425277	1:2069172:T:C	rs1401138	1:2063149:T:C	0.949228	4.8e-17	0.0093	1	1	NA	NA	NA	NA
rs425277	1:2069172:T:C	rs2222217	1:2063164:G:A	0.546821	4.8e-17	0	0	1	NA	NA	NA	NA
rs425277	1:2069172:T:C	rs3128293	1:2065339:A:G	0.6439	4.8e-17	0	0	1	NA	NA	NA	NA
rs425277	1:2069172:T:C	rs3128294	1:2065343:G:C	0.6439	4.8e-17	0	0	1	NA	NA	NA	NA
rs425277	1:2069172:T:C	rs74877653	1:2065949:T:C	0.990682	4.8e-17	0.0263	1	1	NA	NA	NA	NA
rs425277	1:2069172:T:C	rs77665022	1:2065958:T:C	0.990682	4.8e-17	0.0263	1	1	NA	NA	NA	NA
rs425277	1:2069172:T:C	rs3128295	1:2068480:C:T	0.624684	4.8e-17	0	0	1	NA	NA	NA	NA
rs425277	1:2069172:T:C	rs56383911	1:2068714:A:G	0.867546	4.8e-17	0.0021	0	1	NA	NA	NA	NA
rs425277	1:2069172:T:C	rs425277	1:2069172:T:C	1	4.8e-17	0.0529	1	1	NA	NA	NA	NA
rs425277	1:2069172:T:C	rs411021	1:2070321:T:C	0.986216	4.8e-17	0.0225	1	1	NA	NA	NA	NA
rs425277	1:2069172:T:C	rs424079	1:2071340:C:A	0.629315	4.8e-17	0	0	1	NA	NA	NA	NA
rs425277	1:2069172:T:C	rs436045	1:2071556:A:G	0.986216	4.8e-17	0.0225	1	1	NA	NA	NA	NA
rs425277	1:2069172:T:C	rs364677	1:2071765:A:G	0.629315	4.8e-17	0	0	1	NA	NA	NA	NA
rs425277	1:2069172:T:C	rs144339432	1:2072784:CTT:C	0.986216	4.8e-17	0.0225	1	1	NA	NA	NA	NA
rs425277	1:2069172:T:C	rs2945573	1:2073000:A:G	0.986216	4.8e-17	0.0225	1	1	NA	NA	NA	NA
rs425277	1:2069172:T:C	rs451061	1:2075068:C:G	0.629315	4.8e-17	0	0	1	NA	NA	NA	NA
rs425277	1:2069172:T:C	rs427811	1:2075560:G:T	0.986216	4.8e-17	0.0225	1	1	NA	NA	NA	NA
rs425277	1:2069172:T:C	rs377283	1:2075570:C:T	0.636995	4.8e-17	0	0	1	NA	NA	NA	NA
rs425277	1:2069172:T:C	rs2503705	1:2076741:G:A	0.614177	4.8e-17	0	0	1	NA	NA	NA	NA
rs425277	1:2069172:T:C	rs383968	1:2077128:G:A	0.636995	4.8e-17	0	0	1	NA	NA	NA	NA
rs425277	1:2069172:T:C	rs421992	1:2077260:T:C	0.977139	4.8e-17	0.0173	1	1	NA	NA	NA	NA
rs425277	1:2069172:T:C	rs385039	1:2077409:G:A	0.986216	4.8e-17	0.0225	1	1	NA	NA	NA	NA
rs425277	1:2069172:T:C	rs2257684	1:2077872:G:A	0.636995	4.8e-17	0	0	1	NA	NA	NA	NA
rs425277	1:2069172:T:C	rs809912	1:2078385:T:C	0.986216	4.8e-17	0.0225	1	1	NA	NA	NA	NA
rs425277	1:2069172:T:C	rs196128	1:2078444:G:T	0.986216	4.8e-17	0.0225	1	1	NA	NA	NA	NA
rs425277	1:2069172:T:C	rs262676	1:2078482:A:T	0.986216	4.8e-17	0.0225	1	1	NA	NA	NA	NA
rs425277	1:2069172:T:C	rs196127	1:2078557:A:T	0.986216	4.8e-17	0.0225	1	1	NA	NA	NA	NA
rs425277	1:2069172:T:C	rs12082939	1:2078922:T:C	0.614177	4.8e-17	0	0	1	NA	NA	NA	NA
rs425277	1:2069172:T:C	rs262675	1:2079682:G:A	0.897903	4.8e-17	0.0036	0	1	NA	NA	NA	NA
rs425277	1:2069172:T:C	rs262672	1:2080813:T:G	0.986216	4.8e-17	0.0225	1	1	NA	NA	NA	NA
rs425277	1:2069172:T:C	rs262671	1:2081517:A:C	0.981665	4.8e-17	0.0196	1	1	NA	NA	NA	NA
rs425277	1:2069172:T:C	rs262670	1:2082458:T:C	0.986216	4.8e-17	0.0225	1	1	NA	NA	NA	NA
rs425277	1:2069172:T:C	rs262669	1:2082489:A:G	0.636995	4.8e-17	0	0	1	NA	NA	NA	NA
rs425277	1:2069172:T:C	rs2257182	1:2082566:C:T	0.614177	4.8e-17	0	0	1	NA	NA	NA	NA
rs425277	1:2069172:T:C	rs262668	1:2082602:G:A	0.636995	4.8e-17	0	0	1	NA	NA	NA	NA
rs425277	1:2069172:T:C	rs262667	1:2082722:C:T	0.986216	4.8e-17	0.0225	1	1	NA	NA	NA	NA
rs425277	1:2069172:T:C	rs262665	1:2083173:G:A	0.986216	4.8e-17	0.0225	1	1	NA	NA	NA	NA
rs425277	1:2069172:T:C	rs262664	1:2083537:C:G	0.636995	4.8e-17	0	0	1	NA	NA	NA	NA
rs425277	1:2069172:T:C	rs262663	1:2084598:C:T	0.629315	4.8e-17	0	0	1	NA	NA	NA	NA
rs425277	1:2069172:T:C	rs262662	1:2085033:G:A	0.636995	4.8e-17	0	0	1	NA	NA	NA	NA
rs425277	1:2069172:T:C	rs2459984	1:2086312:G:A	0.614177	4.8e-17	0	0	1	NA	NA	NA	NA
rs425277	1:2069172:T:C	rs262661	1:2086645:C:T	0.949045	4.8e-17	0.0093	1	1	NA	NA	NA	NA
rs425277	1:2069172:T:C	rs262660	1:2086757:G:A	0.986216	4.8e-17	0.0225	1	1	NA	NA	NA	NA
rs425277	1:2069172:T:C	rs377494499	1:2086881:G:GTGA	0.981575	4.8e-17	0.0195	1	1	NA	NA	NA	NA
rs425277	1:2069172:T:C	rs145625268	1:2087035:G:GTGA	0.986216	4.8e-17	0.0225	1	1	NA	NA	NA	NA
rs425277	1:2069172:T:C	1:2087094	1:2087094:AATGATGATG:A	0.629315	4.8e-17	0	0	1	NA	NA	NA	NA
rs425277	1:2069172:T:C	rs381664	1:2088104:G:A	0.986216	4.8e-17	0.0225	1	1	NA	NA	NA	NA
rs425277	1:2069172:T:C	rs262657	1:2088577:A:G	0.981575	4.8e-17	0.0195	1	1	NA	NA	NA	NA
rs425277	1:2069172:T:C	rs262656	1:2088754:C:A	0.981575	4.8e-17	0.0195	1	1	NA	NA	NA	NA
rs425277	1:2069172:T:C	rs3835418	1:2089517:CT:C	0.986216	4.8e-17	0.0225	1	1	NA	NA	NA	NA
rs425277	1:2069172:T:C	rs262654	1:2089526:A:G	0.986216	4.8e-17	0.0225	1	1	NA	NA	NA	NA
rs425277	1:2069172:T:C	rs262653	1:2090095:G:T	0.628573	4.8e-17	0	0	1	NA	NA	NA	NA
rs425277	1:2069172:T:C	rs262652	1:2090816:C:T	0.986216	4.8e-17	0.0225	1	1	NA	NA	NA	NA
rs425277	1:2069172:T:C	rs262651	1:2091397:G:A	0.986216	4.8e-17	0.0225	1	1	NA	NA	NA	NA
rs425277	1:2069172:T:C	rs141333632	1:2091677:C:CGTGT	0.955386	4.8e-17	0.0105	1	1	NA	NA	NA	NA
rs425277	1:2069172:T:C	rs262650	1:2093734:T:C	0.97729	4.8e-17	0.0174	1	1	NA	NA	NA	NA
rs425277	1:2069172:T:C	rs262649	1:2093746:T:G	0.97729	4.8e-17	0.0174	1	1	NA	NA	NA	NA
rs425277	1:2069172:T:C	rs35766783	1:2095173:C:CA	0.543533	4.8e-17	0	0	1	NA	NA	NA	NA
rs425277	1:2069172:T:C	rs262648	1:2095198:C:T	0.63188	4.8e-17	0	0	1	NA	NA	NA	NA
rs425277	1:2069172:T:C	rs169037	1:2095582:T:G	0.63188	4.8e-17	0	0	1	NA	NA	NA	NA
rs425277	1:2069172:T:C	rs262647	1:2095699:T:C	0.986216	4.8e-17	0.0225	1	1	NA	NA	NA	NA
rs425277	1:2069172:T:C	rs3835419	1:2095740:GACCCCTGGGCCA:G	0.62578	4.8e-17	0	0	1	NA	NA	NA	NA
rs425277	1:2069172:T:C	rs262644	1:2099082:A:G	0.986216	4.8e-17	0.0225	1	1	NA	NA	NA	NA
rs425277	1:2069172:T:C	rs143573707	1:2099322:G:GCCT	0.63188	4.8e-17	0	0	1	NA	NA	NA	NA
rs425277	1:2069172:T:C	rs414777	1:2101687:A:G	0.986216	4.8e-17	0.0225	1	1	NA	NA	NA	NA
rs425277	1:2069172:T:C	rs262642	1:2104435:T:C	0.981665	4.8e-17	0.0196	1	1	NA	NA	NA	NA
rs425277	1:2069172:T:C	rs262641	1:2104981:G:A	0.981665	4.8e-17	0.0196	1	1	NA	NA	NA	NA
rs425277	1:2069172:T:C	rs262639	1:2107061:T:G	0.981665	4.8e-17	0.0196	1	1	NA	NA	NA	NA
rs425277	1:2069172:T:C	rs626479	1:2110260:A:G	0.986216	4.8e-17	0.0225	1	1	NA	NA	NA	NA
rs425277	1:2069172:T:C	rs2460001	1:2111030:C:T	0.604293	4.8e-17	0	0	1	NA	NA	NA	NA
rs425277	1:2069172:T:C	rs2480711	1:2111376:G:A	0.609268	4.8e-17	0	0	1	NA	NA	NA	NA
rs425277	1:2069172:T:C	rs262691	1:2112665:A:G	0.618046	4.8e-17	0	0	1	NA	NA	NA	NA
rs425277	1:2069172:T:C	rs262688	1:2113565:G:T	0.986216	4.8e-17	0.0225	1	1	NA	NA	NA	NA
rs425277	1:2069172:T:C	rs71578365	1:2114658:AGTCTCC:A	0.59481	4.8e-17	0	0	1	NA	NA	NA	NA
rs425277	1:2069172:T:C	rs262687	1:2117155:A:G	0.976967	4.8e-17	0.0172	1	1	NA	NA	NA	NA
rs425277	1:2069172:T:C	rs262685	1:2118339:G:A	0.620044	4.8e-17	0	0	1	NA	NA	NA	NA
rs425277	1:2069172:T:C	rs262684	1:2118359:G:A	0.620044	4.8e-17	0	0	1	NA	NA	NA	NA
rs425277	1:2069172:T:C	rs71511332	1:2125942:G:C	0.583062	4.8e-17	0	0	1	1:2125784-2126537	1:2125758-2126826	1:2125758-2126826	NA
rs425277	1:2069172:T:C	rs2503711	1:2127434:A:C	0.592667	4.8e-17	0	0	1	NA	NA	NA	NA
rs425277	1:2069172:T:C	rs2480709	1:2133052:T:G	0.57824	4.8e-17	0	0	1	NA	NA	NA	NA
rs425277	1:2069172:T:C	rs34574219	1:2136550:G:GC	0.689102	4.8e-17	0	0	1	NA	NA	NA	NA
rs425277	1:2069172:T:C	rs2503712	1:2137368:C:T	0.575393	4.8e-17	0	0	1	NA	NA	NA	NA
rs425277	1:2069172:T:C	rs2459999	1:2138251:G:A	0.580169	4.8e-17	0	0	1	NA	NA	NA	NA
rs425277	1:2069172:T:C	rs2459998	1:2138679:G:A	0.577776	4.8e-17	0	0	1	NA	NA	NA	NA
rs425277	1:2069172:T:C	rs400132	1:2141866:T:C	0.936506	4.8e-17	0.0073	1	1	NA	NA	NA	NA
rs425277	1:2069172:T:C	rs1105270	1:2141945:T:C	0.576471	4.8e-17	0	0	1	NA	NA	NA	NA
rs425277	1:2069172:T:C	rs1105269	1:2141985:A:C	0.574061	4.8e-17	0	0	1	NA	NA	NA	NA
rs425277	1:2069172:T:C	rs380190	1:2142518:C:A	0.936506	4.8e-17	0.0073	1	1	1:2142354-2144400	1:2142365-2144323	1:2142354-2144400	NA
rs425277	1:2069172:T:C	rs2480708	1:2142727:G:C	0.58429	4.8e-17	0	0	1	1:2142354-2144400	1:2142365-2144323	1:2142354-2144400	NA
rs9434723	1:9292282:A:G	rs375102279	1:9283424:T:TTCG	0.508217	8.6e-12	0	0	1	NA	NA	NA	NA
rs9434723	1:9292282:A:G	rs139301665	1:9283481:T:TTTC	0.537218	8.6e-12	0	0	1	NA	NA	NA	NA
rs9434723	1:9292282:A:G	rs200769155	1:9283508:T:TTTC	0.537218	8.6e-12	0	0	1	NA	NA	NA	NA
rs9434723	1:9292282:A:G	rs10489436	1:9285721:G:A	0.561143	8.6e-12	0.0001	0	1	NA	NA	NA	NA
rs9434723	1:9292282:A:G	rs11121344	1:9285962:C:T	0.548635	8.6e-12	0	0	1	NA	NA	NA	NA
rs9434723	1:9292282:A:G	rs12072683	1:9286018:T:C	0.548635	8.6e-12	0	0	1	NA	NA	NA	NA
rs9434723	1:9292282:A:G	rs11121345	1:9286143:G:A	0.561143	8.6e-12	0.0001	0	1	NA	NA	NA	NA
rs9434723	1:9292282:A:G	rs4908828	1:9286487:C:T	0.561143	8.6e-12	0.0001	0	1	NA	NA	NA	NA
rs9434723	1:9292282:A:G	rs141512169	1:9286711:AAAATAAAT:A	0.540822	8.6e-12	0	0	1	NA	NA	NA	NA
rs9434723	1:9292282:A:G	rs56142609	1:9287175:T:C	0.526795	8.6e-12	0	0	1	NA	NA	NA	NA
rs9434723	1:9292282:A:G	rs12058863	1:9287368:C:A	0.548635	8.6e-12	0	0	1	NA	NA	NA	NA
rs9434723	1:9292282:A:G	rs12063692	1:9287570:A:G	0.542912	8.6e-12	0	0	1	NA	NA	NA	NA
rs9434723	1:9292282:A:G	rs372284580	1:9287703:A:ACT	0.567536	8.6e-12	0.0001	0	1	NA	NA	NA	NA
rs9434723	1:9292282:A:G	rs12060409	1:9288512:G:A	0.906975	8.6e-12	0.0167	0	1	NA	NA	NA	NA
rs9434723	1:9292282:A:G	rs9434723	1:9292282:A:G	1	8.6e-12	0.124	1	1	NA	NA	NA	NA
rs9434723	1:9292282:A:G	rs34149245	1:9293008:C:CT	0.701883	8.6e-12	0.001	0	1	NA	NA	NA	NA
rs9434723	1:9292282:A:G	rs11801562	1:9293156:A:G	1	8.6e-12	0.124	1	1	NA	NA	NA	NA
rs9434723	1:9292282:A:G	rs9434725	1:9293861:T:C	1	8.6e-12	0.124	1	1	NA	NA	NA	NA
rs9434723	1:9292282:A:G	rs184437520	1:9295155:T:C	0.943168	8.6e-12	0.0278	1	1	1:9294405-9295445	1:9294432-9295500	1:9294405-9295500	NA
rs9434723	1:9292282:A:G	rs6685399	1:9299294:T:C	0.942742	8.6e-12	0.0276	1	1	NA	NA	NA	NA
rs9434723	1:9292282:A:G	rs2268174	1:9300668:A:C	0.978436	8.6e-12	0.0513	1	1	NA	NA	NA	NA
rs9434723	1:9292282:A:G	rs2268172	1:9300747:A:C	0.942742	8.6e-12	0.0276	1	1	NA	NA	NA	NA
rs9434723	1:9292282:A:G	rs9435148	1:9300962:C:G	0.97132	8.6e-12	0.0444	1	1	NA	NA	NA	NA
rs9434723	1:9292282:A:G	rs2268171	1:9302315:T:C	0.942742	8.6e-12	0.0276	1	1	NA	NA	NA	NA
rs9434723	1:9292282:A:G	rs35071335	1:9303824:G:GGTT	0.985632	8.6e-12	0.0607	1	1	NA	NA	NA	NA
rs9434723	1:9292282:A:G	rs9434729	1:9303940:C:G	0.971574	8.6e-12	0.0446	1	1	NA	NA	NA	NA
rs9434723	1:9292282:A:G	rs2239561	1:9304205:G:A	0.978436	8.6e-12	0.0513	1	1	NA	NA	NA	NA
rs9434723	1:9292282:A:G	rs2239560	1:9304731:A:G	0.985632	8.6e-12	0.0607	1	1	NA	NA	NA	NA
rs9434723	1:9292282:A:G	rs139855605	1:9304978:C:CCCCAGGCA	0.964362	8.6e-12	0.0391	1	1	NA	NA	NA	NA
rs9434723	1:9292282:A:G	rs9435152	1:9308249:T:C	0.9502	8.6e-12	0.0309	1	1	NA	NA	NA	NA
rs9434723	1:9292282:A:G	rs12083129	1:9311323:A:G	0.9502	8.6e-12	0.0309	1	1	NA	NA	NA	NA
rs9434723	1:9292282:A:G	rs9435156	1:9314752:G:A	0.971303	8.6e-12	0.0444	1	1	NA	NA	NA	NA
rs9434723	1:9292282:A:G	rs6662509	1:9317604:T:C	0.935703	8.6e-12	0.0249	1	1	NA	NA	NA	NA
rs9434723	1:9292282:A:G	rs3765959	1:9319556:A:G	0.893202	8.6e-12	0.014	0	1	NA	NA	NA	NA
rs9434723	1:9292282:A:G	rs9434745	1:9325751:G:C	0.627663	8.6e-12	0.0003	0	1	NA	NA	NA	NA
rs10779751	1:11284336:A:G	rs3059704	1:11111976:TGAA:T	0.685836	5.8e-10	0.0002	0	1	NA	NA	NA	NA
rs10779751	1:11284336:A:G	rs1884429	1:11112836:T:C	0.764322	5.8e-10	0.0005	0	1	NA	NA	NA	NA
rs10779751	1:11284336:A:G	rs2791642	1:11117536:A:T	0.516023	5.8e-10	0	0	1	NA	NA	NA	NA
rs10779751	1:11284336:A:G	rs1211575	1:11118390:G:A	0.67485	5.8e-10	0.0001	0	1	NA	NA	NA	NA
rs10779751	1:11284336:A:G	rs743577	1:11119135:G:A	0.669915	5.8e-10	0.0001	0	1	1:11118791-11119241	NA	1:11118791-11119241	NA
rs10779751	1:11284336:A:G	rs2486922	1:11124885:T:C	0.685836	5.8e-10	0.0002	0	1	NA	NA	NA	NA
rs10779751	1:11284336:A:G	rs56364984	1:11124911:C:CT	0.673026	5.8e-10	0.0001	0	1	NA	NA	NA	NA
rs10779751	1:11284336:A:G	rs55924558	1:11124912:C:T	0.685836	5.8e-10	0.0002	0	1	NA	NA	NA	NA
rs10779751	1:11284336:A:G	rs2486921	1:11124943:G:A	0.685836	5.8e-10	0.0002	0	1	NA	NA	NA	NA
rs10779751	1:11284336:A:G	rs2261317	1:11124979:A:G	0.685836	5.8e-10	0.0002	0	1	NA	NA	NA	NA
rs10779751	1:11284336:A:G	rs2486920	1:11125050:T:C	0.68154	5.8e-10	0.0002	0	1	NA	NA	NA	NA
rs10779751	1:11284336:A:G	rs138698709	1:11125727:TTTAG:T	0.778757	5.8e-10	0.0006	0	1	NA	NA	NA	NA
rs10779751	1:11284336:A:G	rs2039841	1:11125729:T:C	0.624202	5.8e-10	0	0	1	NA	NA	NA	NA
rs10779751	1:11284336:A:G	rs5019466	1:11125733:G:C	0.778757	5.8e-10	0.0006	0	1	NA	NA	NA	NA
rs10779751	1:11284336:A:G	rs2039840	1:11125866:G:A	0.685836	5.8e-10	0.0002	0	1	NA	NA	NA	NA
rs10779751	1:11284336:A:G	rs2791661	1:11126399:C:T	0.685836	5.8e-10	0.0002	0	1	NA	NA	NA	NA
rs10779751	1:11284336:A:G	rs2748880	1:11126432:C:G	0.685836	5.8e-10	0.0002	0	1	NA	NA	NA	NA
rs10779751	1:11284336:A:G	rs2748879	1:11126490:A:G	0.685836	5.8e-10	0.0002	0	1	NA	NA	NA	NA
rs10779751	1:11284336:A:G	rs2791660	1:11126517:C:T	0.685836	5.8e-10	0.0002	0	1	NA	NA	NA	NA
rs10779751	1:11284336:A:G	rs2791659	1:11126569:C:A	0.685836	5.8e-10	0.0002	0	1	NA	NA	NA	NA
rs10779751	1:11284336:A:G	rs6701726	1:11126941:C:T	0.685836	5.8e-10	0.0002	0	1	NA	NA	NA	NA
rs10779751	1:11284336:A:G	rs6655938	1:11127315:C:T	0.68154	5.8e-10	0.0002	0	1	NA	NA	NA	NA
rs10779751	1:11284336:A:G	rs11121687	1:11127350:A:G	0.685836	5.8e-10	0.0002	0	1	NA	NA	NA	NA
rs10779751	1:11284336:A:G	rs11121688	1:11127422:C:G	0.685836	5.8e-10	0.0002	0	1	NA	NA	NA	NA
rs10779751	1:11284336:A:G	rs11576271	1:11127445:T:C	0.685836	5.8e-10	0.0002	0	1	NA	NA	NA	NA
rs10779751	1:11284336:A:G	rs34154272	1:11127495:G:GA	0.752335	5.8e-10	0.0005	0	1	NA	NA	NA	NA
rs10779751	1:11284336:A:G	rs12569242	1:11127511:A:C	0.676202	5.8e-10	0.0001	0	1	NA	NA	NA	NA
rs10779751	1:11284336:A:G	rs2261217	1:11127764:C:A	0.685836	5.8e-10	0.0002	0	1	NA	NA	NA	NA
rs10779751	1:11284336:A:G	rs2791658	1:11127871:A:G	0.685836	5.8e-10	0.0002	0	1	NA	NA	NA	NA
rs10779751	1:11284336:A:G	rs2791657	1:11128001:A:G	0.685836	5.8e-10	0.0002	0	1	NA	NA	NA	NA
rs10779751	1:11284336:A:G	rs2791656	1:11128329:A:G	0.795093	5.8e-10	0.0008	0	1	NA	NA	NA	NA
rs10779751	1:11284336:A:G	rs2791655	1:11128654:G:A	0.626482	5.8e-10	0.0001	0	1	NA	NA	NA	NA
rs10779751	1:11284336:A:G	rs1194820	1:11129259:T:G	0.685836	5.8e-10	0.0002	0	1	NA	NA	NA	NA
rs10779751	1:11284336:A:G	rs2791654	1:11129317:G:A	0.534329	5.8e-10	0	0	1	NA	NA	NA	NA
rs10779751	1:11284336:A:G	rs2748878	1:11129434:T:C	0.685836	5.8e-10	0.0002	0	1	NA	NA	NA	NA
rs10779751	1:11284336:A:G	rs2748877	1:11129437:T:C	0.685836	5.8e-10	0.0002	0	1	NA	NA	NA	NA
rs10779751	1:11284336:A:G	rs2791653	1:11129848:A:G	0.795093	5.8e-10	0.0008	0	1	NA	NA	NA	NA
rs10779751	1:11284336:A:G	rs910661	1:11130116:C:A	0.685836	5.8e-10	0.0002	0	1	NA	NA	NA	NA
rs10779751	1:11284336:A:G	rs1318348	1:11130418:A:G	0.685836	5.8e-10	0.0002	0	1	NA	NA	NA	NA
rs10779751	1:11284336:A:G	rs910660	1:11130643:A:G	0.685836	5.8e-10	0.0002	0	1	NA	NA	NA	NA
rs10779751	1:11284336:A:G	rs58280885	1:11131923:CCAA:C	0.685836	5.8e-10	0.0002	0	1	NA	NA	NA	NA
rs10779751	1:11284336:A:G	rs1130683	1:11132217:G:A	0.685836	5.8e-10	0.0002	0	1	NA	NA	NA	NA
rs10779751	1:11284336:A:G	rs2791650	1:11132541:G:C	0.685836	5.8e-10	0.0002	0	1	NA	NA	NA	NA
rs10779751	1:11284336:A:G	rs2791649	1:11132561:A:G	0.685836	5.8e-10	0.0002	0	1	NA	NA	NA	NA
rs10779751	1:11284336:A:G	rs2791647	1:11132801:G:A	0.685836	5.8e-10	0.0002	0	1	NA	NA	NA	NA
rs10779751	1:11284336:A:G	rs7533211	1:11132965:G:C	0.685836	5.8e-10	0.0002	0	1	NA	NA	NA	NA
rs10779751	1:11284336:A:G	rs2791646	1:11133242:C:T	0.685836	5.8e-10	0.0002	0	1	NA	NA	NA	NA
rs10779751	1:11284336:A:G	rs2259886	1:11137778:C:T	0.685836	5.8e-10	0.0002	0	1	NA	NA	NA	NA
rs10779751	1:11284336:A:G	rs12027609	1:11138469:T:G	0.685836	5.8e-10	0.0002	0	1	NA	NA	NA	NA
rs10779751	1:11284336:A:G	1:11140621	1:11140621:ACAC:A	0.755503	5.8e-10	0.0005	0	1	NA	NA	NA	NA
rs10779751	1:11284336:A:G	1:11140625	1:11140625:AC:A	0.755503	5.8e-10	0.0005	0	1	NA	NA	NA	NA
rs10779751	1:11284336:A:G	rs2258621	1:11141187:C:G	0.778757	5.8e-10	0.0006	0	1	NA	NA	NA	NA
rs10779751	1:11284336:A:G	rs1148485	1:11148759:G:A	0.771492	5.8e-10	0.0006	0	1	NA	NA	NA	NA
rs10779751	1:11284336:A:G	rs70977545	1:11150053:CT:C	0.615097	5.8e-10	0	0	1	NA	NA	NA	NA
rs10779751	1:11284336:A:G	rs1148482	1:11151779:A:G	0.767895	5.8e-10	0.0006	0	1	NA	NA	NA	NA
rs10779751	1:11284336:A:G	rs2791644	1:11160674:C:T	0.775113	5.8e-10	0.0006	0	1	NA	NA	NA	NA
rs10779751	1:11284336:A:G	rs2486918	1:11164937:C:T	0.710591	5.8e-10	0.0003	0	1	NA	NA	NA	NA
rs10779751	1:11284336:A:G	rs6540964	1:11166302:C:T	0.710591	5.8e-10	0.0003	0	1	NA	NA	NA	NA
rs10779751	1:11284336:A:G	rs2261434	1:11170131:A:C	0.710591	5.8e-10	0.0003	0	1	NA	NA	NA	NA
rs10779751	1:11284336:A:G	rs2015818	1:11170743:G:A	0.710591	5.8e-10	0.0003	0	1	NA	NA	NA	NA
rs10779751	1:11284336:A:G	rs34258245	1:11171540:G:GA	0.567069	5.8e-10	0	0	1	NA	NA	NA	NA
rs10779751	1:11284336:A:G	rs1148480	1:11172006:A:G	0.703013	5.8e-10	0.0002	0	1	NA	NA	NA	NA
rs10779751	1:11284336:A:G	rs1148478	1:11174067:A:T	0.806991	5.8e-10	0.0009	0	1	NA	NA	NA	NA
rs10779751	1:11284336:A:G	rs76313983	1:11178425:CTAGGA:C	0.710591	5.8e-10	0.0003	0	1	NA	NA	NA	NA
rs10779751	1:11284336:A:G	rs56803472	1:11179484:T:C	0.819776	5.8e-10	0.0011	1	1	NA	NA	NA	NA
rs10779751	1:11284336:A:G	rs28729193	1:11180151:C:T	0.806991	5.8e-10	0.0009	0	1	NA	NA	NA	NA
rs10779751	1:11284336:A:G	rs11121691	1:11181327:T:C	0.806991	5.8e-10	0.0009	0	1	NA	NA	NA	NA
rs10779751	1:11284336:A:G	1:11185789	1:11185789:G:GA	0.565073	5.8e-10	0	0	1	NA	NA	NA	NA
rs10779751	1:11284336:A:G	rs2275527	1:11190646:A:G	0.806991	5.8e-10	0.0009	0	1	NA	NA	NA	NA
rs10779751	1:11284336:A:G	rs1417131	1:11191922:C:T	0.790614	5.8e-10	0.0007	0	1	NA	NA	NA	NA
rs10779751	1:11284336:A:G	rs12097293	1:11197467:G:A	0.806991	5.8e-10	0.0009	0	1	NA	NA	NA	NA
rs10779751	1:11284336:A:G	rs6701524	1:11198502:G:A	0.806991	5.8e-10	0.0009	0	1	NA	NA	NA	NA
rs10779751	1:11284336:A:G	rs12075896	1:11200350:A:C	0.806991	5.8e-10	0.0009	0	1	NA	NA	NA	NA
rs10779751	1:11284336:A:G	rs12239187	1:11202411:C:T	0.801805	5.8e-10	0.0009	0	1	NA	NA	NA	NA
rs10779751	1:11284336:A:G	rs1057079	1:11205058:C:T	0.710591	5.8e-10	0.0003	0	1	NA	NA	NA	NA
rs10779751	1:11284336:A:G	rs2791643	1:11207269:C:T	0.831311	5.8e-10	0.0012	1	1	NA	NA	NA	NA
rs10779751	1:11284336:A:G	rs11581010	1:11212458:G:A	0.806991	5.8e-10	0.0009	0	1	NA	NA	NA	NA
rs10779751	1:11284336:A:G	rs75077113	1:11214582:C:A	0.615005	5.8e-10	0	0	1	NA	NA	NA	NA
rs10779751	1:11284336:A:G	rs77270747	1:11214584:C:A	0.695006	5.8e-10	0.0002	0	1	NA	NA	NA	NA
rs10779751	1:11284336:A:G	rs6691831	1:11220180:G:A	0.691277	5.8e-10	0.0002	0	1	NA	NA	NA	NA
rs10779751	1:11284336:A:G	rs12089366	1:11220187:T:C	0.791739	5.8e-10	0.0008	0	1	NA	NA	NA	NA
rs10779751	1:11284336:A:G	rs7553827	1:11222393:C:T	0.823596	5.8e-10	0.0011	1	1	NA	NA	NA	NA
rs10779751	1:11284336:A:G	rs4240892	1:11227864:C:T	0.70679	5.8e-10	0.0002	0	1	NA	NA	NA	NA
rs10779751	1:11284336:A:G	rs11121695	1:11229515:A:G	0.806991	5.8e-10	0.0009	0	1	NA	NA	NA	NA
rs10779751	1:11284336:A:G	rs4845852	1:11233559:C:T	0.710591	5.8e-10	0.0003	0	1	NA	NA	NA	NA
rs10779751	1:11284336:A:G	rs11585553	1:11233814:A:G	0.806991	5.8e-10	0.0009	0	1	NA	NA	NA	NA
rs10779751	1:11284336:A:G	rs10864490	1:11236410:A:C	0.806991	5.8e-10	0.0009	0	1	NA	NA	NA	NA
rs10779751	1:11284336:A:G	rs12041740	1:11236524:G:A	0.710591	5.8e-10	0.0003	0	1	NA	NA	NA	NA
rs10779751	1:11284336:A:G	rs11121696	1:11238063:C:T	0.806991	5.8e-10	0.0009	0	1	NA	NA	NA	NA
rs10779751	1:11284336:A:G	rs6674994	1:11239515:T:C	0.710591	5.8e-10	0.0003	0	1	NA	NA	NA	NA
rs10779751	1:11284336:A:G	rs4845853	1:11243470:A:G	0.710591	5.8e-10	0.0003	0	1	NA	NA	NA	NA
rs10779751	1:11284336:A:G	rs1034528	1:11249132:C:G	0.68824	5.8e-10	0.0002	0	1	NA	NA	NA	NA
rs10779751	1:11284336:A:G	rs1205593	1:11252716:T:C	0.796237	5.8e-10	0.0008	0	1	NA	NA	NA	NA
rs10779751	1:11284336:A:G	rs56996673	1:11252805:TA:T	0.712842	5.8e-10	0.0003	0	1	NA	NA	NA	NA
rs10779751	1:11284336:A:G	rs5772444	1:11254006:AC:A	0.710467	5.8e-10	0.0003	0	1	NA	NA	NA	NA
rs10779751	1:11284336:A:G	rs4845854	1:11261929:T:C	0.887226	5.8e-10	0.0023	1	1	NA	NA	NA	NA
rs10779751	1:11284336:A:G	rs12120734	1:11262020:A:G	0.887226	5.8e-10	0.0023	1	1	NA	NA	NA	NA
rs10779751	1:11284336:A:G	rs4845855	1:11262310:T:C	0.97697	5.8e-10	0.0078	1	1	NA	NA	NA	NA
rs10779751	1:11284336:A:G	rs70977552	1:11262972:C:CA	0.881893	5.8e-10	0.0022	1	1	NA	NA	NA	NA
rs10779751	1:11284336:A:G	rs34085316	1:11264033:CA:C	1	5.8e-10	0.0179	1	1	NA	NA	NA	NA
rs10779751	1:11284336:A:G	rs2300095	1:11265717:A:G	0.899746	5.8e-10	0.0027	1	1	NA	1:11265304-11269098	1:11265304-11269098	NA
rs10779751	1:11284336:A:G	rs2253213	1:11265785:A:G	0.97697	5.8e-10	0.0078	1	1	NA	1:11265304-11269098	1:11265304-11269098	NA
rs10779751	1:11284336:A:G	rs2300094	1:11266044:C:T	0.879422	5.8e-10	0.0021	1	1	NA	1:11265304-11269098	1:11265304-11269098	NA
rs10779751	1:11284336:A:G	rs2300093	1:11266392:G:C	0.887226	5.8e-10	0.0023	1	1	NA	1:11265304-11269098	1:11265304-11269098	NA
rs10779751	1:11284336:A:G	rs2300092	1:11266464:T:C	0.882616	5.8e-10	0.0022	1	1	NA	1:11265304-11269098	1:11265304-11269098	NA
rs10779751	1:11284336:A:G	rs2300091	1:11266711:C:T	0.887226	5.8e-10	0.0023	1	1	NA	1:11265304-11269098	1:11265304-11269098	NA
rs10779751	1:11284336:A:G	rs11121698	1:11267283:C:T	0.887226	5.8e-10	0.0023	1	1	NA	1:11265304-11269098	1:11265304-11269098	NA
rs10779751	1:11284336:A:G	rs61498004	1:11267654:CT:C	0.76149	5.8e-10	0.0005	0	1	NA	1:11265304-11269098	1:11265304-11269098	NA
rs10779751	1:11284336:A:G	rs1010447	1:11269796:T:C	1	5.8e-10	0.0179	1	1	NA	NA	NA	NA
rs10779751	1:11284336:A:G	rs2016559	1:11269917:G:T	1	5.8e-10	0.0179	1	1	NA	NA	NA	NA
rs10779751	1:11284336:A:G	rs2335398	1:11270171:C:T	0.887226	5.8e-10	0.0023	1	1	NA	NA	NA	NA
rs10779751	1:11284336:A:G	rs4845982	1:11271576:T:C	1	5.8e-10	0.0179	1	1	NA	NA	NA	NA
rs10779751	1:11284336:A:G	rs742824	1:11274022:G:A	0.887226	5.8e-10	0.0023	1	1	NA	NA	NA	NA
rs10779751	1:11284336:A:G	rs4845856	1:11274547:T:C	0.887226	5.8e-10	0.0023	1	1	NA	NA	NA	NA
rs10779751	1:11284336:A:G	rs2746637	1:11275588:A:G	0.990733	5.8e-10	0.0106	1	1	NA	NA	NA	NA
rs10779751	1:11284336:A:G	rs34042645	1:11276710:TA:T	0.714874	5.8e-10	0.0003	0	1	NA	NA	NA	NA
rs10779751	1:11284336:A:G	rs2746638	1:11278125:T:C	0.990733	5.8e-10	0.0106	1	1	NA	NA	NA	NA
rs10779751	1:11284336:A:G	rs7526649	1:11278163:C:T	1	5.8e-10	0.0179	1	1	NA	NA	NA	NA
rs10779751	1:11284336:A:G	rs7540890	1:11278289:T:C	0.981518	5.8e-10	0.0085	1	1	NA	NA	NA	NA
rs10779751	1:11284336:A:G	rs7549109	1:11278813:G:C	0.887226	5.8e-10	0.0023	1	1	NA	NA	NA	NA
rs10779751	1:11284336:A:G	rs12031403	1:11280103:G:A	0.972009	5.8e-10	0.0071	1	1	NA	NA	NA	NA
rs10779751	1:11284336:A:G	rs34702024	1:11283386:G:GT	0.887226	5.8e-10	0.0023	1	1	NA	NA	NA	NA
rs10779751	1:11284336:A:G	rs370237525	1:11283389:TTA:T	0.887226	5.8e-10	0.0023	1	1	NA	NA	NA	NA
rs10779751	1:11284336:A:G	rs7543400	1:11283964:C:G	0.887226	5.8e-10	0.0023	1	1	NA	NA	NA	NA
rs10779751	1:11284336:A:G	rs12730522	1:11284091:G:A	0.887226	5.8e-10	0.0023	1	1	NA	NA	NA	NA
rs10779751	1:11284336:A:G	rs10779751	1:11284336:A:G	1	5.8e-10	0.0179	1	1	NA	NA	NA	NA
rs10779751	1:11284336:A:G	rs201304113	1:11285479:CTT:C	0.963274	5.8e-10	0.0061	1	1	NA	NA	NA	NA
rs10779751	1:11284336:A:G	rs4845984	1:11285574:A:G	1	5.8e-10	0.0179	1	1	NA	NA	NA	NA
rs10779751	1:11284336:A:G	rs4845857	1:11285680:T:C	0.995349	5.8e-10	0.0124	1	1	NA	NA	NA	NA
rs10779751	1:11284336:A:G	rs12124983	1:11286178:T:C	0.887226	5.8e-10	0.0023	1	1	NA	NA	NA	NA
rs10779751	1:11284336:A:G	rs12029823	1:11286745:T:C	1	5.8e-10	0.0179	1	1	NA	NA	NA	NA
rs10779751	1:11284336:A:G	rs12032364	1:11286872:G:T	1	5.8e-10	0.0179	1	1	NA	NA	NA	NA
rs10779751	1:11284336:A:G	rs12739368	1:11288247:T:C	0.995349	5.8e-10	0.0124	1	1	NA	NA	NA	NA
rs10779751	1:11284336:A:G	rs12752896	1:11288348:G:C	1	5.8e-10	0.0179	1	1	NA	NA	NA	NA
rs10779751	1:11284336:A:G	rs4845985	1:11288618:G:A	1	5.8e-10	0.0179	1	1	NA	NA	NA	NA
rs10779751	1:11284336:A:G	rs4845986	1:11288633:G:C	1	5.8e-10	0.0179	1	1	NA	NA	NA	NA
rs10779751	1:11284336:A:G	rs1064261	1:11288758:G:A	1	5.8e-10	0.0179	1	1	NA	NA	NA	NA
rs10779751	1:11284336:A:G	rs2076655	1:11289161:G:A	0.887226	5.8e-10	0.0023	1	1	NA	NA	NA	NA
rs10779751	1:11284336:A:G	rs2788570	1:11289466:T:C	0.745126	5.8e-10	0.0004	0	1	NA	NA	NA	NA
rs10779751	1:11284336:A:G	rs35067541	1:11290178:TA:T	0.962896	5.8e-10	0.0061	1	1	NA	NA	NA	NA
rs10779751	1:11284336:A:G	rs2300089	1:11290341:C:G	1	5.8e-10	0.0179	1	1	NA	NA	NA	NA
rs10779751	1:11284336:A:G	rs10864495	1:11292666:T:A	0.887226	5.8e-10	0.0023	1	1	NA	NA	NA	NA
rs10779751	1:11284336:A:G	rs2024625	1:11292753:A:G	1	5.8e-10	0.0179	1	1	NA	NA	NA	NA
rs10779751	1:11284336:A:G	rs2746639	1:11292881:A:G	0.981518	5.8e-10	0.0085	1	1	NA	NA	NA	NA
rs10779751	1:11284336:A:G	rs2746640	1:11292952:T:A	0.963231	5.8e-10	0.0061	1	1	NA	NA	NA	NA
rs10779751	1:11284336:A:G	rs11121702	1:11293147:C:T	1	5.8e-10	0.0179	1	1	NA	NA	NA	NA
rs10779751	1:11284336:A:G	rs7541998	1:11293200:C:T	1	5.8e-10	0.0179	1	1	NA	NA	NA	NA
rs10779751	1:11284336:A:G	rs11121703	1:11293792:A:C	1	5.8e-10	0.0179	1	1	NA	NA	NA	NA
rs10779751	1:11284336:A:G	rs11121704	1:11293959:C:T	1	5.8e-10	0.0179	1	1	NA	NA	NA	NA
rs10779751	1:11284336:A:G	rs718206	1:11294474:T:A	0.995351	5.8e-10	0.0124	1	1	NA	NA	NA	NA
rs10779751	1:11284336:A:G	rs1883964	1:11294942:T:A	1	5.8e-10	0.0179	1	1	NA	NA	NA	NA
rs10779751	1:11284336:A:G	rs1212929	1:11295868:A:G	0.981518	5.8e-10	0.0085	1	1	NA	NA	NA	NA
rs10779751	1:11284336:A:G	rs7524202	1:11297762:T:C	1	5.8e-10	0.0179	1	1	NA	NA	NA	NA
rs10779751	1:11284336:A:G	rs2024627	1:11298790:T:C	1	5.8e-10	0.0179	1	1	NA	NA	NA	NA
rs10779751	1:11284336:A:G	rs35144517	1:11298823:C:CT	0.52415	5.8e-10	0	0	1	NA	NA	NA	NA
rs10779751	1:11284336:A:G	rs7544489	1:11299511:C:T	0.887226	5.8e-10	0.0023	1	1	NA	NA	NA	NA
rs10779751	1:11284336:A:G	rs6661859	1:11301063:T:C	1	5.8e-10	0.0179	1	1	NA	NA	NA	NA
rs10779751	1:11284336:A:G	rs6697896	1:11301196:C:G	1	5.8e-10	0.0179	1	1	NA	NA	NA	NA
rs10779751	1:11284336:A:G	rs1135172	1:11301714:A:G	1	5.8e-10	0.0179	1	1	NA	NA	NA	NA
rs10779751	1:11284336:A:G	rs11121706	1:11302065:G:A	1	5.8e-10	0.0179	1	1	NA	NA	NA	NA
rs10779751	1:11284336:A:G	rs12036364	1:11304242:A:G	1	5.8e-10	0.0179	1	1	NA	NA	NA	NA
rs10779751	1:11284336:A:G	rs6683420	1:11304306:G:A	1	5.8e-10	0.0179	1	1	NA	NA	NA	NA
rs10779751	1:11284336:A:G	rs6672513	1:11304583:A:G	1	5.8e-10	0.0179	1	1	NA	NA	NA	NA
rs10779751	1:11284336:A:G	rs4845858	1:11304720:C:T	0.887226	5.8e-10	0.0023	1	1	NA	NA	NA	NA
rs10779751	1:11284336:A:G	rs4845859	1:11304873:A:G	1	5.8e-10	0.0179	1	1	NA	NA	NA	NA
rs10779751	1:11284336:A:G	rs6686835	1:11305316:G:A	1	5.8e-10	0.0179	1	1	NA	NA	NA	NA
rs10779751	1:11284336:A:G	rs1205592	1:11305663:C:T	0.981518	5.8e-10	0.0085	1	1	NA	NA	NA	NA
rs10779751	1:11284336:A:G	rs4845987	1:11306279:G:C	0.887226	5.8e-10	0.0023	1	1	NA	NA	NA	NA
rs10779751	1:11284336:A:G	rs35477451	1:11306661:T:TG	1	5.8e-10	0.0179	1	1	NA	NA	NA	NA
rs10779751	1:11284336:A:G	rs6679878	1:11306882:A:G	1	5.8e-10	0.0179	1	1	NA	NA	NA	NA
rs10779751	1:11284336:A:G	rs11121708	1:11307253:G:C	1	5.8e-10	0.0179	1	1	NA	NA	NA	NA
rs10779751	1:11284336:A:G	rs6670821	1:11308762:T:C	1	5.8e-10	0.0179	1	1	NA	NA	NA	NA
rs10779751	1:11284336:A:G	rs140938560	1:11309985:A:G	0.950765	5.8e-10	0.0051	1	1	NA	NA	NA	NA
rs10779751	1:11284336:A:G	1:11310284	1:11310284:A:AC	0.86787	5.8e-10	0.0018	1	1	NA	NA	NA	NA
rs10779751	1:11284336:A:G	rs35962507	1:11310675:CT:C	1	5.8e-10	0.0179	1	1	NA	NA	NA	NA
rs10779751	1:11284336:A:G	rs35501739	1:11311217:G:GC	1	5.8e-10	0.0179	1	1	NA	NA	NA	NA
rs10779751	1:11284336:A:G	rs11121710	1:11313244:T:C	0.995351	5.8e-10	0.0124	1	1	NA	NA	NA	NA
rs10779751	1:11284336:A:G	rs5772446	1:11314657:T:TA	0.990707	5.8e-10	0.0106	1	1	NA	NA	NA	NA
rs10779751	1:11284336:A:G	rs10864496	1:11315706:G:A	0.887226	5.8e-10	0.0023	1	1	NA	NA	NA	NA
rs10779751	1:11284336:A:G	rs2092642	1:11317320:C:T	0.887226	5.8e-10	0.0023	1	1	NA	NA	NA	NA
rs10779751	1:11284336:A:G	rs11121711	1:11317661:A:T	0.990707	5.8e-10	0.0106	1	1	NA	NA	NA	NA
rs10779751	1:11284336:A:G	rs7554251	1:11317932:T:C	0.990707	5.8e-10	0.0106	1	1	NA	NA	NA	NA
rs10779751	1:11284336:A:G	rs7517041	1:11317977:G:C	0.887226	5.8e-10	0.0023	1	1	NA	NA	NA	NA
rs10779751	1:11284336:A:G	rs7525957	1:11318236:C:T	0.990707	5.8e-10	0.0106	1	1	NA	NA	NA	NA
rs10779751	1:11284336:A:G	rs2076657	1:11318763:C:G	0.882616	5.8e-10	0.0022	1	1	NA	NA	NA	NA
rs10779751	1:11284336:A:G	rs4845988	1:11319587:A:G	0.887226	5.8e-10	0.0023	1	1	NA	NA	NA	NA
rs10779751	1:11284336:A:G	rs11121712	1:11320329:G:C	0.887226	5.8e-10	0.0023	1	1	NA	NA	NA	NA
rs10779751	1:11284336:A:G	rs11121713	1:11320350:G:A	0.887226	5.8e-10	0.0023	1	1	NA	NA	NA	NA
rs10779751	1:11284336:A:G	rs35365679	1:11320776:C:CT	0.949301	5.8e-10	0.005	1	1	NA	NA	NA	NA
rs10779751	1:11284336:A:G	rs1883965	1:11322156:A:G	0.946494	5.8e-10	0.0048	1	1	NA	1:11322000-11323028	1:11322000-11323028	NA
rs10779751	1:11284336:A:G	rs2295079	1:11322565:C:G	0.847977	5.8e-10	0.0015	1	1	1:11322164-11323017	1:11322000-11323028	1:11322000-11323028	NA
rs10779751	1:11284336:A:G	rs2295080	1:11322628:G:T	0.853508	5.8e-10	0.0016	1	1	1:11322164-11323017	1:11322000-11323028	1:11322000-11323028	NA
rs10779751	1:11284336:A:G	rs7542591	1:11323901:C:G	0.846213	5.8e-10	0.0014	1	1	NA	NA	NA	NA
rs10779751	1:11284336:A:G	rs138986986	1:11324142:CAAA:C	0.53253	5.8e-10	0	0	1	NA	NA	NA	NA
rs10779751	1:11284336:A:G	rs4845860	1:11324193:A:G	0.941927	5.8e-10	0.0045	1	1	NA	NA	NA	NA
rs10779751	1:11284336:A:G	1:11324920	1:11324920:C:CAAATAAATAAATAAATAAATAAAT	0.784568	5.8e-10	0.0007	0	1	NA	NA	NA	NA
rs10779751	1:11284336:A:G	rs35219233	1:11325294:CA:C	0.840858	5.8e-10	0.0013	1	1	NA	NA	NA	NA
rs10779751	1:11284336:A:G	rs70977560	1:11325307:TTA:T	0.840858	5.8e-10	0.0013	1	1	NA	NA	NA	NA
rs10779751	1:11284336:A:G	rs7517155	1:11325330:T:A	0.814241	5.8e-10	0.001	0	1	NA	NA	NA	NA
rs10779751	1:11284336:A:G	rs6540965	1:11325521:G:C	0.750884	5.8e-10	0.0005	0	1	NA	NA	NA	NA
rs10779751	1:11284336:A:G	rs6671083	1:11325910:G:A	0.750884	5.8e-10	0.0005	0	1	NA	NA	NA	NA
rs10779751	1:11284336:A:G	rs1074078	1:11326788:T:C	0.72894	5.8e-10	0.0003	0	1	NA	NA	NA	NA
rs10779751	1:11284336:A:G	rs3010222	1:11326922:C:T	0.72894	5.8e-10	0.0003	0	1	NA	NA	NA	NA
rs10779751	1:11284336:A:G	rs2788546	1:11337559:T:C	0.665925	5.8e-10	0.0001	0	1	NA	NA	NA	NA
rs10779751	1:11284336:A:G	rs2788543	1:11344629:C:T	0.758737	5.8e-10	0.0005	0	1	NA	NA	NA	NA
rs10779751	1:11284336:A:G	rs35865444	1:11347155:CTGTT:C	0.730237	5.8e-10	0.0003	0	1	NA	NA	NA	NA
rs10779751	1:11284336:A:G	rs145484674	1:11351498:CTACAAAAA:C	0.674499	5.8e-10	0.0001	0	1	NA	NA	NA	NA
rs10779751	1:11284336:A:G	rs2744815	1:11360957:G:A	0.730249	5.8e-10	0.0003	0	1	NA	NA	NA	NA
rs10779751	1:11284336:A:G	rs2744820	1:11365015:A:G	0.720466	5.8e-10	0.0003	0	1	NA	NA	NA	NA
rs10779751	1:11284336:A:G	rs2993656	1:11371463:T:C	0.589292	5.8e-10	0	0	1	NA	NA	NA	NA
rs10779751	1:11284336:A:G	rs3010223	1:11372638:G:A	0.612042	5.8e-10	0	0	1	NA	NA	NA	NA
rs10779751	1:11284336:A:G	rs2982372	1:11372913:C:T	0.651823	5.8e-10	0.0001	0	1	NA	NA	NA	NA
rs10779751	1:11284336:A:G	rs2744822	1:11378544:T:G	0.56507	5.8e-10	0	0	1	NA	NA	NA	NA
rs2284746	1:17306675:G:C	rs7517838	1:17276627:T:C	0.609707	1.2e-40	0	0	1	NA	NA	NA	NA
rs2284746	1:17306675:G:C	rs76074825	1:17284498:T:C	0.715404	1.2e-40	0	0	1	NA	NA	NA	NA
rs2284746	1:17306675:G:C	rs2273113	1:17287414:C:T	0.635678	1.2e-40	0	0	1	NA	NA	NA	NA
rs2284746	1:17306675:G:C	rs148739055	1:17290606:T:TTTTTC	0.684673	1.2e-40	0	0	1	NA	NA	NA	NA
rs2284746	1:17306675:G:C	rs7513616	1:17298496:G:A	0.574736	1.2e-40	0	0	1	NA	NA	NA	NA
rs2284746	1:17306675:G:C	rs761423	1:17301672:C:T	0.767948	1.2e-40	0	0	1	NA	NA	NA	NA
rs2284746	1:17306675:G:C	rs761422	1:17301780:G:A	0.631375	1.2e-40	0	0	1	NA	NA	NA	NA
rs2284746	1:17306675:G:C	rs2235932	1:17303589:C:T	0.637857	1.2e-40	0	0	1	NA	NA	NA	NA
rs2284746	1:17306675:G:C	rs9435731	1:17306029:A:C	0.977688	1.2e-40	0.0839	1	1	NA	NA	NA	NA
rs2284746	1:17306675:G:C	rs2284748	1:17306595:C:T	0.973878	1.2e-40	0.071	1	1	NA	NA	NA	NA
rs2284746	1:17306675:G:C	rs2284747	1:17306596:T:C	0.973878	1.2e-40	0.071	1	1	NA	NA	NA	NA
rs2284746	1:17306675:G:C	rs2284746	1:17306675:G:C	1	1.2e-40	0.5004	1	1	NA	NA	NA	NA
rs2284746	1:17306675:G:C	rs55750792	1:17306870:A:G	0.981512	1.2e-40	0.1002	1	1	NA	NA	NA	NA
rs2284746	1:17306675:G:C	rs9435733	1:17308254:C:T	0.977618	1.2e-40	0.0836	1	1	NA	NA	NA	NA
rs2284746	1:17306675:G:C	rs35731131	1:17309343:AT:A	0.845912	1.2e-40	0.0006	0	1	NA	NA	NA	NA
rs2284746	1:17306675:G:C	rs3754512	1:17309718:C:T	0.941007	1.2e-40	0.0201	1	1	NA	NA	NA	NA
rs2284746	1:17306675:G:C	rs9435734	1:17311190:A:G	0.933922	1.2e-40	0.0156	1	1	NA	NA	NA	NA
rs2284746	1:17306675:G:C	rs6682671	1:17311882:C:T	0.581561	1.2e-40	0	0	1	NA	NA	NA	NA
rs2284746	1:17306675:G:C	rs3170740	1:17312743:C:T	0.919691	1.2e-40	0.0094	0	1	NA	NA	NA	NA
rs2284746	1:17306675:G:C	rs2076605	1:17313157:G:A	0.926412	1.2e-40	0.0119	1	1	NA	NA	NA	NA
rs2284746	1:17306675:G:C	rs9435659	1:17313343:G:A	0.922544	1.2e-40	0.0104	0	1	NA	NA	NA	NA
rs2284746	1:17306675:G:C	rs761421	1:17313654:C:T	0.918902	1.2e-40	0.0091	0	1	NA	NA	NA	NA
rs2284746	1:17306675:G:C	rs9435662	1:17314942:G:A	0.92618	1.2e-40	0.0118	0	1	NA	NA	NA	NA
rs2284746	1:17306675:G:C	rs4920605	1:17315425:G:A	0.786055	1.2e-40	0	0	1	NA	NA	NA	NA
rs2284746	1:17306675:G:C	rs2076603	1:17319011:G:A	0.587675	1.2e-40	0	0	1	NA	NA	NA	NA
rs2284746	1:17306675:G:C	rs4920608	1:17319287:C:T	0.584171	1.2e-40	0	0	1	NA	NA	NA	NA
rs2284746	1:17306675:G:C	rs7550758	1:17327429:T:C	0.814177	1.2e-40	0.0001	0	1	NA	NA	NA	NA
rs2284746	1:17306675:G:C	rs6657613	1:17328200:T:A	0.814177	1.2e-40	0.0001	0	1	NA	NA	NA	NA
rs2284746	1:17306675:G:C	rs2871776	1:17328301:C:T	0.720515	1.2e-40	0	0	1	NA	NA	NA	NA
rs2284746	1:17306675:G:C	rs2076601	1:17330453:G:A	0.717211	1.2e-40	0	0	1	NA	NA	NA	NA
rs2284746	1:17306675:G:C	rs3738814	1:17331676:G:A	0.613462	1.2e-40	0	0	1	NA	NA	NA	NA
rs2284746	1:17306675:G:C	rs926702	1:17336521:G:T	0.714669	1.2e-40	0	0	1	NA	NA	NA	NA
rs2284746	1:17306675:G:C	rs735258	1:17341146:C:T	0.628085	1.2e-40	0	0	1	NA	NA	NA	NA
rs2284746	1:17306675:G:C	rs2647167	1:17341752:T:C	0.536733	1.2e-40	0	0	1	NA	NA	NA	NA
rs2284746	1:17306675:G:C	rs67235606	1:17342038:GTAAAT:G	0.628085	1.2e-40	0	0	1	NA	NA	NA	NA
rs2284746	1:17306675:G:C	rs2746478	1:17342260:T:C	0.536733	1.2e-40	0	0	1	NA	NA	NA	NA
rs2284746	1:17306675:G:C	rs9435672	1:17342659:G:T	0.631996	1.2e-40	0	0	1	NA	NA	NA	NA
rs2284746	1:17306675:G:C	rs9435741	1:17343904:A:C	0.631996	1.2e-40	0	0	1	NA	NA	NA	NA
rs2284746	1:17306675:G:C	rs2871775	1:17345905:A:G	0.621936	1.2e-40	0	0	1	NA	NA	NA	NA
rs2284746	1:17306675:G:C	rs12143126	1:17357366:G:A	0.531997	1.2e-40	0	0	1	NA	NA	NA	NA
rs2284746	1:17306675:G:C	rs10887990	1:17359386:T:C	0.531997	1.2e-40	0	0	1	NA	NA	NA	NA
rs2284746	1:17306675:G:C	rs34218856	1:17360642:A:AT	0.528338	1.2e-40	0	0	1	NA	NA	NA	NA
rs2284746	1:17306675:G:C	rs11579925	1:17362705:A:G	0.531997	1.2e-40	0	0	1	NA	NA	NA	NA
rs2284746	1:17306675:G:C	rs10788650	1:17362859:G:A	0.531997	1.2e-40	0	0	1	NA	NA	NA	NA
rs2284746	1:17306675:G:C	rs2179793	1:17365733:C:A	0.528338	1.2e-40	0	0	1	NA	NA	NA	NA
rs2284746	1:17306675:G:C	rs12737199	1:17368052:G:A	0.528338	1.2e-40	0	0	1	NA	NA	NA	NA
rs2284746	1:17306675:G:C	rs35897475	1:17369270:C:CAA	0.528338	1.2e-40	0	0	1	NA	NA	NA	NA
rs2284746	1:17306675:G:C	rs7517920	1:17369315:G:A	0.528338	1.2e-40	0	0	1	NA	NA	NA	NA
rs2284746	1:17306675:G:C	rs9435676	1:17369688:C:T	0.528338	1.2e-40	0	0	1	NA	NA	NA	NA
rs2284746	1:17306675:G:C	rs12747579	1:17369738:G:A	0.528338	1.2e-40	0	0	1	NA	NA	NA	NA
rs2284746	1:17306675:G:C	rs11203284	1:17369952:G:A	0.528338	1.2e-40	0	0	1	NA	NA	NA	NA
rs2284746	1:17306675:G:C	rs11203285	1:17370120:T:C	0.528338	1.2e-40	0	0	1	NA	NA	NA	NA
rs2284746	1:17306675:G:C	rs10887992	1:17370213:A:G	0.528338	1.2e-40	0	0	1	NA	NA	NA	NA
rs2284746	1:17306675:G:C	rs10887993	1:17370241:G:A	0.528338	1.2e-40	0	0	1	NA	NA	NA	NA
rs2284746	1:17306675:G:C	rs34472779	1:17370575:AT:A	0.528338	1.2e-40	0	0	1	NA	NA	NA	NA
rs2284746	1:17306675:G:C	rs11203286	1:17370797:C:T	0.524956	1.2e-40	0	0	1	NA	NA	NA	NA
rs2284746	1:17306675:G:C	rs9435745	1:17371494:C:T	0.528338	1.2e-40	0	0	1	NA	NA	NA	NA
rs2284746	1:17306675:G:C	rs10887994	1:17371755:G:C	0.528338	1.2e-40	0	0	1	NA	NA	NA	NA
rs2284746	1:17306675:G:C	rs9435746	1:17372117:A:C	0.528338	1.2e-40	0	0	1	NA	NA	NA	NA
rs2284746	1:17306675:G:C	rs11203287	1:17372397:A:G	0.528338	1.2e-40	0	0	1	NA	NA	NA	NA
rs2284746	1:17306675:G:C	rs9435747	1:17372467:C:T	0.528338	1.2e-40	0	0	1	NA	NA	NA	NA
rs2284746	1:17306675:G:C	rs11582579	1:17372511:T:G	0.528338	1.2e-40	0	0	1	NA	NA	NA	NA
rs2284746	1:17306675:G:C	rs6690934	1:17372622:T:C	0.526382	1.2e-40	0	0	1	NA	NA	NA	NA
rs2284746	1:17306675:G:C	rs35298846	1:17372849:A:AT	0.50985	1.2e-40	0	0	1	NA	NA	NA	NA
rs2284746	1:17306675:G:C	rs6690919	1:17373205:A:C	0.528338	1.2e-40	0	0	1	NA	NA	NA	NA
rs2284746	1:17306675:G:C	rs6691029	1:17373317:A:G	0.528338	1.2e-40	0	0	1	NA	NA	NA	NA
rs2284746	1:17306675:G:C	rs9435748	1:17373751:A:G	0.524956	1.2e-40	0	0	1	NA	NA	NA	NA
rs2284746	1:17306675:G:C	rs9435749	1:17373959:A:G	0.528338	1.2e-40	0	0	1	NA	NA	NA	NA
rs2284746	1:17306675:G:C	rs7536679	1:17374663:G:A	0.528338	1.2e-40	0	0	1	NA	NA	NA	NA
rs2284746	1:17306675:G:C	rs7545499	1:17374688:C:T	0.528338	1.2e-40	0	0	1	NA	NA	NA	NA
rs2284746	1:17306675:G:C	rs7545518	1:17374742:C:T	0.528338	1.2e-40	0	0	1	NA	NA	NA	NA
rs2284746	1:17306675:G:C	rs35655194	1:17374958:CTG:C	0.528338	1.2e-40	0	0	1	NA	NA	NA	NA
rs2284746	1:17306675:G:C	rs6698160	1:17375562:A:G	0.528338	1.2e-40	0	0	1	NA	NA	NA	NA
rs2284746	1:17306675:G:C	rs6701200	1:17375580:T:G	0.528338	1.2e-40	0	0	1	NA	NA	NA	NA
rs2284746	1:17306675:G:C	rs12122144	1:17375774:T:C	0.528338	1.2e-40	0	0	1	NA	NA	NA	NA
rs2284746	1:17306675:G:C	rs1546925	1:17376296:C:T	0.528338	1.2e-40	0	0	1	NA	NA	NA	NA
rs2284746	1:17306675:G:C	rs6700594	1:17376511:G:C	0.528338	1.2e-40	0	0	1	NA	NA	NA	NA
rs2284746	1:17306675:G:C	rs2295060	1:17376790:C:T	0.528338	1.2e-40	0	0	1	NA	NA	NA	NA
rs2284746	1:17306675:G:C	rs11203288	1:17376941:C:T	0.528338	1.2e-40	0	0	1	NA	NA	NA	NA
rs2284746	1:17306675:G:C	rs2295059	1:17377409:G:A	0.528338	1.2e-40	0	0	1	NA	NA	NA	NA
rs2284746	1:17306675:G:C	rs2295057	1:17377556:C:T	0.517317	1.2e-40	0	0	1	NA	NA	NA	NA
rs2284746	1:17306675:G:C	rs11578903	1:17377956:C:A	0.513656	1.2e-40	0	0	1	NA	NA	NA	NA
rs12137162	1:19763396:A:C	rs35415316	1:19648061:AT:A	0.686395	4.9e-09	0.0003	0	1	NA	NA	NA	NA
rs12137162	1:19763396:A:C	rs3790776	1:19649216:C:T	0.7515	4.9e-09	0.0008	0	1	NA	NA	NA	NA
rs12137162	1:19763396:A:C	rs34977587	1:19654666:G:GTTT	0.622439	4.9e-09	0.0001	0	1	NA	NA	NA	NA
rs12137162	1:19763396:A:C	rs12117356	1:19658162:G:C	0.622439	4.9e-09	0.0001	0	1	NA	NA	NA	NA
rs12137162	1:19763396:A:C	rs12117357	1:19658172:T:C	0.622439	4.9e-09	0.0001	0	1	NA	NA	NA	NA
rs12137162	1:19763396:A:C	rs3748756	1:19658506:T:C	0.622439	4.9e-09	0.0001	0	1	NA	NA	NA	NA
rs12137162	1:19763396:A:C	rs4912071	1:19658817:C:T	0.622439	4.9e-09	0.0001	0	1	NA	NA	NA	NA
rs12137162	1:19763396:A:C	rs12118471	1:19659349:T:C	0.622439	4.9e-09	0.0001	0	1	NA	NA	NA	NA
rs12137162	1:19763396:A:C	rs35173191	1:19664442:T:C	0.622439	4.9e-09	0.0001	0	1	NA	NA	NA	NA
rs12137162	1:19763396:A:C	rs6889	1:19665497:C:A	0.60623	4.9e-09	0.0001	0	1	NA	NA	NA	NA
rs12137162	1:19763396:A:C	rs2027508	1:19666599:C:T	0.730613	4.9e-09	0.0006	0	1	NA	NA	NA	NA
rs12137162	1:19763396:A:C	rs2268813	1:19666808:T:C	0.730894	4.9e-09	0.0006	0	1	NA	NA	NA	NA
rs12137162	1:19763396:A:C	rs2268812	1:19666928:G:A	0.7515	4.9e-09	0.0008	0	1	NA	NA	NA	NA
rs12137162	1:19763396:A:C	rs2268810	1:19667481:G:T	0.622439	4.9e-09	0.0001	0	1	NA	NA	NA	NA
rs12137162	1:19763396:A:C	rs2268809	1:19667552:T:C	0.7515	4.9e-09	0.0008	0	1	NA	NA	NA	NA
rs12137162	1:19763396:A:C	rs12124843	1:19669235:G:A	0.612945	4.9e-09	0.0001	0	1	NA	NA	NA	NA
rs12137162	1:19763396:A:C	rs4912072	1:19672376:A:G	0.622439	4.9e-09	0.0001	0	1	NA	NA	NA	NA
rs12137162	1:19763396:A:C	rs56386422	1:19674266:A:C	0.622439	4.9e-09	0.0001	0	1	NA	NA	NA	NA
rs12137162	1:19763396:A:C	rs7540995	1:19675736:T:C	0.652569	4.9e-09	0.0002	0	1	NA	NA	NA	NA
rs12137162	1:19763396:A:C	rs1535036	1:19676924:A:C	0.652569	4.9e-09	0.0002	0	1	NA	NA	NA	NA
rs12137162	1:19763396:A:C	rs12128747	1:19678218:G:A	0.76851	4.9e-09	0.0009	0	1	NA	NA	NA	NA
rs12137162	1:19763396:A:C	rs7524423	1:19678347:A:G	0.751892	4.9e-09	0.0008	0	1	NA	NA	NA	NA
rs12137162	1:19763396:A:C	rs2268805	1:19679556:G:A	0.639874	4.9e-09	0.0002	0	1	NA	NA	NA	NA
rs12137162	1:19763396:A:C	rs761308	1:19680119:T:C	0.634601	4.9e-09	0.0002	0	1	NA	NA	NA	NA
rs12137162	1:19763396:A:C	rs12751502	1:19680532:T:C	0.700723	4.9e-09	0.0004	0	1	NA	NA	NA	NA
rs12137162	1:19763396:A:C	rs214342	1:19681393:T:C	0.732152	4.9e-09	0.0006	0	1	NA	NA	NA	NA
rs12137162	1:19763396:A:C	rs2268803	1:19681907:C:T	0.501563	4.9e-09	0	0	1	NA	NA	NA	NA
rs12137162	1:19763396:A:C	rs35270532	1:19681988:CA:C	0.530133	4.9e-09	0	0	1	NA	NA	NA	NA
rs12137162	1:19763396:A:C	rs904964	1:19697065:C:T	0.795637	4.9e-09	0.0013	0	1	NA	NA	NA	NA
rs12137162	1:19763396:A:C	rs3790768	1:19698501:T:G	0.795637	4.9e-09	0.0013	0	1	NA	NA	NA	NA
rs12137162	1:19763396:A:C	rs10753560	1:19708577:T:C	0.795637	4.9e-09	0.0013	0	1	NA	NA	NA	NA
rs12137162	1:19763396:A:C	1:19709940	1:19709940:C:CAAA	0.927304	4.9e-09	0.0053	1	1	NA	NA	NA	NA
rs12137162	1:19763396:A:C	rs4912081	1:19710002:T:G	0.927304	4.9e-09	0.0053	1	1	NA	NA	NA	NA
rs12137162	1:19763396:A:C	rs12136926	1:19710794:A:G	0.927304	4.9e-09	0.0053	1	1	NA	NA	NA	NA
rs12137162	1:19763396:A:C	rs10917438	1:19711749:A:G	0.927304	4.9e-09	0.0053	1	1	NA	NA	NA	NA
rs12137162	1:19763396:A:C	rs10753561	1:19711939:C:T	0.927304	4.9e-09	0.0053	1	1	NA	NA	NA	NA
rs12137162	1:19763396:A:C	rs4912082	1:19716796:C:T	0.891371	4.9e-09	0.0035	1	1	NA	NA	NA	NA
rs12137162	1:19763396:A:C	rs12140654	1:19716801:T:C	0.927304	4.9e-09	0.0053	1	1	NA	NA	NA	NA
rs12137162	1:19763396:A:C	rs12141760	1:19717901:T:C	0.923408	4.9e-09	0.0051	1	1	NA	NA	NA	NA
rs12137162	1:19763396:A:C	rs372141066	1:19717961:C:CAGAGG	0.795637	4.9e-09	0.0013	0	1	NA	NA	NA	NA
rs12137162	1:19763396:A:C	rs6426798	1:19719728:T:C	0.927304	4.9e-09	0.0053	1	1	NA	NA	NA	NA
rs12137162	1:19763396:A:C	rs34873850	1:19723310:C:T	0.80482	4.9e-09	0.0014	0	1	NA	NA	NA	NA
rs12137162	1:19763396:A:C	rs5772841	1:19723575:C:CTG	0.794903	4.9e-09	0.0013	0	1	NA	NA	NA	NA
rs12137162	1:19763396:A:C	rs10917443	1:19724079:G:T	0.794903	4.9e-09	0.0013	0	1	NA	NA	NA	NA
rs12137162	1:19763396:A:C	rs4911988	1:19724480:A:G	0.789992	4.9e-09	0.0012	0	1	NA	NA	NA	NA
rs12137162	1:19763396:A:C	rs149800913	1:19724712:C:CAGTCATCCTGCCACACCTGCTCAGTCTCCCGATGAGCCAG	0.795712	4.9e-09	0.0013	0	1	NA	NA	NA	NA
rs12137162	1:19763396:A:C	rs77930907	1:19724752:C:G	0.80482	4.9e-09	0.0014	0	1	NA	NA	NA	NA
rs12137162	1:19763396:A:C	rs11578302	1:19724835:G:A	0.794903	4.9e-09	0.0013	0	1	NA	NA	NA	NA
rs12137162	1:19763396:A:C	rs4911989	1:19727743:G:C	0.8041	4.9e-09	0.0014	0	1	NA	NA	NA	NA
rs12137162	1:19763396:A:C	rs11366035	1:19729198:C:CA	0.814075	4.9e-09	0.0016	1	1	NA	NA	NA	NA
rs12137162	1:19763396:A:C	rs11428668	1:19729554:CA:C	0.784161	4.9e-09	0.0011	0	1	NA	NA	NA	NA
rs12137162	1:19763396:A:C	rs4912086	1:19730181:G:A	0.813396	4.9e-09	0.0015	1	1	NA	NA	NA	NA
rs12137162	1:19763396:A:C	rs12403041	1:19730927:G:A	0.823555	4.9e-09	0.0017	1	1	NA	NA	NA	NA
rs12137162	1:19763396:A:C	rs12726614	1:19730957:C:G	0.813396	4.9e-09	0.0015	1	1	NA	NA	NA	NA
rs12137162	1:19763396:A:C	rs4911990	1:19731873:C:A	0.808367	4.9e-09	0.0015	1	1	NA	NA	NA	NA
rs12137162	1:19763396:A:C	rs881246	1:19733255:A:C	0.823555	4.9e-09	0.0017	1	1	NA	NA	NA	NA
rs12137162	1:19763396:A:C	rs881247	1:19733320:G:A	0.813396	4.9e-09	0.0015	1	1	NA	NA	NA	NA
rs12137162	1:19763396:A:C	rs881248	1:19733961:C:T	0.813396	4.9e-09	0.0015	1	1	NA	NA	NA	NA
rs12137162	1:19763396:A:C	rs4244001	1:19734368:T:C	0.813396	4.9e-09	0.0015	1	1	NA	NA	NA	NA
rs12137162	1:19763396:A:C	rs12125806	1:19734781:G:A	0.813396	4.9e-09	0.0015	1	1	NA	NA	NA	NA
rs12137162	1:19763396:A:C	rs12125959	1:19735262:G:A	0.809071	4.9e-09	0.0015	1	1	NA	NA	NA	NA
rs12137162	1:19763396:A:C	rs12403329	1:19735793:C:G	0.823555	4.9e-09	0.0017	1	1	NA	NA	NA	NA
rs12137162	1:19763396:A:C	rs12404783	1:19735885:C:A	0.823555	4.9e-09	0.0017	1	1	NA	NA	NA	NA
rs12137162	1:19763396:A:C	rs9287046	1:19736395:C:G	0.809071	4.9e-09	0.0015	1	1	NA	NA	NA	NA
rs12137162	1:19763396:A:C	rs9287047	1:19736534:C:T	0.813396	4.9e-09	0.0015	1	1	NA	NA	NA	NA
rs12137162	1:19763396:A:C	rs2314145	1:19736843:G:C	0.813396	4.9e-09	0.0015	1	1	NA	NA	NA	NA
rs12137162	1:19763396:A:C	rs4244002	1:19738190:T:C	0.808367	4.9e-09	0.0015	1	1	NA	NA	NA	NA
rs12137162	1:19763396:A:C	rs12404362	1:19739958:G:A	0.813396	4.9e-09	0.0015	1	1	NA	NA	NA	NA
rs12137162	1:19763396:A:C	rs369778526	1:19740097:G:GGATTATAAGTGT	0.813396	4.9e-09	0.0015	1	1	NA	NA	NA	NA
rs12137162	1:19763396:A:C	rs12121189	1:19740421:A:G	0.813396	4.9e-09	0.0015	1	1	NA	NA	NA	NA
rs12137162	1:19763396:A:C	rs12121242	1:19740609:C:G	0.813396	4.9e-09	0.0015	1	1	NA	NA	NA	NA
rs12137162	1:19763396:A:C	rs71800003	1:19749346:G:GAT	0.855194	4.9e-09	0.0024	1	1	NA	NA	NA	NA
rs12137162	1:19763396:A:C	rs4912090	1:19749402:C:T	0.849788	4.9e-09	0.0023	1	1	NA	NA	NA	NA
rs12137162	1:19763396:A:C	rs10917447	1:19749743:C:T	0.855194	4.9e-09	0.0024	1	1	NA	NA	NA	NA
rs12137162	1:19763396:A:C	rs4911992	1:19750486:A:T	0.855194	4.9e-09	0.0024	1	1	NA	NA	NA	NA
rs12137162	1:19763396:A:C	rs61334679	1:19754993:A:G	0.855194	4.9e-09	0.0024	1	1	NA	NA	NA	NA
rs12137162	1:19763396:A:C	rs10917449	1:19756869:G:A	0.890861	4.9e-09	0.0035	1	1	NA	NA	NA	NA
rs12137162	1:19763396:A:C	rs2088828	1:19757646:A:C	1	4.9e-09	0.0232	1	1	NA	NA	NA	NA
rs12137162	1:19763396:A:C	rs34083769	1:19758079:G:GT	1	4.9e-09	0.0232	1	1	NA	NA	NA	NA
rs12137162	1:19763396:A:C	rs12136530	1:19761429:G:A	0.906049	4.9e-09	0.0041	1	1	NA	NA	NA	NA
rs12137162	1:19763396:A:C	rs12136534	1:19761435:T:A	0.906049	4.9e-09	0.0041	1	1	NA	NA	NA	NA
rs12137162	1:19763396:A:C	rs12137479	1:19761445:A:T	0.906049	4.9e-09	0.0041	1	1	NA	NA	NA	NA
rs12137162	1:19763396:A:C	rs4912093	1:19762321:C:T	1	4.9e-09	0.0232	1	1	NA	NA	NA	NA
rs12137162	1:19763396:A:C	rs4912094	1:19762466:T:C	1	4.9e-09	0.0232	1	1	NA	NA	NA	NA
rs12137162	1:19763396:A:C	rs7522676	1:19762660:C:T	1	4.9e-09	0.0232	1	1	NA	NA	NA	NA
rs12137162	1:19763396:A:C	rs72342614	1:19763165:T:TAA	1	4.9e-09	0.0232	1	1	NA	NA	NA	NA
rs12137162	1:19763396:A:C	rs115773162	1:19763168:T:G	1	4.9e-09	0.0232	1	1	NA	NA	NA	NA
rs12137162	1:19763396:A:C	rs201259906	1:19763169:T:G	1	4.9e-09	0.0232	1	1	NA	NA	NA	NA
rs12137162	1:19763396:A:C	rs12137160	1:19763379:T:C	1	4.9e-09	0.0232	1	1	NA	NA	NA	NA
rs12137162	1:19763396:A:C	rs12137162	1:19763396:A:C	1	4.9e-09	0.0232	1	1	NA	NA	NA	NA
rs12137162	1:19763396:A:C	rs12137192	1:19763458:G:C	1	4.9e-09	0.0232	1	1	NA	NA	NA	NA
rs12137162	1:19763396:A:C	rs10799810	1:19764032:A:G	1	4.9e-09	0.0232	1	1	NA	NA	NA	NA
rs12137162	1:19763396:A:C	rs4911995	1:19765004:C:G	1	4.9e-09	0.0232	1	1	NA	NA	NA	NA
rs12137162	1:19763396:A:C	rs4911996	1:19765205:C:G	1	4.9e-09	0.0232	1	1	NA	NA	NA	NA
rs12137162	1:19763396:A:C	rs4911997	1:19765669:A:G	0.544517	4.9e-09	0	0	1	NA	NA	NA	NA
rs12137162	1:19763396:A:C	rs4911998	1:19765834:T:C	1	4.9e-09	0.0232	1	1	NA	NA	NA	NA
rs12137162	1:19763396:A:C	rs4912095	1:19766236:C:T	1	4.9e-09	0.0232	1	1	NA	NA	NA	NA
rs12137162	1:19763396:A:C	rs12140338	1:19766430:G:C	1	4.9e-09	0.0232	1	1	NA	NA	NA	NA
rs12137162	1:19763396:A:C	rs10158117	1:19766747:C:G	1	4.9e-09	0.0232	1	1	NA	NA	NA	NA
rs12137162	1:19763396:A:C	rs34137921	1:19767485:T:C	1	4.9e-09	0.0232	1	1	NA	NA	NA	NA
rs12137162	1:19763396:A:C	rs9651023	1:19767769:C:G	0.544517	4.9e-09	0	0	1	NA	NA	NA	NA
rs12137162	1:19763396:A:C	rs58416206	1:19768448:A:C	0.544517	4.9e-09	0	0	1	NA	NA	NA	NA
rs12137162	1:19763396:A:C	rs9651024	1:19768954:C:T	1	4.9e-09	0.0232	1	1	NA	NA	NA	NA
rs12137162	1:19763396:A:C	rs9651016	1:19769241:C:G	1	4.9e-09	0.0232	1	1	NA	NA	NA	NA
rs12137162	1:19763396:A:C	rs10917451	1:19769323:C:G	1	4.9e-09	0.0232	1	1	NA	NA	NA	NA
rs12137162	1:19763396:A:C	rs10492997	1:19769371:T:C	0.56928	4.9e-09	0	0	1	NA	NA	NA	NA
rs12137162	1:19763396:A:C	rs9651017	1:19769427:T:G	0.56928	4.9e-09	0	0	1	NA	NA	NA	NA
rs12137162	1:19763396:A:C	rs60052942	1:19769718:CA:C	0.960101	4.9e-09	0.0081	1	1	NA	NA	NA	NA
rs12137162	1:19763396:A:C	rs4911999	1:19769759:T:G	0.56928	4.9e-09	0	0	1	NA	NA	NA	NA
rs12137162	1:19763396:A:C	rs10799812	1:19770256:T:C	1	4.9e-09	0.0232	1	1	NA	NA	NA	NA
rs12137162	1:19763396:A:C	rs10917452	1:19770968:T:C	0.585782	4.9e-09	0.0001	0	1	NA	NA	NA	NA
rs12137162	1:19763396:A:C	rs4912000	1:19771429:G:A	0.56928	4.9e-09	0	0	1	NA	NA	NA	NA
rs12137162	1:19763396:A:C	rs4912001	1:19771456:C:T	0.56928	4.9e-09	0	0	1	NA	NA	NA	NA
rs12137162	1:19763396:A:C	rs34332615	1:19771860:C:CT	0.531375	4.9e-09	0	0	1	NA	NA	NA	NA
rs12137162	1:19763396:A:C	rs904965	1:19772134:G:A	0.56928	4.9e-09	0	0	1	NA	NA	NA	NA
rs12137162	1:19763396:A:C	rs904966	1:19772177:C:G	1	4.9e-09	0.0232	1	1	NA	NA	NA	NA
rs12137162	1:19763396:A:C	rs877012	1:19772660:A:G	1	4.9e-09	0.0232	1	1	NA	NA	NA	NA
rs12137162	1:19763396:A:C	rs5772845	1:19773119:C:CA	0.54226	4.9e-09	0	0	1	NA	NA	NA	NA
rs12137162	1:19763396:A:C	rs880361	1:19773421:T:A	0.994999	4.9e-09	0.0162	1	1	NA	NA	NA	NA
rs12137162	1:19763396:A:C	rs10442642	1:19773818:G:A	0.980117	4.9e-09	0.0112	1	1	NA	NA	NA	NA
rs12137162	1:19763396:A:C	rs58952060	1:19774582:A:G	0.985043	4.9e-09	0.0123	1	1	NA	NA	NA	NA
rs12137162	1:19763396:A:C	rs12409301	1:19774715:A:G	0.985043	4.9e-09	0.0123	1	1	NA	NA	NA	NA
rs12137162	1:19763396:A:C	rs4912096	1:19775113:C:T	0.985043	4.9e-09	0.0123	1	1	NA	NA	NA	NA
rs12137162	1:19763396:A:C	rs10442634	1:19775246:T:C	0.985043	4.9e-09	0.0123	1	1	NA	NA	NA	NA
rs12137162	1:19763396:A:C	rs10442635	1:19775492:G:A	0.985043	4.9e-09	0.0123	1	1	NA	NA	NA	NA
rs12137162	1:19763396:A:C	rs66932922	1:19776143:A:G	0.985043	4.9e-09	0.0123	1	1	NA	NA	NA	NA
rs12137162	1:19763396:A:C	rs16862798	1:19777837:G:A	0.985043	4.9e-09	0.0123	1	1	NA	NA	NA	NA
rs12137162	1:19763396:A:C	rs34929465	1:19777950:A:G	0.985043	4.9e-09	0.0123	1	1	NA	NA	NA	NA
rs12137162	1:19763396:A:C	rs151108042	1:19778236:C:CTCTAA	0.985043	4.9e-09	0.0123	1	1	NA	NA	NA	NA
rs12137162	1:19763396:A:C	rs12092284	1:19778323:T:C	0.985043	4.9e-09	0.0123	1	1	NA	NA	NA	NA
rs12137162	1:19763396:A:C	rs34430556	1:19779287:CT:C	0.794291	4.9e-09	0.0013	0	1	NA	NA	NA	NA
rs12137162	1:19763396:A:C	rs34553579	1:19779378:C:A	0.985043	4.9e-09	0.0123	1	1	NA	NA	NA	NA
rs12137162	1:19763396:A:C	rs11590840	1:19779673:C:T	0.985043	4.9e-09	0.0123	1	1	NA	NA	NA	NA
rs12137162	1:19763396:A:C	rs12090885	1:19779781:A:G	0.985043	4.9e-09	0.0123	1	1	NA	NA	NA	NA
rs12137162	1:19763396:A:C	rs883961	1:19781155:C:G	0.985043	4.9e-09	0.0123	1	1	NA	NA	NA	NA
rs12137162	1:19763396:A:C	rs2014772	1:19781247:T:C	0.980117	4.9e-09	0.0112	1	1	NA	NA	NA	NA
rs12137162	1:19763396:A:C	rs4912097	1:19784410:G:C	0.985043	4.9e-09	0.0123	1	1	NA	NA	NA	NA
rs12137162	1:19763396:A:C	rs12562821	1:19786650:T:C	0.979995	4.9e-09	0.0111	1	1	NA	NA	NA	NA
rs12137162	1:19763396:A:C	rs12563442	1:19786695:C:T	0.985043	4.9e-09	0.0123	1	1	NA	NA	NA	NA
rs12137162	1:19763396:A:C	rs4912098	1:19787686:A:G	0.985043	4.9e-09	0.0123	1	1	NA	NA	NA	NA
rs12137162	1:19763396:A:C	rs34138277	1:19788951:C:CA	0.858213	4.9e-09	0.0025	1	1	NA	NA	NA	NA
rs12137162	1:19763396:A:C	rs35097598	1:19790514:CA:C	0.612745	4.9e-09	0.0001	0	1	NA	NA	NA	NA
rs12137162	1:19763396:A:C	rs12022161	1:19790879:A:G	0.802936	4.9e-09	0.0014	0	1	NA	NA	NA	NA
rs12137162	1:19763396:A:C	rs4481878	1:19791086:C:A	0.802222	4.9e-09	0.0014	0	1	NA	NA	NA	NA
rs12137162	1:19763396:A:C	rs12120180	1:19791441:T:C	0.802222	4.9e-09	0.0014	0	1	NA	NA	NA	NA
rs12137162	1:19763396:A:C	rs2314147	1:19791956:G:A	0.698932	4.9e-09	0.0004	0	1	NA	NA	NA	NA
rs12137162	1:19763396:A:C	rs9887859	1:19792089:G:A	0.802222	4.9e-09	0.0014	0	1	NA	NA	NA	NA
rs12137162	1:19763396:A:C	rs12755348	1:19792495:A:G	0.698932	4.9e-09	0.0004	0	1	NA	NA	NA	NA
rs12137162	1:19763396:A:C	rs12066114	1:19792527:G:A	0.802222	4.9e-09	0.0014	0	1	NA	NA	NA	NA
rs12137162	1:19763396:A:C	rs4912002	1:19793402:T:G	0.802222	4.9e-09	0.0014	0	1	NA	NA	NA	NA
rs12137162	1:19763396:A:C	rs999974	1:19793984:G:A	0.698932	4.9e-09	0.0004	0	1	NA	NA	NA	NA
rs12137162	1:19763396:A:C	rs1542875	1:19794187:C:A	0.698932	4.9e-09	0.0004	0	1	NA	NA	NA	NA
rs212524	1:21583311:T:C	rs212515	1:21575045:C:A	0.507145	4.7e-12	0	0	1	NA	NA	NA	NA
rs212524	1:21583311:T:C	rs34632217	1:21576025:C:CA	0.507145	4.7e-12	0	0	1	NA	NA	NA	NA
rs212524	1:21583311:T:C	rs212517	1:21577159:T:A	0.976257	4.7e-12	0.1113	1	1	NA	NA	NA	NA
rs212524	1:21583311:T:C	rs149724130	1:21579527:A:ATTATT	0.566312	4.7e-12	0.0002	0	1	NA	NA	NA	NA
rs212524	1:21583311:T:C	rs212521	1:21580345:T:C	0.980195	4.7e-12	0.1212	1	1	NA	NA	NA	NA
rs212524	1:21583311:T:C	rs115071	1:21583003:T:C	1	4.7e-12	0.2847	1	1	NA	NA	NA	NA
rs212524	1:21583311:T:C	rs212524	1:21583311:T:C	1	4.7e-12	0.2847	1	1	NA	NA	NA	NA
rs212524	1:21583311:T:C	rs212525	1:21584585:A:G	0.956525	4.7e-12	0.0774	1	1	NA	NA	NA	NA
rs212524	1:21583311:T:C	rs212526	1:21584941:T:C	0.933599	4.7e-12	0.0543	1	1	NA	NA	NA	NA
rs212524	1:21583311:T:C	rs212532	1:21588603:C:G	0.913977	4.7e-12	0.0412	1	1	NA	NA	NA	NA
rs212524	1:21583311:T:C	rs11296960	1:21590155:CT:C	0.578058	4.7e-12	0.0002	0	1	NA	NA	NA	NA
rs212524	1:21583311:T:C	rs212534	1:21590754:A:G	0.617367	4.7e-12	0.0005	0	1	NA	NA	NA	NA
rs212524	1:21583311:T:C	rs2982242	1:21590811:C:G	0.61699	4.7e-12	0.0005	0	1	NA	NA	NA	NA
rs212524	1:21583311:T:C	rs148468189	1:21590812:CCT:C	0.704372	4.7e-12	0.0024	0	1	NA	NA	NA	NA
rs212524	1:21583311:T:C	rs212536	1:21590873:A:T	0.643521	4.7e-12	0.0009	0	1	NA	NA	NA	NA
rs212524	1:21583311:T:C	rs212538	1:21591979:A:C	0.597315	4.7e-12	0.0004	0	1	NA	NA	NA	NA
rs212524	1:21583311:T:C	rs212539	1:21592392:A:G	0.774711	4.7e-12	0.0065	0	1	NA	NA	NA	NA
rs212524	1:21583311:T:C	rs212540	1:21593117:C:T	0.82319	4.7e-12	0.0125	0	1	NA	NA	NA	NA
rs1014987	1:22498824:G:C	rs2179378	1:22498765:A:C	0.988735	2.6e-08	0.1509	1	1	NA	NA	NA	WNT4
rs1014987	1:22498824:G:C	rs1014987	1:22498824:G:C	1	2.6e-08	0.2531	1	1	NA	NA	NA	WNT4
rs1014987	1:22498824:G:C	rs742356	1:22501846:G:A	0.966141	2.6e-08	0.1012	1	1	NA	NA	NA	WNT4
rs1014987	1:22498824:G:C	rs10917167	1:22504091:A:G	0.966102	2.6e-08	0.1011	1	1	NA	NA	NA	WNT4
rs1014987	1:22498824:G:C	rs12032458	1:22504565:G:C	0.966102	2.6e-08	0.1011	1	1	NA	NA	NA	WNT4
rs1014987	1:22498824:G:C	rs6695779	1:22505609:G:A	0.772701	2.6e-08	0.0135	1	1	NA	NA	NA	WNT4
rs1014987	1:22498824:G:C	rs12023766	1:22506437:G:A	0.78219	2.6e-08	0.0148	1	1	NA	NA	NA	WNT4
rs1014987	1:22498824:G:C	rs2092315	1:22507684:T:C	0.95489	2.6e-08	0.0868	1	1	NA	NA	NA	WNT4
rs1014987	1:22498824:G:C	rs3070657	1:22507753:C:CAGCTAATT	0.776811	2.6e-08	0.014	1	1	NA	NA	NA	WNT4
rs1014987	1:22498824:G:C	rs2092316	1:22507901:T:C	0.776811	2.6e-08	0.014	1	1	NA	NA	NA	WNT4
rs1014987	1:22498824:G:C	rs2092317	1:22507949:T:C	0.768753	2.6e-08	0.013	0	1	NA	NA	NA	WNT4
rs1014987	1:22498824:G:C	rs3971296	1:22507980:T:C	0.780947	2.6e-08	0.0146	1	1	NA	NA	NA	WNT4
rs1014987	1:22498824:G:C	rs12119429	1:22511594:C:T	0.960495	2.6e-08	0.0935	1	1	NA	NA	NA	WNT4
rs1014987	1:22498824:G:C	rs61766864	1:22513090:C:G	0.698531	2.6e-08	0.0063	0	1	NA	NA	NA	WNT4
rs1014987	1:22498824:G:C	rs10917168	1:22513890:T:A	0.658082	2.6e-08	0.004	0	1	NA	NA	NA	WNT4
rs1014987	1:22498824:G:C	rs36095869	1:22519321:G:A	0.641806	2.6e-08	0.0033	0	1	NA	NA	NA	WNT4
rs1014987	1:22498824:G:C	rs7511788	1:22522053:T:C	0.649891	2.6e-08	0.0036	0	1	NA	NA	NA	WNT4
rs1014987	1:22498824:G:C	rs7533740	1:22522062:A:G	0.649891	2.6e-08	0.0036	0	1	NA	NA	NA	WNT4
rs1014987	1:22498824:G:C	rs12734979	1:22522927:C:T	0.649891	2.6e-08	0.0036	0	1	NA	NA	NA	WNT4
rs1014987	1:22498824:G:C	rs12036482	1:22526327:A:G	0.6309	2.6e-08	0.0029	0	1	NA	NA	NA	WNT4
rs2806561	1:23504795:G:A	rs10917335	1:23294136:G:A	0.564514	2.7e-21	0	0	1	NA	NA	NA	NA
rs2806561	1:23504795:G:A	rs218341	1:23294153:C:G	0.565979	2.7e-21	0	0	1	NA	NA	NA	NA
rs2806561	1:23504795:G:A	rs648322	1:23294839:G:A	0.743519	2.7e-21	0	0	1	NA	NA	NA	NA
rs2806561	1:23504795:G:A	rs750354	1:23297406:C:T	0.745713	2.7e-21	0	0	1	NA	NA	NA	NA
rs2806561	1:23504795:G:A	rs35484272	1:23297998:CA:C	0.564009	2.7e-21	0	0	1	NA	NA	NA	NA
rs2806561	1:23504795:G:A	rs10917337	1:23300723:A:G	0.748743	2.7e-21	0.0001	0	1	NA	NA	NA	NA
rs2806561	1:23504795:G:A	rs6702719	1:23302576:C:T	0.576355	2.7e-21	0	0	1	NA	NA	NA	NA
rs2806561	1:23504795:G:A	rs4620508	1:23307438:T:C	0.576355	2.7e-21	0	0	1	NA	NA	NA	NA
rs2806561	1:23504795:G:A	rs6426779	1:23310485:C:T	0.748743	2.7e-21	0.0001	0	1	NA	NA	NA	NA
rs2806561	1:23504795:G:A	rs55764475	1:23318983:T:C	0.576355	2.7e-21	0	0	1	NA	NA	NA	NA
rs2806561	1:23504795:G:A	rs10753550	1:23322471:G:C	0.737333	2.7e-21	0	0	1	NA	NA	NA	NA
rs2806561	1:23504795:G:A	rs649664	1:23324263:T:C	0.748743	2.7e-21	0.0001	0	1	NA	NA	NA	NA
rs2806561	1:23504795:G:A	rs12036324	1:23324356:G:T	0.576355	2.7e-21	0	0	1	NA	NA	NA	NA
rs2806561	1:23504795:G:A	rs11589251	1:23324467:T:C	0.742695	2.7e-21	0	0	1	NA	NA	NA	NA
rs2806561	1:23504795:G:A	rs35919647	1:23326072:T:C	0.742695	2.7e-21	0	0	1	NA	NA	NA	NA
rs2806561	1:23504795:G:A	rs56099912	1:23328289:T:TG	0.573006	2.7e-21	0	0	1	NA	NA	NA	NA
rs2806561	1:23504795:G:A	rs35188027	1:23331946:C:CG	0.760978	2.7e-21	0.0001	0	1	NA	NA	NA	NA
rs2806561	1:23504795:G:A	rs66592286	1:23333649:C:G	0.577829	2.7e-21	0	0	1	NA	NA	NA	NA
rs2806561	1:23504795:G:A	rs4655142	1:23333728:C:T	0.760978	2.7e-21	0.0001	0	1	NA	NA	NA	NA
rs2806561	1:23504795:G:A	rs67238799	1:23335012:A:G	0.577829	2.7e-21	0	0	1	NA	NA	NA	NA
rs2806561	1:23504795:G:A	rs6650086	1:23338384:C:T	0.760978	2.7e-21	0.0001	0	1	NA	NA	NA	NA
rs2806561	1:23504795:G:A	rs12135629	1:23338899:G:A	0.760978	2.7e-21	0.0001	0	1	NA	NA	NA	NA
rs2806561	1:23504795:G:A	rs80295797	1:23341690:T:C	0.595115	2.7e-21	0	0	1	NA	NA	NA	NA
rs2806561	1:23504795:G:A	rs10917344	1:23342193:G:C	0.787074	2.7e-21	0.0002	0	1	NA	NA	NA	NA
rs2806561	1:23504795:G:A	rs1413974	1:23347125:T:C	0.791832	2.7e-21	0.0002	0	1	NA	NA	NA	NA
rs2806561	1:23504795:G:A	rs34716853	1:23354214:CT:C	0.611483	2.7e-21	0	0	1	NA	NA	NA	NA
rs2806561	1:23504795:G:A	rs12128178	1:23354814:T:C	0.791832	2.7e-21	0.0002	0	1	NA	NA	NA	NA
rs2806561	1:23504795:G:A	rs7548692	1:23354877:A:T	0.604258	2.7e-21	0	0	1	NA	NA	NA	NA
rs2806561	1:23504795:G:A	rs10799788	1:23356864:A:G	0.604258	2.7e-21	0	0	1	NA	NA	NA	NA
rs2806561	1:23504795:G:A	rs5773031	1:23358999:TG:T	0.791832	2.7e-21	0.0002	0	1	NA	NA	NA	NA
rs2806561	1:23504795:G:A	rs7555529	1:23359790:A:G	0.604258	2.7e-21	0	0	1	NA	NA	NA	NA
rs2806561	1:23504795:G:A	rs12117752	1:23360223:C:T	0.791832	2.7e-21	0.0002	0	1	NA	NA	NA	NA
rs2806561	1:23504795:G:A	rs112388712	1:23363622:TACAC:T	0.506235	2.7e-21	0	0	1	NA	NA	NA	NA
rs2806561	1:23504795:G:A	rs4654834	1:23364919:C:T	0.797864	2.7e-21	0.0003	0	1	NA	NA	NA	NA
rs2806561	1:23504795:G:A	rs1984576	1:23367138:G:A	0.793134	2.7e-21	0.0002	0	1	NA	NA	NA	NA
rs2806561	1:23504795:G:A	rs2294518	1:23372771:C:T	0.791832	2.7e-21	0.0002	0	1	NA	NA	NA	NA
rs2806561	1:23504795:G:A	rs2143156	1:23374629:G:T	0.604258	2.7e-21	0	0	1	NA	NA	NA	NA
rs2806561	1:23504795:G:A	rs6680974	1:23376233:G:A	0.604258	2.7e-21	0	0	1	NA	NA	NA	NA
rs2806561	1:23504795:G:A	rs7543975	1:23381116:A:G	0.521	2.7e-21	0	0	1	NA	NA	NA	NA
rs2806561	1:23504795:G:A	rs79588010	1:23385826:C:CTT	0.604258	2.7e-21	0	0	1	NA	NA	NA	NA
rs2806561	1:23504795:G:A	rs2235548	1:23394062:A:G	0.600552	2.7e-21	0	0	1	NA	NA	NA	NA
rs2806561	1:23504795:G:A	rs12409321	1:23398065:T:C	0.78948	2.7e-21	0.0002	0	1	NA	NA	NA	NA
rs2806561	1:23504795:G:A	rs1952527	1:23400969:C:T	0.602125	2.7e-21	0	0	1	NA	NA	NA	NA
rs2806561	1:23504795:G:A	rs34495254	1:23403097:TC:T	0.597827	2.7e-21	0	0	1	NA	NA	NA	NA
rs2806561	1:23504795:G:A	rs2072944	1:23405872:C:T	0.552957	2.7e-21	0	0	1	NA	NA	NA	NA
rs2806561	1:23504795:G:A	rs2235547	1:23406485:G:C	0.756364	2.7e-21	0.0001	0	1	NA	NA	NA	NA
rs2806561	1:23504795:G:A	rs12751560	1:23407081:A:C	0.758418	2.7e-21	0.0001	0	1	NA	NA	NA	NA
rs2806561	1:23504795:G:A	rs2235546	1:23409538:A:G	0.78948	2.7e-21	0.0002	0	1	NA	NA	NA	NA
rs2806561	1:23504795:G:A	rs34565529	1:23410469:CTT:C	0.79549	2.7e-21	0.0003	0	1	NA	NA	NA	NA
rs2806561	1:23504795:G:A	rs10559844	1:23416249:C:CTTTT	0.799902	2.7e-21	0.0003	0	1	NA	NA	NA	NA
rs2806561	1:23504795:G:A	rs11578046	1:23425139:A:G	0.613431	2.7e-21	0	0	1	NA	NA	NA	NA
rs2806561	1:23504795:G:A	rs1208932	1:23429122:T:G	1	2.7e-21	0.059	1	1	NA	NA	NA	NA
rs2806561	1:23504795:G:A	rs3051246	1:23429600:A:AT	0.530009	2.7e-21	0	0	1	NA	NA	NA	NA
rs2806561	1:23504795:G:A	rs10799792	1:23446441:G:T	0.555077	2.7e-21	0	0	1	NA	NA	NA	NA
rs2806561	1:23504795:G:A	rs9426687	1:23448302:C:T	0.988326	2.7e-21	0.0243	1	1	NA	NA	NA	NA
rs2806561	1:23504795:G:A	rs1571466	1:23449183:C:T	0.996093	2.7e-21	0.0356	1	1	NA	NA	NA	NA
rs2806561	1:23504795:G:A	rs11581670	1:23449787:C:T	1	2.7e-21	0.059	1	1	NA	NA	NA	NA
rs2806561	1:23504795:G:A	rs10716851	1:23449985:C:CA	0.533675	2.7e-21	0	0	1	NA	NA	NA	NA
rs2806561	1:23504795:G:A	rs6676640	1:23454191:T:C	0.992201	2.7e-21	0.0287	1	1	NA	NA	NA	NA
rs2806561	1:23504795:G:A	rs11311477	1:23459005:T:TA	0.684872	2.7e-21	0	0	1	NA	NA	NA	NA
rs2806561	1:23504795:G:A	rs2776819	1:23470116:T:A	0.992201	2.7e-21	0.0287	1	1	NA	NA	NA	NA
rs2806561	1:23504795:G:A	rs6426786	1:23470460:T:C	0.834414	2.7e-21	0.0007	0	1	NA	NA	NA	NA
rs2806561	1:23504795:G:A	rs658508	1:23480362:C:T	0.988326	2.7e-21	0.0243	1	1	NA	NA	NA	NA
rs2806561	1:23504795:G:A	rs2473851	1:23489869:G:A	1	2.7e-21	0.059	1	1	NA	NA	NA	NA
rs2806561	1:23504795:G:A	rs2776822	1:23492782:T:C	0.992201	2.7e-21	0.0287	1	1	NA	NA	NA	NA
rs2806561	1:23504795:G:A	rs2746553	1:23493246:C:T	1	2.7e-21	0.059	1	1	NA	NA	NA	NA
rs2806561	1:23504795:G:A	rs10683530	1:23493993:GTC:G	0.992201	2.7e-21	0.0287	1	1	NA	NA	NA	NA
rs2806561	1:23504795:G:A	rs3831173	1:23495114:AC:A	1	2.7e-21	0.059	1	1	1:23495091-23496057	1:23494666-23496055	1:23494666-23496057	NA
rs2806561	1:23504795:G:A	rs11397427	1:23497635:AT:A	1	2.7e-21	0.059	1	1	NA	NA	NA	NA
rs2806561	1:23504795:G:A	rs488438	1:23498999:A:T	0.66616	2.7e-21	0	0	1	NA	NA	NA	NA
rs2806561	1:23504795:G:A	rs59499596	1:23499799:C:CT	0.988326	2.7e-21	0.0243	1	1	NA	NA	NA	NA
rs2806561	1:23504795:G:A	rs679591	1:23499916:C:T	0.680311	2.7e-21	0	0	1	NA	NA	NA	NA
rs2806561	1:23504795:G:A	rs681395	1:23500314:A:G	0.680311	2.7e-21	0	0	1	NA	NA	NA	NA
rs2806561	1:23504795:G:A	rs643492	1:23501354:C:T	0.680311	2.7e-21	0	0	1	NA	NA	NA	NA
rs2806561	1:23504795:G:A	rs2806556	1:23502850:A:G	0.680311	2.7e-21	0	0	1	NA	NA	NA	NA
rs2806561	1:23504795:G:A	rs10917353	1:23503176:C:A	0.558004	2.7e-21	0	0	1	NA	NA	NA	NA
rs2806561	1:23504795:G:A	rs2806557	1:23503372:A:T	0.680311	2.7e-21	0	0	1	NA	NA	NA	NA
rs2806561	1:23504795:G:A	rs2806558	1:23503456:C:T	1	2.7e-21	0.059	1	1	NA	NA	NA	NA
rs2806561	1:23504795:G:A	rs2806561	1:23504795:G:A	1	2.7e-21	0.059	1	1	NA	NA	NA	NA
rs2806561	1:23504795:G:A	rs1757041	1:23506063:A:G	0.996093	2.7e-21	0.0356	1	1	NA	NA	NA	NA
rs2806561	1:23504795:G:A	rs1738467	1:23506521:T:C	0.680311	2.7e-21	0	0	1	NA	NA	NA	NA
rs2806561	1:23504795:G:A	rs2806563	1:23506625:C:T	0.992201	2.7e-21	0.0287	1	1	NA	NA	NA	NA
rs2806561	1:23504795:G:A	rs2806564	1:23506685:C:T	0.680311	2.7e-21	0	0	1	NA	NA	NA	NA
rs2806561	1:23504795:G:A	1:23506979	1:23506979:C:T	0.680311	2.7e-21	0	0	1	NA	NA	NA	NA
rs2806561	1:23504795:G:A	rs35630915	1:23506982:A:G	0.680311	2.7e-21	0	0	1	NA	NA	NA	NA
rs2806561	1:23504795:G:A	rs2806565	1:23507068:G:A	0.680311	2.7e-21	0	0	1	NA	NA	NA	NA
rs2806561	1:23504795:G:A	rs1757040	1:23507335:A:G	0.680311	2.7e-21	0	0	1	NA	NA	NA	NA
rs2806561	1:23504795:G:A	rs2868573	1:23508253:G:C	0.680311	2.7e-21	0	0	1	NA	NA	NA	NA
rs2806561	1:23504795:G:A	rs9426692	1:23508426:T:C	0.680311	2.7e-21	0	0	1	NA	NA	NA	NA
rs2806561	1:23504795:G:A	rs1757039	1:23508657:G:A	0.680311	2.7e-21	0	0	1	NA	NA	NA	NA
rs2806561	1:23504795:G:A	rs71788656	1:23510003:GT:G	0.680311	2.7e-21	0	0	1	NA	NA	NA	NA
rs2806561	1:23504795:G:A	rs1612905	1:23510023:T:G	0.680311	2.7e-21	0	0	1	NA	NA	NA	NA
rs2806561	1:23504795:G:A	rs2776815	1:23510584:C:T	0.680311	2.7e-21	0	0	1	NA	NA	NA	NA
rs2806561	1:23504795:G:A	rs1757048	1:23510601:C:A	1	2.7e-21	0.059	1	1	NA	NA	NA	NA
rs2806561	1:23504795:G:A	rs1738468	1:23510850:G:T	0.680311	2.7e-21	0	0	1	NA	NA	NA	NA
rs2806561	1:23504795:G:A	rs1738469	1:23511407:C:G	0.680311	2.7e-21	0	0	1	NA	NA	NA	NA
rs2806561	1:23504795:G:A	rs1757047	1:23511763:G:A	0.988281	2.7e-21	0.0243	1	1	NA	NA	NA	NA
rs2806561	1:23504795:G:A	rs1757046	1:23511821:C:T	0.682186	2.7e-21	0	0	1	NA	NA	NA	NA
rs2806561	1:23504795:G:A	rs1738470	1:23511911:A:G	0.682186	2.7e-21	0	0	1	NA	NA	NA	NA
rs2806561	1:23504795:G:A	rs35835726	1:23512339:AC:A	0.682186	2.7e-21	0	0	1	NA	NA	NA	NA
rs2806561	1:23504795:G:A	rs1997866	1:23512524:G:A	0.682186	2.7e-21	0	0	1	NA	NA	NA	NA
rs2806561	1:23504795:G:A	rs10711754	1:23512664:C:CT	0.957321	2.7e-21	0.0098	1	1	NA	NA	NA	NA
rs2806561	1:23504795:G:A	rs610656	1:23513176:G:A	0.682186	2.7e-21	0	0	1	NA	NA	NA	NA
rs2806561	1:23504795:G:A	rs641032	1:23513980:G:A	0.663573	2.7e-21	0	0	1	NA	NA	NA	NA
rs2806561	1:23504795:G:A	rs641808	1:23514123:G:T	0.682186	2.7e-21	0	0	1	NA	NA	NA	NA
rs2806561	1:23504795:G:A	rs652706	1:23514246:A:G	0.682186	2.7e-21	0	0	1	NA	NA	NA	NA
rs2806561	1:23504795:G:A	rs652783	1:23514313:T:G	0.682186	2.7e-21	0	0	1	NA	NA	NA	NA
rs2806561	1:23504795:G:A	rs654585	1:23514714:C:T	0.984371	2.7e-21	0.021	1	1	NA	NA	NA	NA
rs2806561	1:23504795:G:A	rs683052	1:23514953:C:T	0.99217	2.7e-21	0.0287	1	1	NA	NA	NA	NA
rs2806561	1:23504795:G:A	rs681753	1:23515216:C:T	0.99217	2.7e-21	0.0287	1	1	NA	NA	NA	NA
rs2806561	1:23504795:G:A	rs667330	1:23515257:G:A	0.682186	2.7e-21	0	0	1	NA	NA	NA	NA
rs2806561	1:23504795:G:A	rs668234	1:23515467:A:G	0.682186	2.7e-21	0	0	1	NA	NA	NA	NA
rs2806561	1:23504795:G:A	rs1757044	1:23515631:C:T	0.99217	2.7e-21	0.0287	1	1	NA	NA	NA	NA
rs2806561	1:23504795:G:A	rs667211	1:23516142:C:T	0.682186	2.7e-21	0	0	1	NA	NA	NA	NA
rs2806561	1:23504795:G:A	rs682766	1:23516397:G:C	0.682186	2.7e-21	0	0	1	NA	NA	NA	NA
rs2806561	1:23504795:G:A	rs4421563	1:23517481:T:C	0.682186	2.7e-21	0	0	1	NA	NA	NA	NA
rs2806561	1:23504795:G:A	rs4333826	1:23517514:T:C	0.682186	2.7e-21	0	0	1	NA	NA	NA	NA
rs2806561	1:23504795:G:A	rs604030	1:23518227:C:T	0.682186	2.7e-21	0	0	1	NA	NA	NA	NA
rs2806561	1:23504795:G:A	rs605367	1:23518524:C:T	0.684079	2.7e-21	0	0	1	NA	NA	NA	NA
rs2806561	1:23504795:G:A	rs3059706	1:23519157:A:ACC	0.682186	2.7e-21	0	0	1	NA	NA	NA	NA
rs2806561	1:23504795:G:A	rs623988	1:23519477:T:C	0.682186	2.7e-21	0	0	1	NA	NA	NA	NA
rs2806561	1:23504795:G:A	rs674386	1:23521835:A:G	0.603289	2.7e-21	0	0	1	NA	NA	NA	NA
rs2806561	1:23504795:G:A	rs9282707	1:23521872:T:TG	0.598247	2.7e-21	0	0	1	NA	NA	NA	NA
rs2806561	1:23504795:G:A	rs663942	1:23522476:A:G	0.603289	2.7e-21	0	0	1	NA	NA	NA	NA
rs2806561	1:23504795:G:A	rs664301	1:23522522:T:C	0.603289	2.7e-21	0	0	1	NA	NA	NA	NA
rs2806561	1:23504795:G:A	rs636940	1:23522967:T:A	0.603289	2.7e-21	0	0	1	NA	NA	NA	NA
rs2806561	1:23504795:G:A	rs588387	1:23523689:G:A	0.603289	2.7e-21	0	0	1	NA	NA	NA	NA
rs2806561	1:23504795:G:A	rs622387	1:23523998:C:T	0.603289	2.7e-21	0	0	1	NA	NA	NA	NA
rs2806561	1:23504795:G:A	rs622007	1:23524049:T:C	0.603289	2.7e-21	0	0	1	NA	NA	NA	NA
rs2806561	1:23504795:G:A	rs590664	1:23524209:C:T	0.885821	2.7e-21	0.0021	0	1	NA	NA	NA	NA
rs2806561	1:23504795:G:A	rs601529	1:23524310:G:A	0.603289	2.7e-21	0	0	1	NA	NA	NA	NA
rs2806561	1:23504795:G:A	rs856510	1:23524407:C:A	0.603289	2.7e-21	0	0	1	NA	NA	NA	NA
rs2806561	1:23504795:G:A	rs2746556	1:23524541:A:G	0.885821	2.7e-21	0.0021	0	1	NA	NA	NA	NA
rs2806561	1:23504795:G:A	rs2746557	1:23524727:C:T	0.885821	2.7e-21	0.0021	0	1	NA	NA	NA	NA
rs2806561	1:23504795:G:A	rs2746558	1:23524791:A:G	0.603289	2.7e-21	0	0	1	NA	NA	NA	NA
rs2806561	1:23504795:G:A	rs137918322	1:23525523:AT:A	0.605872	2.7e-21	0	0	1	NA	NA	NA	NA
rs2806561	1:23504795:G:A	rs7533524	1:23525599:T:C	0.603289	2.7e-21	0	0	1	NA	NA	NA	NA
rs2806561	1:23504795:G:A	rs2746560	1:23526279:A:G	0.603289	2.7e-21	0	0	1	NA	NA	NA	NA
rs2806561	1:23504795:G:A	rs2806570	1:23527005:C:T	0.594766	2.7e-21	0	0	1	NA	NA	NA	NA
rs2806561	1:23504795:G:A	rs598438	1:23531563:T:C	0.873174	2.7e-21	0.0016	0	1	NA	NA	NA	NA
rs2806561	1:23504795:G:A	rs582999	1:23531722:T:C	0.873174	2.7e-21	0.0016	0	1	NA	NA	NA	NA
rs2806561	1:23504795:G:A	rs856508	1:23532995:C:A	0.854243	2.7e-21	0.0011	0	1	NA	NA	NA	NA
rs2806561	1:23504795:G:A	rs10917357	1:23535161:T:C	0.862816	2.7e-21	0.0013	0	1	NA	NA	NA	NA
rs2806561	1:23504795:G:A	rs613395	1:23536619:C:T	0.862816	2.7e-21	0.0013	0	1	NA	NA	NA	NA
rs2806561	1:23504795:G:A	rs1738475	1:23536891:G:C	0.859579	2.7e-21	0.0012	0	1	NA	NA	NA	NA
rs2806561	1:23504795:G:A	rs627304	1:23537555:C:T	0.859579	2.7e-21	0.0012	0	1	NA	NA	NA	NA
rs2806561	1:23504795:G:A	rs628096	1:23537676:G:C	0.859579	2.7e-21	0.0012	0	1	NA	NA	NA	NA
rs2806561	1:23504795:G:A	rs628106	1:23537685:T:C	0.859579	2.7e-21	0.0012	0	1	NA	NA	NA	NA
rs2806561	1:23504795:G:A	rs629107	1:23537971:T:C	0.859579	2.7e-21	0.0012	0	1	NA	NA	NA	NA
rs2806561	1:23504795:G:A	rs641452	1:23538386:G:A	0.859579	2.7e-21	0.0012	0	1	NA	NA	NA	NA
rs2806561	1:23504795:G:A	rs34716227	1:23539319:C:CTT	0.859579	2.7e-21	0.0012	0	1	NA	NA	NA	NA
rs2806561	1:23504795:G:A	rs9426694	1:23539742:C:T	0.862816	2.7e-21	0.0013	0	1	NA	NA	NA	NA
rs2806561	1:23504795:G:A	rs6660880	1:23540302:T:C	0.860703	2.7e-21	0.0012	0	1	NA	NA	NA	NA
rs2806561	1:23504795:G:A	rs6694445	1:23540428:C:T	0.859579	2.7e-21	0.0012	0	1	NA	NA	NA	NA
rs2806561	1:23504795:G:A	rs6669568	1:23540469:G:A	0.859579	2.7e-21	0.0012	0	1	NA	NA	NA	NA
rs2806561	1:23504795:G:A	rs2903545	1:23541108:C:T	0.859579	2.7e-21	0.0012	0	1	NA	NA	NA	NA
rs2806561	1:23504795:G:A	rs2867315	1:23541286:C:T	0.859579	2.7e-21	0.0012	0	1	NA	NA	NA	NA
rs2806561	1:23504795:G:A	rs944509	1:23542242:C:T	0.848885	2.7e-21	0.0009	0	1	NA	NA	NA	NA
rs2806561	1:23504795:G:A	rs34682032	1:23545020:G:GGTTT	0.679566	2.7e-21	0	0	1	NA	NA	NA	NA
rs2806561	1:23504795:G:A	rs6688475	1:23550794:G:A	0.850282	2.7e-21	0.001	0	1	NA	NA	NA	NA
rs2806561	1:23504795:G:A	rs7532266	1:23551623:A:C	0.573523	2.7e-21	0	0	1	NA	NA	NA	NA
rs4601530	1:25044111:T:C	rs72654647	1:25022314:A:G	0.955665	5.9e-15	0.019	1	1	NA	NA	NA	NA
rs4601530	1:25044111:T:C	rs10595670	1:25023387:A:AGTT	0.955665	5.9e-15	0.019	1	1	NA	NA	NA	NA
rs4601530	1:25044111:T:C	rs4366267	1:25023630:G:C	0.95583	5.9e-15	0.0191	1	1	NA	NA	NA	NA
rs4601530	1:25044111:T:C	rs6686889	1:25030470:T:C	0.97531	5.9e-15	0.0286	1	1	NA	NA	NA	NA
rs4601530	1:25044111:T:C	rs140489146	1:25030576:C:CAA	0.597949	5.9e-15	0	0	1	NA	NA	NA	NA
rs4601530	1:25044111:T:C	rs66530629	1:25032168:A:G	0.985153	5.9e-15	0.0369	1	1	NA	NA	NA	NA
rs4601530	1:25044111:T:C	rs35248450	1:25038614:CT:C	0.627891	5.9e-15	0	0	1	NA	NA	NA	NA
rs4601530	1:25044111:T:C	rs16829945	1:25040315:T:C	0.990096	5.9e-15	0.0432	1	1	NA	NA	NA	NA
rs4601530	1:25044111:T:C	rs58060948	1:25040360:C:CT	0.611232	5.9e-15	0	0	1	NA	NA	NA	NA
rs4601530	1:25044111:T:C	rs11249169	1:25043293:T:C	1	5.9e-15	0.0845	1	1	NA	NA	NA	NA
rs4601530	1:25044111:T:C	rs4601530	1:25044111:T:C	1	5.9e-15	0.0845	1	1	NA	NA	NA	NA
rs4601530	1:25044111:T:C	rs12043858	1:25047459:T:C	1	5.9e-15	0.0845	1	1	NA	NA	NA	NA
rs4601530	1:25044111:T:C	rs4543739	1:25049680:C:A	0.995091	5.9e-15	0.0528	1	1	NA	NA	NA	NA
rs4601530	1:25044111:T:C	rs202035292	1:25049688:T:TTA	0.596728	5.9e-15	0	0	1	NA	NA	NA	NA
rs4601530	1:25044111:T:C	rs2361147	1:25049949:G:A	0.995091	5.9e-15	0.0528	1	1	NA	NA	NA	NA
rs4601530	1:25044111:T:C	rs4024244	1:25050228:A:G	0.995091	5.9e-15	0.0528	1	1	NA	NA	NA	NA
rs4601530	1:25044111:T:C	rs2885173	1:25050549:T:A	0.995091	5.9e-15	0.0528	1	1	NA	NA	NA	NA
rs4601530	1:25044111:T:C	rs55965563	1:25050829:A:G	0.995091	5.9e-15	0.0528	1	1	NA	NA	NA	NA
rs4601530	1:25044111:T:C	rs1002707	1:25051102:T:C	0.995091	5.9e-15	0.0528	1	1	NA	NA	NA	NA
rs4601530	1:25044111:T:C	rs1316829	1:25051225:T:C	0.995091	5.9e-15	0.0528	1	1	NA	NA	NA	NA
rs4601530	1:25044111:T:C	rs5773100	1:25051256:TG:T	0.990155	5.9e-15	0.0433	1	1	NA	NA	NA	NA
rs4601530	1:25044111:T:C	rs7520844	1:25054223:G:C	0.971313	5.9e-15	0.0261	1	1	NA	NA	NA	NA
rs4601530	1:25044111:T:C	rs3131502	1:25066448:T:C	0.835446	5.9e-15	0.0027	1	1	NA	NA	NA	NA
rs4601530	1:25044111:T:C	rs2153125	1:25070230:A:G	0.839381	5.9e-15	0.0029	1	1	NA	NA	NA	NA
rs4601530	1:25044111:T:C	rs11249171	1:25073571:A:C	0.815872	5.9e-15	0.002	1	1	NA	NA	NA	NA
rs4601530	1:25044111:T:C	rs34000704	1:25074515:CA:C	0.540311	5.9e-15	0	0	1	NA	NA	NA	NA
rs4601530	1:25044111:T:C	rs1890449	1:25075801:A:C	0.815872	5.9e-15	0.002	1	1	NA	NA	NA	NA
rs4601530	1:25044111:T:C	1:25077698	1:25077698:CTTT:C	0.732704	5.9e-15	0.0005	0	1	NA	NA	NA	NA
rs4601530	1:25044111:T:C	rs66958265	1:25077977:G:GC	0.819812	5.9e-15	0.0021	1	1	NA	NA	NA	NA
rs4601530	1:25044111:T:C	rs12758422	1:25078061:T:C	0.815872	5.9e-15	0.002	1	1	NA	NA	NA	NA
rs4601530	1:25044111:T:C	rs10794662	1:25078328:C:A	0.815872	5.9e-15	0.002	1	1	NA	NA	NA	NA
rs4601530	1:25044111:T:C	rs7519392	1:25081665:G:C	0.815872	5.9e-15	0.002	1	1	NA	NA	NA	NA
rs4601530	1:25044111:T:C	rs6604978	1:25090446:G:C	0.815872	5.9e-15	0.002	1	1	NA	NA	NA	NA
rs4601530	1:25044111:T:C	rs1981195	1:25093473:C:T	0.517156	5.9e-15	0	0	1	NA	NA	NA	NA
rs4601530	1:25044111:T:C	rs3122053	1:25094233:G:T	0.819812	5.9e-15	0.0021	1	1	NA	NA	NA	NA
rs4601530	1:25044111:T:C	rs3120831	1:25094344:A:T	0.81692	5.9e-15	0.002	1	1	NA	NA	NA	NA
rs4601530	1:25044111:T:C	rs6692599	1:25094714:T:C	0.815872	5.9e-15	0.002	1	1	NA	NA	NA	NA
rs4601530	1:25044111:T:C	rs148709497	1:25097214:ATTC:A	0.815872	5.9e-15	0.002	1	1	NA	NA	NA	NA
rs4601530	1:25044111:T:C	rs4648876	1:25097392:A:G	0.815872	5.9e-15	0.002	1	1	NA	NA	NA	NA
rs4601530	1:25044111:T:C	rs9332415	1:25098245:T:C	0.815872	5.9e-15	0.002	1	1	NA	NA	NA	NA
rs4601530	1:25044111:T:C	rs7548438	1:25098341:C:T	0.815872	5.9e-15	0.002	1	1	NA	NA	NA	NA
rs4601530	1:25044111:T:C	rs6604979	1:25099438:G:T	0.819812	5.9e-15	0.0021	1	1	NA	NA	NA	NA
rs4601530	1:25044111:T:C	rs59851730	1:25101715:CT:C	0.652244	5.9e-15	0.0001	0	1	NA	NA	NA	NA
rs4601530	1:25044111:T:C	rs66927594	1:25103279:TGTAGTCCCAGCTACTCGGGAG:T	0.813014	5.9e-15	0.0019	0	1	NA	NA	NA	NA
rs4601530	1:25044111:T:C	rs35627731	1:25107625:AT:A	0.604893	5.9e-15	0	0	1	NA	NA	NA	NA
rs4601530	1:25044111:T:C	rs373376216	1:25107800:A:AT	0.627149	5.9e-15	0	0	1	NA	NA	NA	NA
rs4601530	1:25044111:T:C	rs375798015	1:25111494:C:CA	0.583319	5.9e-15	0	0	1	NA	NA	NA	NA
rs4601530	1:25044111:T:C	rs9661655	1:25113487:G:C	0.806377	5.9e-15	0.0017	0	1	NA	NA	NA	NA
rs4601530	1:25044111:T:C	rs12133698	1:25114230:T:G	0.819812	5.9e-15	0.0021	1	1	NA	NA	NA	NA
rs4601530	1:25044111:T:C	rs4562565	1:25121874:A:G	0.811954	5.9e-15	0.0019	0	1	NA	NA	NA	NA
rs4601530	1:25044111:T:C	rs4549986	1:25122162:A:G	0.815872	5.9e-15	0.002	1	1	NA	NA	NA	NA
rs4601530	1:25044111:T:C	rs10903102	1:25122839:C:G	0.815872	5.9e-15	0.002	1	1	NA	NA	NA	NA
rs4601530	1:25044111:T:C	rs11249173	1:25123990:G:A	0.815872	5.9e-15	0.002	1	1	NA	NA	NA	NA
rs4601530	1:25044111:T:C	rs7550184	1:25125162:G:C	0.815872	5.9e-15	0.002	1	1	NA	NA	NA	NA
rs4601530	1:25044111:T:C	rs4641258	1:25125898:C:G	0.808056	5.9e-15	0.0017	0	1	NA	NA	NA	NA
rs4601530	1:25044111:T:C	rs11249174	1:25126060:T:C	0.819812	5.9e-15	0.0021	1	1	NA	NA	NA	NA
rs4601530	1:25044111:T:C	rs4644441	1:25126077:C:T	0.815872	5.9e-15	0.002	1	1	NA	NA	NA	NA
rs4601530	1:25044111:T:C	rs7528154	1:25130083:T:C	0.815872	5.9e-15	0.002	1	1	NA	NA	NA	NA
rs4601530	1:25044111:T:C	rs12121345	1:25130783:C:T	0.819812	5.9e-15	0.0021	1	1	NA	NA	NA	NA
rs4601530	1:25044111:T:C	rs4306080	1:25135004:T:C	0.81692	5.9e-15	0.002	1	1	NA	NA	NA	NA
rs4601530	1:25044111:T:C	rs10903104	1:25136713:A:G	0.815872	5.9e-15	0.002	1	1	NA	NA	NA	NA
rs4601530	1:25044111:T:C	rs10903105	1:25140249:G:A	0.815872	5.9e-15	0.002	1	1	NA	NA	NA	NA
rs4601530	1:25044111:T:C	rs3890756	1:25140825:G:A	0.819812	5.9e-15	0.0021	1	1	NA	NA	NA	NA
rs4601530	1:25044111:T:C	rs111392957	1:25146486:T:C	0.819812	5.9e-15	0.0021	1	1	NA	NA	NA	NA
rs4601530	1:25044111:T:C	rs72078941	1:25147210:TTCTC:T	0.815872	5.9e-15	0.002	1	1	NA	NA	NA	NA
rs4601530	1:25044111:T:C	rs11400541	1:25147689:GA:G	0.757341	5.9e-15	0.0007	0	1	NA	NA	NA	NA
rs4601530	1:25044111:T:C	rs7519508	1:25147750:G:A	0.815872	5.9e-15	0.002	1	1	NA	NA	NA	NA
rs4601530	1:25044111:T:C	rs6665083	1:25148291:G:T	0.815872	5.9e-15	0.002	1	1	NA	NA	NA	NA
rs4601530	1:25044111:T:C	rs12027779	1:25148367:A:G	0.819812	5.9e-15	0.0021	1	1	NA	NA	NA	NA
rs4601530	1:25044111:T:C	rs10903106	1:25148686:G:A	0.815872	5.9e-15	0.002	1	1	NA	NA	NA	NA
rs4601530	1:25044111:T:C	rs4606258	1:25155185:C:T	0.805265	5.9e-15	0.0017	0	1	NA	NA	NA	NA
rs4601530	1:25044111:T:C	rs4351587	1:25155188:C:G	0.815872	5.9e-15	0.002	1	1	NA	NA	NA	NA
rs4601530	1:25044111:T:C	rs6667299	1:25158500:T:C	0.815872	5.9e-15	0.002	1	1	NA	NA	NA	NA
rs4601530	1:25044111:T:C	rs7555134	1:25161662:T:C	0.819812	5.9e-15	0.0021	1	1	NA	NA	NA	NA
rs4601530	1:25044111:T:C	rs6600274	1:25162444:T:G	0.830798	5.9e-15	0.0025	1	1	NA	NA	NA	NA
rs4601530	1:25044111:T:C	rs58521331	1:25163173:T:A	0.819812	5.9e-15	0.0021	1	1	NA	NA	NA	NA
rs4601530	1:25044111:T:C	rs4648878	1:25164113:A:G	0.830798	5.9e-15	0.0025	1	1	NA	NA	NA	NA
rs4601530	1:25044111:T:C	rs66519614	1:25164778:T:G	0.819812	5.9e-15	0.0021	1	1	NA	NA	NA	NA
rs4601530	1:25044111:T:C	rs9259	1:25168124:G:C	0.815872	5.9e-15	0.002	1	1	NA	NA	NA	NA
rs4601530	1:25044111:T:C	rs12439	1:25169634:G:A	0.819812	5.9e-15	0.0021	1	1	NA	NA	NA	NA
rs4601530	1:25044111:T:C	rs11249177	1:25171088:G:A	0.819812	5.9e-15	0.0021	1	1	NA	NA	NA	NA
rs4601530	1:25044111:T:C	rs11249178	1:25171719:C:G	0.83484	5.9e-15	0.0027	1	1	NA	NA	NA	NA
rs4601530	1:25044111:T:C	rs10601870	1:25172552:A:AAATTC	0.83484	5.9e-15	0.0027	1	1	NA	NA	NA	NA
rs4601530	1:25044111:T:C	rs7535819	1:25173037:T:C	0.830798	5.9e-15	0.0025	1	1	NA	NA	NA	NA
rs4601530	1:25044111:T:C	rs5773110	1:25173894:C:CA	0.795407	5.9e-15	0.0014	0	1	NA	NA	NA	NA
rs4601530	1:25044111:T:C	rs4648879	1:25175246:A:G	0.819812	5.9e-15	0.0021	1	1	NA	NA	NA	NA
rs4601530	1:25044111:T:C	rs6687639	1:25176572:T:C	0.821817	5.9e-15	0.0022	1	1	NA	NA	NA	NA
rs4601530	1:25044111:T:C	rs4649026	1:25176665:G:A	0.820732	5.9e-15	0.0021	1	1	NA	NA	NA	NA
rs4601530	1:25044111:T:C	rs4424443	1:25177039:A:T	0.819812	5.9e-15	0.0021	1	1	NA	NA	NA	NA
rs4601530	1:25044111:T:C	rs55869884	1:25177985:A:C	0.815872	5.9e-15	0.002	1	1	NA	NA	NA	NA
rs4601530	1:25044111:T:C	rs7526415	1:25180321:G:A	0.778213	5.9e-15	0.0011	0	1	NA	NA	NA	NA
rs4601530	1:25044111:T:C	rs12184308	1:25181136:G:A	0.778213	5.9e-15	0.0011	0	1	NA	NA	NA	NA
rs4601530	1:25044111:T:C	rs12184309	1:25181210:G:C	0.797569	5.9e-15	0.0015	0	1	NA	NA	NA	NA
rs4601530	1:25044111:T:C	rs10903107	1:25181314:A:G	0.778213	5.9e-15	0.0011	0	1	NA	NA	NA	NA
rs4601530	1:25044111:T:C	rs143534236	1:25181383:CTTT:C	0.815872	5.9e-15	0.002	1	1	NA	NA	NA	NA
rs4601530	1:25044111:T:C	rs55851873	1:25182116:T:C	0.782185	5.9e-15	0.0011	0	1	NA	NA	NA	NA
rs4601530	1:25044111:T:C	rs59663525	1:25182441:T:TCA	0.782185	5.9e-15	0.0011	0	1	NA	NA	NA	NA
rs4601530	1:25044111:T:C	rs56262061	1:25182548:G:T	0.782185	5.9e-15	0.0011	0	1	NA	NA	NA	NA
rs4601530	1:25044111:T:C	rs60424992	1:25183976:A:AG	0.660849	5.9e-15	0.0001	0	1	NA	NA	NA	NA
rs4601530	1:25044111:T:C	rs4500251	1:25184269:T:C	0.693513	5.9e-15	0.0002	0	1	NA	NA	NA	NA
rs4601530	1:25044111:T:C	rs4328026	1:25184292:A:C	0.696146	5.9e-15	0.0002	0	1	NA	NA	NA	NA
rs4601530	1:25044111:T:C	rs4382656	1:25184480:T:C	0.638029	5.9e-15	0	0	1	NA	NA	NA	NA
rs4601530	1:25044111:T:C	rs7349167	1:25184718:G:C	0.638029	5.9e-15	0	0	1	NA	NA	NA	NA
rs4601530	1:25044111:T:C	rs4437822	1:25185197:C:T	0.62697	5.9e-15	0	0	1	NA	NA	NA	NA
rs926438	1:25753638:C:T	rs9438900	1:25580095:A:G	0.885933	8e-10	0.0017	1	1	NA	NA	NA	NA
rs926438	1:25753638:C:T	rs1293267	1:25624901:C:G	0.788475	8e-10	0.0006	0	1	NA	NA	NA	NA
rs926438	1:25753638:C:T	rs78809829	1:25663071:C:G	0.889214	8e-10	0.0018	1	1	NA	NA	NA	NA
rs926438	1:25753638:C:T	rs3093578	1:25667911:G:A	0.896375	8e-10	0.002	1	1	NA	NA	NA	NA
rs926438	1:25753638:C:T	rs9645452	1:25668326:T:C	0.931927	8e-10	0.003	1	1	NA	NA	NA	NA
rs926438	1:25753638:C:T	rs3093584	1:25668714:C:T	0.931927	8e-10	0.003	1	1	NA	NA	NA	NA
rs926438	1:25753638:C:T	rs3091242	1:25674785:C:T	0.889214	8e-10	0.0018	1	1	NA	NA	NA	NA
rs926438	1:25753638:C:T	rs3091241	1:25674913:C:T	0.889214	8e-10	0.0018	1	1	NA	NA	NA	NA
rs926438	1:25753638:C:T	rs3091240	1:25676935:G:T	0.889214	8e-10	0.0018	1	1	NA	NA	NA	NA
rs926438	1:25753638:C:T	rs3093614	1:25677844:A:T	0.928204	8e-10	0.0029	1	1	NA	NA	NA	NA
rs926438	1:25753638:C:T	rs3093632	1:25684012:C:T	0.889214	8e-10	0.0018	1	1	NA	NA	NA	NA
rs926438	1:25753638:C:T	rs3093638	1:25685484:A:G	0.928204	8e-10	0.0029	1	1	NA	NA	NA	NA
rs926438	1:25753638:C:T	rs1053438	1:25687901:C:T	0.928204	8e-10	0.0029	1	1	NA	NA	NA	NA
rs926438	1:25753638:C:T	rs9689	1:25688276:A:G	0.912287	8e-10	0.0024	1	1	NA	NA	NA	NA
rs926438	1:25753638:C:T	rs599691	1:25698354:T:C	0.935689	8e-10	0.0032	1	1	NA	NA	NA	NA
rs926438	1:25753638:C:T	rs614997	1:25703776:A:G	0.931797	8e-10	0.003	1	1	NA	NA	NA	NA
rs926438	1:25753638:C:T	rs1293260	1:25709104:C:G	0.893375	8e-10	0.0019	1	1	NA	NA	NA	NA
rs926438	1:25753638:C:T	rs646867	1:25709258:A:C	0.935944	8e-10	0.0032	1	1	NA	NA	NA	NA
rs926438	1:25753638:C:T	rs1293261	1:25713234:A:T	0.838544	8e-10	0.001	0	1	NA	NA	NA	NA
rs926438	1:25753638:C:T	rs760938	1:25715885:C:A	0.893375	8e-10	0.0019	1	1	NA	NA	NA	NA
rs926438	1:25753638:C:T	rs636889	1:25717139:C:T	0.919782	8e-10	0.0026	1	1	NA	NA	NA	NA
rs926438	1:25753638:C:T	rs607116	1:25717841:G:A	0.943765	8e-10	0.0035	1	1	NA	NA	NA	NA
rs926438	1:25753638:C:T	rs665372	1:25719235:A:C	0.963849	8e-10	0.0047	1	1	NA	NA	NA	NA
rs926438	1:25753638:C:T	rs666686	1:25719511:T:C	0.940201	8e-10	0.0034	1	1	NA	NA	NA	NA
rs926438	1:25753638:C:T	rs686631	1:25719599:T:A	0.959704	8e-10	0.0044	1	1	NA	NA	NA	NA
rs926438	1:25753638:C:T	rs1293262	1:25720045:G:C	0.944313	8e-10	0.0036	1	1	NA	NA	NA	NA
rs926438	1:25753638:C:T	rs679429	1:25720088:G:A	0.77589	8e-10	0.0005	0	1	NA	NA	NA	NA
rs926438	1:25753638:C:T	rs684422	1:25720101:G:C	0.77589	8e-10	0.0005	0	1	NA	NA	NA	NA
rs926438	1:25753638:C:T	rs679879	1:25720204:G:T	0.963849	8e-10	0.0047	1	1	NA	NA	NA	NA
rs926438	1:25753638:C:T	rs1293265	1:25720248:C:G	0.924746	8e-10	0.0028	1	1	NA	NA	NA	NA
rs926438	1:25753638:C:T	rs1296021	1:25720301:C:T	0.940201	8e-10	0.0034	1	1	NA	NA	NA	NA
rs926438	1:25753638:C:T	rs680732	1:25720370:A:G	0.963849	8e-10	0.0047	1	1	NA	NA	NA	NA
rs926438	1:25753638:C:T	rs669063	1:25721154:A:G	0.936595	8e-10	0.0032	1	1	NA	NA	NA	NA
rs926438	1:25753638:C:T	rs71652378	1:25721457:G:C	0.95985	8e-10	0.0044	1	1	NA	NA	NA	NA
rs926438	1:25753638:C:T	rs654818	1:25722090:A:G	0.971873	8e-10	0.0054	1	1	NA	NA	NA	NA
rs926438	1:25753638:C:T	rs602052	1:25722206:T:C	0.971873	8e-10	0.0054	1	1	NA	NA	NA	NA
rs926438	1:25753638:C:T	rs631133	1:25724146:T:C	0.971873	8e-10	0.0054	1	1	NA	NA	NA	NA
rs926438	1:25753638:C:T	rs613630	1:25724366:G:A	0.936382	8e-10	0.0032	1	1	NA	NA	NA	NA
rs926438	1:25753638:C:T	rs582717	1:25726836:C:T	0.967907	8e-10	0.005	1	1	NA	NA	NA	NA
rs926438	1:25753638:C:T	rs660518	1:25727386:C:T	0.987837	8e-10	0.0075	1	1	NA	NA	NA	NA
rs926438	1:25753638:C:T	rs660129	1:25727438:C:T	0.979832	8e-10	0.0062	1	1	NA	NA	NA	NA
rs926438	1:25753638:C:T	rs585488	1:25727486:T:C	0.979832	8e-10	0.0062	1	1	NA	NA	NA	NA
rs926438	1:25753638:C:T	rs657894	1:25727968:C:T	0.987837	8e-10	0.0075	1	1	NA	NA	NA	NA
rs926438	1:25753638:C:T	rs28631635	1:25728930:G:T	0.975777	8e-10	0.0058	1	1	NA	NA	NA	NA
rs926438	1:25753638:C:T	rs706845	1:25730713:G:A	0.983863	8e-10	0.0068	1	1	NA	NA	NA	NA
rs926438	1:25753638:C:T	rs642255	1:25730917:T:G	0.972272	8e-10	0.0054	1	1	NA	NA	NA	NA
rs926438	1:25753638:C:T	rs2986149	1:25731550:C:T	1	8e-10	0.0135	1	1	NA	NA	NA	NA
rs926438	1:25753638:C:T	rs61777615	1:25732087:A:G	0.919644	8e-10	0.0026	1	1	NA	NA	NA	NA
rs926438	1:25753638:C:T	rs28594470	1:25736299:T:A	0.919307	8e-10	0.0026	1	1	NA	NA	NA	NA
rs926438	1:25753638:C:T	rs111941366	1:25736369:T:C	0.609579	8e-10	0	0	1	NA	NA	NA	NA
rs926438	1:25753638:C:T	rs12048617	1:25739064:G:A	0.960307	8e-10	0.0045	1	1	NA	NA	NA	NA
rs926438	1:25753638:C:T	rs77428103	1:25739803:T:C	0.991854	8e-10	0.0083	1	1	NA	NA	NA	NA
rs926438	1:25753638:C:T	rs181210852	1:25740190:C:T	0.960307	8e-10	0.0045	1	1	NA	NA	NA	NA
rs926438	1:25753638:C:T	rs28530483	1:25740847:A:C	1	8e-10	0.0135	1	1	NA	NA	NA	NA
rs926438	1:25753638:C:T	rs28633797	1:25741629:C:A	0.991854	8e-10	0.0083	1	1	NA	NA	NA	NA
rs926438	1:25753638:C:T	rs112136614	1:25742585:A:T	0.980056	8e-10	0.0063	1	1	NA	NA	NA	NA
rs926438	1:25753638:C:T	rs200043049	1:25742606:C:T	0.991854	8e-10	0.0083	1	1	NA	NA	NA	NA
rs926438	1:25753638:C:T	rs112695995	1:25742616:G:A	0.991854	8e-10	0.0083	1	1	NA	NA	NA	NA
rs926438	1:25753638:C:T	rs2982348	1:25743115:C:T	1	8e-10	0.0135	1	1	NA	NA	NA	NA
rs926438	1:25753638:C:T	rs35379366	1:25743639:CA:C	0.869594	8e-10	0.0014	0	1	NA	NA	NA	NA
rs926438	1:25753638:C:T	rs636206	1:25744165:C:T	1	8e-10	0.0135	1	1	NA	NA	NA	NA
rs926438	1:25753638:C:T	rs1883427	1:25744468:C:T	0.980056	8e-10	0.0063	1	1	NA	NA	NA	NA
rs926438	1:25753638:C:T	rs2092326	1:25745061:T:C	1	8e-10	0.0135	1	1	NA	NA	NA	NA
rs926438	1:25753638:C:T	rs2982358	1:25745204:G:T	1	8e-10	0.0135	1	1	NA	NA	NA	NA
rs926438	1:25753638:C:T	rs2982360	1:25745645:C:T	0.960307	8e-10	0.0045	1	1	NA	NA	NA	NA
rs926438	1:25753638:C:T	rs200582652	1:25746314:G:A	0.980056	8e-10	0.0063	1	1	NA	NA	NA	NA
rs926438	1:25753638:C:T	rs2904813	1:25746563:C:T	0.980056	8e-10	0.0063	1	1	NA	NA	NA	NA
rs926438	1:25753638:C:T	rs586178	1:25747230:G:C	0.920777	8e-10	0.0026	1	1	NA	NA	NA	NA
rs926438	1:25753638:C:T	rs2072931	1:25747399:G:T	0.960307	8e-10	0.0045	1	1	NA	NA	NA	NA
rs926438	1:25753638:C:T	rs74937936	1:25747646:G:A	0.956194	8e-10	0.0042	1	1	NA	NA	NA	NA
rs926438	1:25753638:C:T	rs78103988	1:25747655:C:T	0.964041	8e-10	0.0047	1	1	NA	NA	NA	NA
rs926438	1:25753638:C:T	rs2375313	1:25748235:G:A	0.960307	8e-10	0.0045	1	1	NA	NA	NA	NA
rs926438	1:25753638:C:T	rs4649082	1:25748357:T:C	0.991854	8e-10	0.0083	1	1	NA	NA	NA	NA
rs926438	1:25753638:C:T	rs4649083	1:25748795:G:A	0.983939	8e-10	0.0068	1	1	NA	NA	NA	NA
rs926438	1:25753638:C:T	rs3866917	1:25749459:C:T	1	8e-10	0.0135	1	1	NA	NA	NA	NA
rs926438	1:25753638:C:T	rs12402120	1:25751632:C:T	0.983939	8e-10	0.0068	1	1	NA	NA	NA	NA
rs926438	1:25753638:C:T	rs4649084	1:25752617:A:G	0.991854	8e-10	0.0083	1	1	NA	NA	NA	NA
rs926438	1:25753638:C:T	rs11249248	1:25753051:T:C	1	8e-10	0.0135	1	1	NA	NA	NA	NA
rs926438	1:25753638:C:T	rs1811832	1:25753565:G:A	0.960307	8e-10	0.0045	1	1	NA	NA	NA	NA
rs926438	1:25753638:C:T	rs926438	1:25753638:C:T	1	8e-10	0.0135	1	1	NA	NA	NA	NA
rs926438	1:25753638:C:T	rs909832	1:25754025:G:C	0.599562	8e-10	0	0	1	NA	NA	NA	NA
rs926438	1:25753638:C:T	rs909833	1:25754140:C:G	1	8e-10	0.0135	1	1	NA	NA	NA	NA
rs926438	1:25753638:C:T	rs932372	1:25755014:G:A	0.983939	8e-10	0.0068	1	1	NA	NA	NA	NA
rs926438	1:25753638:C:T	rs9438904	1:25756860:T:C	1	8e-10	0.0135	1	1	1:25756605-25757497	1:25756605-25757519	1:25756605-25757519	NA
rs926438	1:25753638:C:T	rs909834	1:25757996:A:G	0.975756	8e-10	0.0058	1	1	NA	NA	NA	NA
rs926438	1:25753638:C:T	rs11249249	1:25758134:A:G	0.944173	8e-10	0.0035	1	1	NA	NA	NA	NA
rs926438	1:25753638:C:T	rs371745835	1:25758405:CT:C	0.975908	8e-10	0.0058	1	1	NA	NA	NA	NA
rs926438	1:25753638:C:T	rs873309	1:25758419:T:C	0.976225	8e-10	0.0058	1	1	NA	NA	NA	NA
rs926438	1:25753638:C:T	rs873308	1:25758655:G:A	0.949037	8e-10	0.0038	1	1	NA	NA	NA	NA
rs926438	1:25753638:C:T	rs11802413	1:25760920:C:T	0.979813	8e-10	0.0062	1	1	NA	NA	NA	NA
rs926438	1:25753638:C:T	rs7541095	1:25761291:T:C	0.979813	8e-10	0.0062	1	1	NA	NA	NA	NA
rs926438	1:25753638:C:T	rs1534954	1:25761924:A:T	0.972446	8e-10	0.0054	1	1	NA	NA	NA	NA
rs926438	1:25753638:C:T	rs5773125	1:25762805:A:AT	0.979813	8e-10	0.0062	1	1	NA	NA	NA	NA
rs926438	1:25753638:C:T	rs6699896	1:25762902:A:T	0.945446	8e-10	0.0036	1	1	NA	NA	NA	NA
rs926438	1:25753638:C:T	rs35287453	1:25763627:CT:C	0.888115	8e-10	0.0018	1	1	NA	NA	NA	NA
rs926438	1:25753638:C:T	rs9438905	1:25764177:A:G	0.979813	8e-10	0.0062	1	1	NA	NA	NA	NA
rs926438	1:25753638:C:T	rs4233043	1:25765483:A:G	0.979813	8e-10	0.0062	1	1	NA	NA	NA	NA
rs926438	1:25753638:C:T	rs143442147	1:25765896:TAAAC:T	0.945446	8e-10	0.0036	1	1	NA	NA	NA	NA
rs926438	1:25753638:C:T	rs9438909	1:25766465:T:C	0.979813	8e-10	0.0062	1	1	NA	NA	NA	NA
rs926438	1:25753638:C:T	rs35345536	1:25766488:A:G	0.972446	8e-10	0.0054	1	1	NA	NA	NA	NA
rs926438	1:25753638:C:T	rs35568851	1:25766501:C:CT	0.945446	8e-10	0.0036	1	1	NA	NA	NA	NA
rs926438	1:25753638:C:T	rs35148262	1:25766623:A:G	0.945446	8e-10	0.0036	1	1	NA	NA	NA	NA
rs926438	1:25753638:C:T	rs35841483	1:25766721:CA:C	0.633585	8e-10	0	0	1	NA	NA	NA	NA
rs926438	1:25753638:C:T	rs71815906	1:25767258:CAA:C	0.971871	8e-10	0.0054	1	1	NA	NA	NA	NA
rs926438	1:25753638:C:T	rs11249250	1:25767609:G:A	0.979813	8e-10	0.0062	1	1	NA	NA	NA	NA
rs926438	1:25753638:C:T	rs10903129	1:25768937:A:G	0.979813	8e-10	0.0062	1	1	NA	NA	NA	NA
rs926438	1:25753638:C:T	rs139604259	1:25769209:G:GA	0.979813	8e-10	0.0062	1	1	NA	NA	NA	NA
rs926438	1:25753638:C:T	rs10903130	1:25769221:A:T	0.979813	8e-10	0.0062	1	1	NA	NA	NA	NA
rs926438	1:25753638:C:T	rs11249251	1:25770188:C:G	0.979813	8e-10	0.0062	1	1	NA	NA	NA	NA
rs926438	1:25753638:C:T	rs372000457	1:25770429:C:CT	0.548683	8e-10	0	0	1	NA	NA	NA	NA
rs926438	1:25753638:C:T	rs11297651	1:25771623:TA:T	0.92852	8e-10	0.0029	1	1	NA	NA	NA	NA
rs926438	1:25753638:C:T	rs6661533	1:25771715:A:G	0.945446	8e-10	0.0036	1	1	NA	NA	NA	NA
rs926438	1:25753638:C:T	rs34596921	1:25773708:TA:T	0.895502	8e-10	0.0019	1	1	NA	NA	NA	NA
rs926438	1:25753638:C:T	rs35789222	1:25774643:CTT:C	0.945446	8e-10	0.0036	1	1	NA	NA	NA	NA
rs926438	1:25753638:C:T	rs12027110	1:25775682:A:T	0.941155	8e-10	0.0034	1	1	NA	NA	NA	NA
rs926438	1:25753638:C:T	rs12027135	1:25775733:A:T	0.972446	8e-10	0.0054	1	1	NA	NA	NA	NA
rs926438	1:25753638:C:T	rs7548114	1:25776343:C:G	0.972446	8e-10	0.0054	1	1	NA	NA	NA	NA
rs926438	1:25753638:C:T	rs6699113	1:25777743:C:T	0.945446	8e-10	0.0036	1	1	NA	NA	NA	NA
rs926438	1:25753638:C:T	rs7554255	1:25778106:C:T	0.945446	8e-10	0.0036	1	1	NA	NA	NA	NA
rs926438	1:25753638:C:T	rs4649085	1:25778832:G:A	0.945446	8e-10	0.0036	1	1	NA	NA	NA	NA
rs926438	1:25753638:C:T	rs4649086	1:25778967:T:A	0.971716	8e-10	0.0054	1	1	NA	NA	NA	NA
rs926438	1:25753638:C:T	rs7519530	1:25779236:T:G	0.975845	8e-10	0.0058	1	1	NA	NA	NA	NA
rs926438	1:25753638:C:T	rs7532783	1:25779249:G:A	0.968456	8e-10	0.0051	1	1	NA	NA	NA	NA
rs926438	1:25753638:C:T	rs34006994	1:25780668:T:C	0.979813	8e-10	0.0062	1	1	NA	NA	NA	NA
rs926438	1:25753638:C:T	rs61775167	1:25780893:G:A	0.975756	8e-10	0.0058	1	1	NA	NA	NA	NA
rs926438	1:25753638:C:T	rs67124498	1:25781153:G:A	0.979813	8e-10	0.0062	1	1	NA	NA	NA	NA
rs926438	1:25753638:C:T	rs35497030	1:25783066:G:A	0.979813	8e-10	0.0062	1	1	NA	NA	NA	NA
rs926438	1:25753638:C:T	rs34997029	1:25783823:G:A	0.972446	8e-10	0.0054	1	1	NA	NA	NA	NA
rs926438	1:25753638:C:T	rs36003018	1:25784318:G:A	0.979813	8e-10	0.0062	1	1	NA	NA	NA	NA
rs926438	1:25753638:C:T	rs35403885	1:25784551:A:G	0.979813	8e-10	0.0062	1	1	NA	NA	NA	NA
rs926438	1:25753638:C:T	rs35530120	1:25785451:G:A	0.979813	8e-10	0.0062	1	1	NA	NA	NA	NA
rs926438	1:25753638:C:T	rs67989933	1:25785978:AT:A	0.783771	8e-10	0.0005	0	1	NA	NA	NA	NA
rs926438	1:25753638:C:T	rs61775174	1:25787313:A:G	0.979813	8e-10	0.0062	1	1	NA	NA	NA	NA
rs926438	1:25753638:C:T	rs34933589	1:25788198:C:T	0.979813	8e-10	0.0062	1	1	NA	NA	NA	NA
rs926438	1:25753638:C:T	rs35189848	1:25788422:G:A	0.941903	8e-10	0.0034	1	1	NA	NA	NA	NA
rs926438	1:25753638:C:T	rs35346083	1:25788425:A:C	0.941903	8e-10	0.0034	1	1	NA	NA	NA	NA
rs926438	1:25753638:C:T	rs34355819	1:25790198:T:A	0.979813	8e-10	0.0062	1	1	NA	NA	NA	NA
rs926438	1:25753638:C:T	rs75263923	1:25790745:G:A	0.972446	8e-10	0.0054	1	1	NA	NA	NA	NA
rs926438	1:25753638:C:T	rs34055966	1:25791207:G:A	0.972446	8e-10	0.0054	1	1	NA	NA	NA	NA
rs926438	1:25753638:C:T	rs35328183	1:25791404:T:A	0.979813	8e-10	0.0062	1	1	NA	NA	NA	NA
rs926438	1:25753638:C:T	rs34226190	1:25791906:A:G	0.979813	8e-10	0.0062	1	1	NA	NA	NA	NA
rs926438	1:25753638:C:T	rs35743255	1:25792062:T:G	0.975908	8e-10	0.0058	1	1	NA	NA	NA	NA
rs926438	1:25753638:C:T	rs34054126	1:25792915:A:G	0.979813	8e-10	0.0062	1	1	NA	NA	NA	NA
rs926438	1:25753638:C:T	rs34397925	1:25792965:T:C	0.979813	8e-10	0.0062	1	1	NA	NA	NA	NA
rs926438	1:25753638:C:T	rs61775180	1:25793663:T:C	0.904002	8e-10	0.0021	1	1	NA	NA	NA	NA
rs926438	1:25753638:C:T	rs34155576	1:25794222:AT:A	0.750062	8e-10	0.0003	0	1	NA	NA	NA	NA
rs926438	1:25753638:C:T	rs35850196	1:25794892:G:A	0.979813	8e-10	0.0062	1	1	NA	NA	NA	NA
rs926438	1:25753638:C:T	rs143095655	1:25795586:G:GGC	0.979813	8e-10	0.0062	1	1	NA	NA	NA	NA
rs926438	1:25753638:C:T	rs34293609	1:25797832:C:CA	0.915453	8e-10	0.0025	1	1	NA	NA	NA	NA
rs926438	1:25753638:C:T	rs35614701	1:25798123:A:G	0.945446	8e-10	0.0036	1	1	NA	NA	NA	NA
rs926438	1:25753638:C:T	rs35431118	1:25800790:T:C	0.963959	8e-10	0.0047	1	1	NA	NA	NA	NA
rs926438	1:25753638:C:T	rs61775184	1:25801409:T:C	0.979813	8e-10	0.0062	1	1	NA	NA	NA	NA
rs926438	1:25753638:C:T	rs35821610	1:25803095:C:G	0.979813	8e-10	0.0062	1	1	NA	NA	NA	NA
rs926438	1:25753638:C:T	rs66566426	1:25804743:A:T	0.979813	8e-10	0.0062	1	1	NA	NA	NA	NA
rs926438	1:25753638:C:T	rs35109971	1:25805451:A:T	0.972446	8e-10	0.0054	1	1	NA	NA	NA	NA
rs926438	1:25753638:C:T	rs35065124	1:25806112:C:T	0.941903	8e-10	0.0034	1	1	NA	NA	NA	NA
rs926438	1:25753638:C:T	rs35589882	1:25807095:C:T	0.945446	8e-10	0.0036	1	1	NA	NA	NA	NA
rs926438	1:25753638:C:T	rs61775190	1:25808948:C:T	0.945446	8e-10	0.0036	1	1	NA	NA	NA	NA
rs926438	1:25753638:C:T	rs61775191	1:25809057:G:A	0.979813	8e-10	0.0062	1	1	NA	NA	NA	NA
rs926438	1:25753638:C:T	rs61775192	1:25810416:G:A	0.979813	8e-10	0.0062	1	1	NA	NA	NA	NA
rs926438	1:25753638:C:T	rs61775193	1:25810966:G:A	0.979813	8e-10	0.0062	1	1	NA	NA	NA	NA
rs926438	1:25753638:C:T	rs35633988	1:25811546:A:T	0.93643	8e-10	0.0032	1	1	NA	NA	NA	NA
rs926438	1:25753638:C:T	rs67886319	1:25812859:G:A	0.979813	8e-10	0.0062	1	1	NA	NA	NA	NA
rs926438	1:25753638:C:T	rs35225089	1:25813620:C:T	0.945446	8e-10	0.0036	1	1	NA	NA	NA	NA
rs926438	1:25753638:C:T	rs35945278	1:25813811:A:C	0.945446	8e-10	0.0036	1	1	NA	NA	NA	NA
rs926438	1:25753638:C:T	rs71808843	1:25816658:C:CATA	0.604874	8e-10	0	0	1	NA	NA	NA	NA
rs926438	1:25753638:C:T	rs72660960	1:25816847:C:T	0.604874	8e-10	0	0	1	NA	NA	NA	NA
rs926438	1:25753638:C:T	rs35343405	1:25817705:T:C	0.968233	8e-10	0.0051	1	1	NA	NA	NA	NA
rs926438	1:25753638:C:T	rs34791230	1:25818398:A:G	0.975756	8e-10	0.0058	1	1	NA	NA	NA	NA
rs926438	1:25753638:C:T	rs72660961	1:25818452:T:C	0.597421	8e-10	0	0	1	NA	NA	NA	NA
rs926438	1:25753638:C:T	rs35243054	1:25821671:T:G	0.979813	8e-10	0.0062	1	1	NA	NA	NA	NA
rs926438	1:25753638:C:T	rs34720549	1:25821688:T:G	0.979813	8e-10	0.0062	1	1	NA	NA	NA	NA
rs926438	1:25753638:C:T	rs68020227	1:25821837:T:C	0.979813	8e-10	0.0062	1	1	NA	NA	NA	NA
rs926438	1:25753638:C:T	rs35932420	1:25822202:C:A	0.972446	8e-10	0.0054	1	1	NA	NA	NA	NA
rs926438	1:25753638:C:T	rs35199321	1:25822225:C:T	0.972446	8e-10	0.0054	1	1	NA	NA	NA	NA
rs926438	1:25753638:C:T	rs34605785	1:25822271:G:A	0.979813	8e-10	0.0062	1	1	NA	NA	NA	NA
rs926438	1:25753638:C:T	rs66898111	1:25823871:CA:C	0.841809	8e-10	0.001	0	1	NA	NA	NA	NA
rs926438	1:25753638:C:T	rs61775206	1:25825781:A:G	0.975699	8e-10	0.0058	1	1	NA	NA	NA	NA
rs926438	1:25753638:C:T	rs67125653	1:25825950:T:G	0.93727	8e-10	0.0032	1	1	NA	NA	NA	NA
rs926438	1:25753638:C:T	rs72660967	1:25825956:C:T	0.956329	8e-10	0.0042	1	1	NA	NA	NA	NA
rs926438	1:25753638:C:T	rs11538134	1:25826328:A:G	0.975699	8e-10	0.0058	1	1	NA	NA	NA	NA
rs926438	1:25753638:C:T	rs34491689	1:25826502:G:A	0.975699	8e-10	0.0058	1	1	NA	NA	NA	NA
rs926438	1:25753638:C:T	rs36046328	1:25827633:C:CT	0.893006	8e-10	0.0019	1	1	NA	NA	NA	NA
rs926438	1:25753638:C:T	rs67299897	1:25828322:C:CCT	0.971626	8e-10	0.0054	1	1	NA	NA	NA	NA
rs926438	1:25753638:C:T	rs71577777	1:25828682:GCGT:G	0.971626	8e-10	0.0054	1	1	NA	NA	NA	NA
rs926438	1:25753638:C:T	rs35886763	1:25828758:C:T	0.941155	8e-10	0.0034	1	1	NA	NA	NA	NA
rs926438	1:25753638:C:T	rs66467248	1:25829063:CA:C	0.812531	8e-10	0.0007	0	1	NA	NA	NA	NA
rs926438	1:25753638:C:T	rs61775208	1:25829988:T:C	0.975699	8e-10	0.0058	1	1	NA	NA	NA	NA
rs926438	1:25753638:C:T	rs61775209	1:25830899:T:C	0.957148	8e-10	0.0043	1	1	NA	NA	NA	NA
rs926438	1:25753638:C:T	rs35936756	1:25833248:T:C	0.893215	8e-10	0.0019	1	1	NA	NA	NA	NA
rs926438	1:25753638:C:T	rs143461493	1:25834732:G:T	0.893215	8e-10	0.0019	1	1	NA	NA	NA	NA
rs926438	1:25753638:C:T	rs369593047	1:25839018:A:G	0.882366	8e-10	0.0017	1	1	NA	NA	NA	NA
rs926438	1:25753638:C:T	rs35176086	1:25839228:T:A	0.885962	8e-10	0.0017	1	1	NA	NA	NA	NA
rs926438	1:25753638:C:T	rs35941602	1:25840046:C:T	0.893215	8e-10	0.0019	1	1	NA	NA	NA	NA
rs926438	1:25753638:C:T	rs34490251	1:25840226:A:G	0.893215	8e-10	0.0019	1	1	NA	NA	NA	NA
rs926438	1:25753638:C:T	rs35734594	1:25840774:T:C	0.889549	8e-10	0.0018	1	1	NA	NA	NA	NA
rs926438	1:25753638:C:T	rs34380625	1:25840904:TTTTG:T	0.885516	8e-10	0.0017	1	1	NA	NA	NA	NA
rs926438	1:25753638:C:T	rs35848765	1:25841203:G:A	0.889549	8e-10	0.0018	1	1	NA	NA	NA	NA
rs926438	1:25753638:C:T	rs35189648	1:25841631:T:C	0.889549	8e-10	0.0018	1	1	NA	NA	NA	NA
rs926438	1:25753638:C:T	rs34758180	1:25842945:C:A	0.882465	8e-10	0.0017	1	1	NA	NA	NA	NA
rs926438	1:25753638:C:T	rs35106581	1:25844714:A:G	0.882465	8e-10	0.0017	1	1	NA	NA	NA	NA
rs926438	1:25753638:C:T	1:25846670	1:25846670:CAA:C	0.781639	8e-10	0.0005	0	1	NA	NA	NA	NA
rs926438	1:25753638:C:T	rs71577780	1:25847931:A:AT	0.734481	8e-10	0.0003	0	1	NA	NA	NA	NA
rs926438	1:25753638:C:T	rs34131388	1:25849851:C:T	0.877851	8e-10	0.0016	0	1	NA	NA	NA	NA
rs926438	1:25753638:C:T	rs34779756	1:25849942:T:C	0.870881	8e-10	0.0015	0	1	NA	NA	NA	NA
rs926438	1:25753638:C:T	rs35172831	1:25850206:C:T	0.877851	8e-10	0.0016	0	1	NA	NA	NA	NA
rs926438	1:25753638:C:T	rs35495923	1:25851977:G:A	0.537484	8e-10	0	0	1	NA	NA	NA	NA
rs926438	1:25753638:C:T	rs61775244	1:25852593:T:A	0.873732	8e-10	0.0015	0	1	NA	NA	NA	NA
rs926438	1:25753638:C:T	rs34567567	1:25852923:G:A	0.870761	8e-10	0.0015	0	1	NA	NA	NA	NA
rs926438	1:25753638:C:T	rs61775245	1:25853220:G:A	0.870761	8e-10	0.0015	0	1	NA	NA	NA	NA
rs926438	1:25753638:C:T	rs61775246	1:25855094:G:A	0.87424	8e-10	0.0015	0	1	NA	NA	NA	NA
rs926438	1:25753638:C:T	rs61775247	1:25855436:G:T	0.87424	8e-10	0.0015	0	1	NA	NA	NA	NA
rs926438	1:25753638:C:T	rs61775248	1:25856754:C:G	0.870219	8e-10	0.0014	0	1	NA	NA	NA	NA
rs926438	1:25753638:C:T	rs35471383	1:25858083:A:G	0.866198	8e-10	0.0014	0	1	NA	NA	NA	NA
rs926438	1:25753638:C:T	rs34865541	1:25858300:T:C	0.86733	8e-10	0.0014	0	1	NA	NA	NA	NA
rs926438	1:25753638:C:T	rs35793688	1:25858325:A:G	0.86733	8e-10	0.0014	0	1	NA	NA	NA	NA
rs926438	1:25753638:C:T	rs62795562	1:25858845:A:AT	0.840007	8e-10	0.001	0	1	NA	NA	NA	NA
rs926438	1:25753638:C:T	rs35260034	1:25859024:T:G	0.856377	8e-10	0.0012	0	1	NA	NA	NA	NA
rs926438	1:25753638:C:T	rs61776810	1:25859300:A:G	0.856261	8e-10	0.0012	0	1	NA	NA	NA	NA
rs926438	1:25753638:C:T	rs35178332	1:25860516:A:G	0.852258	8e-10	0.0012	0	1	NA	NA	NA	NA
rs926438	1:25753638:C:T	rs34201264	1:25860915:G:A	0.856261	8e-10	0.0012	0	1	NA	NA	NA	NA
rs926438	1:25753638:C:T	rs35447638	1:25863179:G:A	0.845568	8e-10	0.0011	0	1	NA	NA	NA	NA
rs926438	1:25753638:C:T	rs34594460	1:25863694:G:A	0.841587	8e-10	0.001	0	1	NA	NA	NA	NA
rs17163588	1:26450009:T:C	rs55820521	1:26374286:T:C	0.517226	3.7e-13	0	0	1	NA	NA	NA	EXTL1
rs17163588	1:26450009:T:C	rs12094933	1:26374779:C:T	0.51075	3.7e-13	0	0	1	NA	NA	NA	EXTL1
rs17163588	1:26450009:T:C	rs11247852	1:26383125:C:G	0.51075	3.7e-13	0	0	1	NA	NA	NA	EXTL1
rs17163588	1:26450009:T:C	rs2275947	1:26383875:G:A	0.526634	3.7e-13	0	0	1	NA	NA	NA	EXTL1
rs17163588	1:26450009:T:C	rs12059101	1:26384013:G:A	0.524391	3.7e-13	0	0	1	NA	NA	NA	EXTL1
rs17163588	1:26450009:T:C	rs1317709	1:26384690:G:T	0.518014	3.7e-13	0	0	1	NA	NA	NA	EXTL1
rs17163588	1:26450009:T:C	rs2275950	1:26385003:C:T	0.516212	3.7e-13	0	0	1	NA	NA	NA	EXTL1
rs17163588	1:26450009:T:C	rs2275949	1:26385150:C:G	0.516212	3.7e-13	0	0	1	NA	NA	NA	EXTL1
rs17163588	1:26450009:T:C	rs3008425	1:26385660:C:T	0.521712	3.7e-13	0	0	1	NA	NA	NA	EXTL1
rs17163588	1:26450009:T:C	rs2997447	1:26387423:A:G	0.658921	3.7e-13	0	0	1	NA	NA	NA	EXTL1
rs17163588	1:26450009:T:C	rs41311276	1:26387625:C:A	0.879301	3.7e-13	0.0016	0	1	NA	NA	NA	EXTL1
rs17163588	1:26450009:T:C	rs2997446	1:26388241:G:C	0.912591	3.7e-13	0.0026	0	1	NA	NA	NA	EXTL1
rs17163588	1:26450009:T:C	rs201779809	1:26388773:G:A	0.896922	3.7e-13	0.0021	0	1	NA	NA	NA	EXTL1
rs17163588	1:26450009:T:C	rs3008223	1:26389633:C:T	0.912591	3.7e-13	0.0026	0	1	NA	NA	NA	EXTL1
rs17163588	1:26450009:T:C	rs3008224	1:26389647:A:G	0.919004	3.7e-13	0.0029	1	1	NA	NA	NA	EXTL1
rs17163588	1:26450009:T:C	rs2997445	1:26390154:T:C	0.919004	3.7e-13	0.0029	1	1	NA	NA	NA	EXTL1
rs17163588	1:26450009:T:C	rs3008225	1:26390181:A:T	0.919004	3.7e-13	0.0029	1	1	NA	NA	NA	EXTL1
rs17163588	1:26450009:T:C	rs3008430	1:26390328:G:A	0.919004	3.7e-13	0.0029	1	1	NA	NA	NA	EXTL1
rs17163588	1:26450009:T:C	rs3008429	1:26390833:G:A	0.924263	3.7e-13	0.0031	1	1	NA	NA	NA	EXTL1
rs17163588	1:26450009:T:C	rs61775414	1:26391662:A:G	0.889995	3.7e-13	0.0019	0	1	NA	NA	NA	EXTL1
rs17163588	1:26450009:T:C	rs61775415	1:26391849:C:A	0.937901	3.7e-13	0.0039	1	1	NA	NA	NA	EXTL1
rs17163588	1:26450009:T:C	rs76713804	1:26392437:A:G	0.937901	3.7e-13	0.0039	1	1	NA	NA	NA	EXTL1
rs17163588	1:26450009:T:C	rs17257086	1:26392535:T:C	0.924263	3.7e-13	0.0031	1	1	NA	NA	NA	EXTL1
rs17163588	1:26450009:T:C	rs61775416	1:26393329:T:C	0.924263	3.7e-13	0.0031	1	1	NA	NA	NA	EXTL1
rs17163588	1:26450009:T:C	rs61775417	1:26393347:G:C	0.924263	3.7e-13	0.0031	1	1	NA	NA	NA	EXTL1
rs17163588	1:26450009:T:C	rs61775418	1:26393505:A:G	0.679401	3.7e-13	0	0	1	NA	NA	NA	EXTL1
rs17163588	1:26450009:T:C	rs3008226	1:26394997:C:A	0.926433	3.7e-13	0.0033	1	1	NA	NA	NA	EXTL1
rs17163588	1:26450009:T:C	rs61775419	1:26395539:T:C	0.924263	3.7e-13	0.0031	1	1	NA	NA	NA	EXTL1
rs17163588	1:26450009:T:C	rs12061827	1:26395617:G:T	0.919004	3.7e-13	0.0029	1	1	NA	NA	NA	EXTL1
rs17163588	1:26450009:T:C	rs60141220	1:26395741:A:G	0.912591	3.7e-13	0.0026	0	1	NA	NA	NA	EXTL1
rs17163588	1:26450009:T:C	rs61775422	1:26395898:T:C	0.924263	3.7e-13	0.0031	1	1	NA	NA	NA	EXTL1
rs17163588	1:26450009:T:C	rs9438610	1:26396065:G:A	0.919004	3.7e-13	0.0029	1	1	NA	NA	NA	EXTL1
rs17163588	1:26450009:T:C	rs7520344	1:26397286:T:C	0.924263	3.7e-13	0.0031	1	1	NA	NA	NA	EXTL1
rs17163588	1:26450009:T:C	rs3008230	1:26401331:G:A	0.912591	3.7e-13	0.0026	0	1	NA	NA	NA	EXTL1
rs17163588	1:26450009:T:C	rs3008420	1:26401403:T:C	0.919004	3.7e-13	0.0029	1	1	NA	NA	NA	EXTL1
rs17163588	1:26450009:T:C	rs7555128	1:26401808:T:G	0.932012	3.7e-13	0.0035	1	1	NA	NA	NA	EXTL1
rs17163588	1:26450009:T:C	rs3008231	1:26402023:G:A	0.919004	3.7e-13	0.0029	1	1	NA	NA	NA	EXTL1
rs17163588	1:26450009:T:C	rs3008232	1:26402621:G:A	0.919004	3.7e-13	0.0029	1	1	NA	NA	NA	EXTL1
rs17163588	1:26450009:T:C	rs3008419	1:26402820:C:A	0.919004	3.7e-13	0.0029	1	1	NA	NA	NA	EXTL1
rs17163588	1:26450009:T:C	rs3008418	1:26403098:A:G	0.919004	3.7e-13	0.0029	1	1	NA	NA	NA	EXTL1
rs17163588	1:26450009:T:C	rs3008417	1:26403470:A:G	0.919004	3.7e-13	0.0029	1	1	NA	NA	NA	EXTL1
rs17163588	1:26450009:T:C	rs2997442	1:26403530:G:T	0.919004	3.7e-13	0.0029	1	1	NA	NA	NA	EXTL1
rs17163588	1:26450009:T:C	rs3008233	1:26403991:T:C	0.924263	3.7e-13	0.0031	1	1	NA	NA	NA	EXTL1
rs17163588	1:26450009:T:C	rs3008415	1:26404441:T:C	0.924263	3.7e-13	0.0031	1	1	NA	NA	NA	EXTL1
rs17163588	1:26450009:T:C	rs3008414	1:26404747:A:G	0.924263	3.7e-13	0.0031	1	1	NA	NA	NA	EXTL1
rs17163588	1:26450009:T:C	rs3008234	1:26405458:G:A	0.931072	3.7e-13	0.0035	1	1	NA	NA	NA	EXTL1
rs17163588	1:26450009:T:C	rs61775425	1:26405634:T:A	0.931072	3.7e-13	0.0035	1	1	NA	NA	NA	EXTL1
rs17163588	1:26450009:T:C	rs3008413	1:26407063:A:G	0.931072	3.7e-13	0.0035	1	1	NA	NA	NA	EXTL1
rs17163588	1:26450009:T:C	rs3008235	1:26408409:C:T	0.926911	3.7e-13	0.0033	1	1	NA	NA	NA	EXTL1
rs17163588	1:26450009:T:C	rs61775427	1:26408768:A:G	0.952289	3.7e-13	0.0049	1	1	NA	NA	NA	EXTL1
rs17163588	1:26450009:T:C	rs61775428	1:26409126:C:G	0.938222	3.7e-13	0.0039	1	1	NA	NA	NA	EXTL1
rs17163588	1:26450009:T:C	rs55912918	1:26409801:T:C	0.938222	3.7e-13	0.0039	1	1	NA	NA	NA	EXTL1
rs17163588	1:26450009:T:C	rs2000403	1:26410161:G:A	0.938222	3.7e-13	0.0039	1	1	NA	NA	NA	EXTL1
rs17163588	1:26450009:T:C	rs61775430	1:26411109:A:G	0.938222	3.7e-13	0.0039	1	1	NA	NA	NA	EXTL1
rs17163588	1:26450009:T:C	rs61775431	1:26411275:G:T	0.938222	3.7e-13	0.0039	1	1	NA	NA	NA	EXTL1
rs17163588	1:26450009:T:C	rs12069719	1:26411918:G:A	0.919004	3.7e-13	0.0029	1	1	NA	NA	NA	EXTL1
rs17163588	1:26450009:T:C	rs12067677	1:26411971:T:C	0.919004	3.7e-13	0.0029	1	1	NA	NA	NA	EXTL1
rs17163588	1:26450009:T:C	rs12071062	1:26412199:G:T	0.919004	3.7e-13	0.0029	1	1	NA	NA	NA	EXTL1
rs17163588	1:26450009:T:C	rs55722280	1:26412684:C:T	0.919004	3.7e-13	0.0029	1	1	NA	NA	NA	EXTL1
rs17163588	1:26450009:T:C	rs72884739	1:26416203:G:A	0.919004	3.7e-13	0.0029	1	1	NA	NA	NA	EXTL1
rs17163588	1:26450009:T:C	rs61775432	1:26416376:G:A	0.951725	3.7e-13	0.0049	1	1	NA	NA	NA	EXTL1
rs17163588	1:26450009:T:C	rs61775433	1:26416449:G:A	0.919004	3.7e-13	0.0029	1	1	NA	NA	NA	EXTL1
rs17163588	1:26450009:T:C	rs61776569	1:26416647:G:A	0.912591	3.7e-13	0.0026	0	1	NA	NA	NA	EXTL1
rs17163588	1:26450009:T:C	rs2783675	1:26419960:G:A	0.940142	3.7e-13	0.004	1	1	NA	NA	NA	EXTL1
rs17163588	1:26450009:T:C	rs55657303	1:26421012:G:A	0.979291	3.7e-13	0.0084	1	1	NA	NA	NA	EXTL1
rs17163588	1:26450009:T:C	rs61776571	1:26427064:A:C	0.959293	3.7e-13	0.0056	1	1	NA	NA	NA	EXTL1
rs17163588	1:26450009:T:C	rs2783711	1:26428864:A:G	0.973055	3.7e-13	0.0073	1	1	NA	NA	NA	EXTL1
rs17163588	1:26450009:T:C	rs2783712	1:26429344:C:A	0.960014	3.7e-13	0.0056	1	1	NA	NA	NA	EXTL1
rs17163588	1:26450009:T:C	rs2783713	1:26429351:A:C	0.960014	3.7e-13	0.0056	1	1	NA	NA	NA	EXTL1
rs17163588	1:26450009:T:C	rs61776573	1:26429356:C:A	0.945869	3.7e-13	0.0044	1	1	NA	NA	NA	EXTL1
rs17163588	1:26450009:T:C	rs2783639	1:26429437:C:G	0.973055	3.7e-13	0.0073	1	1	NA	NA	NA	EXTL1
rs17163588	1:26450009:T:C	rs61776574	1:26429492:T:C	0.979291	3.7e-13	0.0084	1	1	NA	NA	NA	EXTL1
rs17163588	1:26450009:T:C	rs61776575	1:26429844:A:G	0.972299	3.7e-13	0.0072	1	1	NA	NA	NA	EXTL1
rs17163588	1:26450009:T:C	rs61776576	1:26429898:A:G	0.972299	3.7e-13	0.0072	1	1	NA	NA	NA	EXTL1
rs17163588	1:26450009:T:C	rs2250730	1:26430054:A:G	0.986258	3.7e-13	0.01	1	1	NA	NA	NA	EXTL1
rs17163588	1:26450009:T:C	rs74384164	1:26430379:T:C	0.972299	3.7e-13	0.0072	1	1	NA	NA	NA	EXTL1
rs17163588	1:26450009:T:C	rs2783640	1:26430447:C:T	0.986258	3.7e-13	0.01	1	1	NA	NA	NA	EXTL1
rs17163588	1:26450009:T:C	rs1414419	1:26430501:T:C	0.986258	3.7e-13	0.01	1	1	NA	NA	NA	EXTL1
rs17163588	1:26450009:T:C	rs2802312	1:26430822:C:T	0.986258	3.7e-13	0.01	1	1	NA	NA	NA	EXTL1
rs17163588	1:26450009:T:C	rs2802314	1:26431337:C:T	0.986258	3.7e-13	0.01	1	1	NA	NA	NA	EXTL1
rs17163588	1:26450009:T:C	rs61776577	1:26431931:C:T	0.986184	3.7e-13	0.01	1	1	NA	NA	NA	EXTL1
rs17163588	1:26450009:T:C	rs72884782	1:26432121:C:T	0.966465	3.7e-13	0.0064	1	1	NA	NA	NA	EXTL1
rs17163588	1:26450009:T:C	rs112813126	1:26432239:T:A	0.986184	3.7e-13	0.01	1	1	NA	NA	NA	EXTL1
rs17163588	1:26450009:T:C	rs72884784	1:26432246:A:G	0.986184	3.7e-13	0.01	1	1	NA	NA	NA	EXTL1
rs17163588	1:26450009:T:C	rs112087357	1:26432370:G:A	0.580288	3.7e-13	0	0	1	NA	NA	NA	EXTL1
rs17163588	1:26450009:T:C	rs61776580	1:26432719:T:C	0.986184	3.7e-13	0.01	1	1	NA	NA	NA	EXTL1
rs17163588	1:26450009:T:C	rs112262100	1:26433730:A:G	0.986184	3.7e-13	0.01	1	1	NA	NA	NA	EXTL1
rs17163588	1:26450009:T:C	rs2802346	1:26434354:A:G	1	3.7e-13	0.021	1	1	NA	NA	NA	EXTL1
rs17163588	1:26450009:T:C	rs2783635	1:26434527:C:T	0.973055	3.7e-13	0.0073	1	1	NA	NA	NA	EXTL1
rs17163588	1:26450009:T:C	rs1977675	1:26435038:C:G	0.986258	3.7e-13	0.01	1	1	NA	NA	NA	EXTL1
rs17163588	1:26450009:T:C	1:26435221	1:26435221:GTTCATTT:G	0.986184	3.7e-13	0.01	1	1	NA	NA	NA	EXTL1
rs17163588	1:26450009:T:C	rs56241003	1:26435919:T:C	0.986184	3.7e-13	0.01	1	1	NA	NA	NA	EXTL1
rs17163588	1:26450009:T:C	rs17257093	1:26436231:A:C	0.986184	3.7e-13	0.01	1	1	NA	NA	NA	EXTL1
rs17163588	1:26450009:T:C	rs111986742	1:26436352:GACATA:G	0.986184	3.7e-13	0.01	1	1	NA	NA	NA	EXTL1
rs17163588	1:26450009:T:C	rs72884792	1:26436688:C:G	0.986184	3.7e-13	0.01	1	1	NA	NA	NA	EXTL1
rs17163588	1:26450009:T:C	rs35261227	1:26436867:GT:G	0.801275	3.7e-13	0.0005	0	1	NA	NA	NA	EXTL1
rs17163588	1:26450009:T:C	rs61776582	1:26437262:C:A	0.986184	3.7e-13	0.01	1	1	NA	NA	NA	EXTL1
rs17163588	1:26450009:T:C	rs55960411	1:26437741:C:G	0.986184	3.7e-13	0.01	1	1	NA	1:26437503-26438634	1:26437503-26438698	EXTL1
rs17163588	1:26450009:T:C	rs61776584	1:26438455:C:T	0.973055	3.7e-13	0.0073	1	1	1:26437841-26438698	1:26437503-26438634	1:26437503-26438698	EXTL1
rs17163588	1:26450009:T:C	rs61776585	1:26438498:C:G	0.986184	3.7e-13	0.01	1	1	1:26437841-26438698	1:26437503-26438634	1:26437503-26438698	EXTL1
rs17163588	1:26450009:T:C	rs61776586	1:26438933:C:T	0.986184	3.7e-13	0.01	1	1	NA	NA	NA	EXTL1
rs17163588	1:26450009:T:C	rs2783637	1:26439226:T:C	0.953466	3.7e-13	0.005	1	1	NA	NA	NA	EXTL1
rs17163588	1:26450009:T:C	rs17257100	1:26439586:T:C	0.986184	3.7e-13	0.01	1	1	NA	NA	NA	EXTL1
rs17163588	1:26450009:T:C	rs111424181	1:26439825:C:CA	0.986184	3.7e-13	0.01	1	1	NA	NA	NA	EXTL1
rs17163588	1:26450009:T:C	rs56134135	1:26440718:T:A	0.986184	3.7e-13	0.01	1	1	NA	NA	NA	EXTL1
rs17163588	1:26450009:T:C	rs56299762	1:26441638:A:G	0.986184	3.7e-13	0.01	1	1	NA	NA	NA	EXTL1
rs17163588	1:26450009:T:C	rs57525480	1:26442272:G:A	0.986184	3.7e-13	0.01	1	1	NA	NA	NA	EXTL1
rs17163588	1:26450009:T:C	rs56078964	1:26442600:A:C	0.986184	3.7e-13	0.01	1	1	NA	NA	NA	EXTL1
rs17163588	1:26450009:T:C	rs17184877	1:26443908:T:A	0.986184	3.7e-13	0.01	1	1	NA	NA	NA	EXTL1
rs17163588	1:26450009:T:C	rs56373219	1:26444367:C:T	0.986184	3.7e-13	0.01	1	1	NA	NA	NA	EXTL1
rs17163588	1:26450009:T:C	rs12088601	1:26445504:A:G	1	3.7e-13	0.021	1	1	NA	NA	NA	EXTL1
rs17163588	1:26450009:T:C	rs61776592	1:26445915:A:T	0.902049	3.7e-13	0.0023	0	1	NA	NA	NA	EXTL1
rs17163588	1:26450009:T:C	rs59978831	1:26446351:A:T	0.986184	3.7e-13	0.01	1	1	NA	NA	NA	EXTL1
rs17163588	1:26450009:T:C	rs17184884	1:26446565:A:G	0.986184	3.7e-13	0.01	1	1	NA	NA	NA	EXTL1
rs17163588	1:26450009:T:C	rs144229538	1:26446862:T:TTA	0.986184	3.7e-13	0.01	1	1	NA	NA	NA	EXTL1
rs17163588	1:26450009:T:C	rs11301573	1:26446886:A:AT	0.966465	3.7e-13	0.0064	1	1	NA	NA	NA	EXTL1
rs17163588	1:26450009:T:C	rs55835803	1:26447335:C:T	0.986184	3.7e-13	0.01	1	1	NA	NA	NA	EXTL1
rs17163588	1:26450009:T:C	rs17184891	1:26447557:T:A	0.986184	3.7e-13	0.01	1	1	NA	NA	NA	EXTL1
rs17163588	1:26450009:T:C	rs17184898	1:26447870:T:A	0.986184	3.7e-13	0.01	1	1	NA	NA	NA	EXTL1
rs17163588	1:26450009:T:C	rs17257107	1:26448447:G:A	0.986184	3.7e-13	0.01	1	1	NA	NA	NA	EXTL1
rs17163588	1:26450009:T:C	rs17356867	1:26448849:C:T	0.986184	3.7e-13	0.01	1	1	NA	NA	NA	EXTL1
rs17163588	1:26450009:T:C	rs75786059	1:26449327:G:A	0.952087	3.7e-13	0.0049	1	1	NA	NA	NA	EXTL1
rs17163588	1:26450009:T:C	rs79778025	1:26449337:G:A	0.915422	3.7e-13	0.0028	1	1	NA	NA	NA	EXTL1
rs17163588	1:26450009:T:C	rs17257113	1:26449595:A:G	0.986184	3.7e-13	0.01	1	1	NA	NA	NA	EXTL1
rs17163588	1:26450009:T:C	rs17163588	1:26450009:T:C	1	3.7e-13	0.021	1	1	NA	NA	NA	EXTL1
rs17163588	1:26450009:T:C	rs17257120	1:26450101:G:A	0.986184	3.7e-13	0.01	1	1	NA	NA	NA	EXTL1
rs17163588	1:26450009:T:C	rs140163051	1:26452024:CAA:C	0.945413	3.7e-13	0.0044	1	1	NA	NA	NA	EXTL1
rs17163588	1:26450009:T:C	rs17257127	1:26452386:A:G	0.986184	3.7e-13	0.01	1	1	NA	NA	NA	EXTL1
rs17163588	1:26450009:T:C	rs72886619	1:26452604:A:G	0.979355	3.7e-13	0.0084	1	1	NA	NA	NA	EXTL1
rs17163588	1:26450009:T:C	rs61776594	1:26453394:A:G	0.979312	3.7e-13	0.0084	1	1	NA	NA	NA	EXTL1
rs17163588	1:26450009:T:C	rs61776595	1:26453396:T:G	0.979312	3.7e-13	0.0084	1	1	NA	NA	NA	EXTL1
rs17163588	1:26450009:T:C	rs60404932	1:26454881:T:C	1	3.7e-13	0.021	1	1	NA	NA	NA	EXTL1
rs17163588	1:26450009:T:C	rs61776596	1:26454968:C:T	0.986184	3.7e-13	0.01	1	1	NA	NA	NA	EXTL1
rs17163588	1:26450009:T:C	rs2783670	1:26455182:G:A	0.966465	3.7e-13	0.0064	1	1	NA	NA	NA	EXTL1
rs17163588	1:26450009:T:C	rs61776597	1:26455273:A:T	0.97231	3.7e-13	0.0072	1	1	NA	NA	NA	EXTL1
rs17163588	1:26450009:T:C	rs72886625	1:26455319:G:A	0.986184	3.7e-13	0.01	1	1	NA	NA	NA	EXTL1
rs17163588	1:26450009:T:C	rs61776616	1:26455812:T:C	0.986184	3.7e-13	0.01	1	1	NA	NA	NA	EXTL1
rs17163588	1:26450009:T:C	rs55793616	1:26455955:C:G	0.979291	3.7e-13	0.0084	1	1	NA	NA	NA	EXTL1
rs17163588	1:26450009:T:C	rs61776618	1:26456709:G:A	0.986184	3.7e-13	0.01	1	1	NA	NA	NA	EXTL1
rs17163588	1:26450009:T:C	rs112552200	1:26456947:A:G	0.986184	3.7e-13	0.01	1	1	NA	NA	NA	EXTL1
rs17163588	1:26450009:T:C	rs55815920	1:26457662:C:A	0.986184	3.7e-13	0.01	1	1	NA	NA	NA	EXTL1
rs17163588	1:26450009:T:C	rs61776620	1:26457980:C:T	0.986184	3.7e-13	0.01	1	1	NA	NA	NA	EXTL1
rs17163588	1:26450009:T:C	rs111657540	1:26458315:C:G	0.986184	3.7e-13	0.01	1	1	NA	NA	NA	EXTL1
rs17163588	1:26450009:T:C	rs2783622	1:26458990:T:A	0.953466	3.7e-13	0.005	1	1	NA	NA	NA	EXTL1
rs17163588	1:26450009:T:C	rs61776621	1:26459058:G:C	0.986184	3.7e-13	0.01	1	1	NA	NA	NA	EXTL1
rs17163588	1:26450009:T:C	EM_DL_DEL01782	1:26460095:<CN0>:A	0.986184	3.7e-13	0.01	1	1	NA	NA	NA	EXTL1
rs17163588	1:26450009:T:C	rs111656050	1:26464923:A:G	0.986184	3.7e-13	0.01	1	1	NA	NA	NA	EXTL1
rs17163588	1:26450009:T:C	rs2802329	1:26466189:C:T	0.9289	3.7e-13	0.0034	1	1	NA	NA	NA	EXTL1
rs17163588	1:26450009:T:C	rs12062488	1:26466253:A:G	0.945698	3.7e-13	0.0044	1	1	NA	NA	NA	EXTL1
rs17163588	1:26450009:T:C	rs2802330	1:26466831:G:A	0.9289	3.7e-13	0.0034	1	1	NA	NA	NA	EXTL1
rs17163588	1:26450009:T:C	rs61776622	1:26469035:G:A	0.958943	3.7e-13	0.0055	1	1	NA	NA	NA	EXTL1
rs17163588	1:26450009:T:C	rs35790773	1:26469372:CA:C	0.504996	3.7e-13	0	0	1	NA	NA	NA	EXTL1
rs17163588	1:26450009:T:C	rs868174	1:26473224:C:G	0.922012	3.7e-13	0.003	1	1	NA	NA	NA	EXTL1
rs17163588	1:26450009:T:C	rs2802336	1:26473758:C:A	0.916754	3.7e-13	0.0028	1	1	NA	NA	NA	EXTL1
rs17163588	1:26450009:T:C	rs2259849	1:26474251:T:A	0.916754	3.7e-13	0.0028	1	1	NA	NA	NA	EXTL1
rs17163588	1:26450009:T:C	rs2802337	1:26474398:C:G	0.916754	3.7e-13	0.0028	1	1	NA	NA	NA	EXTL1
rs17163588	1:26450009:T:C	rs61776623	1:26474490:G:A	0.939329	3.7e-13	0.004	1	1	NA	NA	NA	EXTL1
rs17163588	1:26450009:T:C	rs61776624	1:26474580:C:A	0.939329	3.7e-13	0.004	1	1	NA	NA	NA	EXTL1
rs17163588	1:26450009:T:C	rs2783683	1:26474629:C:T	0.916754	3.7e-13	0.0028	1	1	NA	NA	NA	EXTL1
rs17163588	1:26450009:T:C	rs2802338	1:26475257:A:G	0.91072	3.7e-13	0.0026	0	1	NA	NA	NA	EXTL1
rs17163588	1:26450009:T:C	rs868551	1:26475521:G:A	0.91072	3.7e-13	0.0026	0	1	NA	NA	NA	EXTL1
rs17163588	1:26450009:T:C	rs1815518	1:26476216:T:C	0.916754	3.7e-13	0.0028	1	1	NA	NA	NA	EXTL1
rs17163588	1:26450009:T:C	rs200402038	1:26477743:C:CAAA	0.928984	3.7e-13	0.0034	1	1	NA	NA	NA	EXTL1
rs17163588	1:26450009:T:C	rs56105196	1:26478354:C:A	0.939329	3.7e-13	0.004	1	1	NA	NA	NA	EXTL1
rs17163588	1:26450009:T:C	rs376981413	1:26478847:T:TTAA	0.947113	3.7e-13	0.0045	1	1	NA	NA	NA	EXTL1
rs17163588	1:26450009:T:C	rs12065916	1:26478945:A:G	0.947113	3.7e-13	0.0045	1	1	NA	NA	NA	EXTL1
rs17163588	1:26450009:T:C	rs11247859	1:26479396:A:G	0.934448	3.7e-13	0.0037	1	1	NA	NA	NA	EXTL1
rs17163588	1:26450009:T:C	rs1999729	1:26479900:T:C	0.879589	3.7e-13	0.0016	0	1	NA	NA	NA	EXTL1
rs17163588	1:26450009:T:C	rs75204979	1:26482411:A:G	0.571046	3.7e-13	0	0	1	NA	NA	NA	EXTL1
rs17163588	1:26450009:T:C	rs12069762	1:26488947:T:C	0.565335	3.7e-13	0	0	1	NA	NA	NA	EXTL1
rs17163588	1:26450009:T:C	rs144081029	1:26493026:T:TC	0.559464	3.7e-13	0	0	1	NA	NA	NA	EXTL1
rs17163588	1:26450009:T:C	rs61776627	1:26498881:T:C	0.546058	3.7e-13	0	0	1	NA	NA	NA	EXTL1
rs17163588	1:26450009:T:C	rs55864661	1:26501360:CT:C	0.546058	3.7e-13	0	0	1	NA	NA	NA	EXTL1
rs17163588	1:26450009:T:C	rs17356937	1:26504036:A:G	0.546058	3.7e-13	0	0	1	1:26503782-26505273	NA	1:26503782-26505273	EXTL1
rs17163588	1:26450009:T:C	rs61776643	1:26504418:A:G	0.555069	3.7e-13	0	0	1	1:26503782-26505273	NA	1:26503782-26505273	EXTL1
rs17163588	1:26450009:T:C	rs61776644	1:26505548:C:T	0.541613	3.7e-13	0	0	1	NA	NA	NA	EXTL1
rs17163588	1:26450009:T:C	rs41284333	1:26517267:G:A	0.510185	3.7e-13	0	0	1	NA	NA	NA	EXTL1
rs17163588	1:26450009:T:C	rs11247865	1:26517773:C:T	0.510185	3.7e-13	0	0	1	NA	NA	NA	EXTL1
rs17163588	1:26450009:T:C	rs11247866	1:26517794:G:A	0.510185	3.7e-13	0	0	1	NA	NA	NA	EXTL1
rs17163588	1:26450009:T:C	rs11247867	1:26517891:T:C	0.510185	3.7e-13	0	0	1	NA	NA	NA	EXTL1
rs17163588	1:26450009:T:C	rs4659412	1:26518470:T:C	0.510185	3.7e-13	0	0	1	NA	NA	NA	EXTL1
rs17163588	1:26450009:T:C	rs148318123	1:26519076:G:A	0.510185	3.7e-13	0	0	1	NA	NA	NA	EXTL1
rs17163588	1:26450009:T:C	rs11809207	1:26521140:A:G	0.510185	3.7e-13	0	0	1	NA	NA	NA	EXTL1
rs17163588	1:26450009:T:C	rs55695238	1:26521931:G:C	0.510185	3.7e-13	0	0	1	NA	NA	NA	EXTL1
rs17163588	1:26450009:T:C	rs150184988	1:26522035:A:G	0.510185	3.7e-13	0	0	1	NA	NA	NA	EXTL1
rs17163588	1:26450009:T:C	rs34587428	1:26522392:T:C	0.510185	3.7e-13	0	0	1	NA	NA	NA	EXTL1
rs17163588	1:26450009:T:C	rs111772533	1:26523404:G:C	0.510185	3.7e-13	0	0	1	NA	NA	NA	EXTL1
rs17163588	1:26450009:T:C	rs61776649	1:26523546:A:G	0.510185	3.7e-13	0	0	1	NA	NA	NA	EXTL1
rs17163588	1:26450009:T:C	rs74835839	1:26523643:C:T	0.510185	3.7e-13	0	0	1	NA	NA	NA	EXTL1
rs17163588	1:26450009:T:C	rs77352707	1:26523644:A:G	0.510185	3.7e-13	0	0	1	NA	NA	NA	EXTL1
rs17163588	1:26450009:T:C	rs57653638	1:26524401:G:A	0.510185	3.7e-13	0	0	1	NA	NA	NA	EXTL1
rs17163588	1:26450009:T:C	rs17257148	1:26526348:C:G	0.533721	3.7e-13	0	0	1	NA	NA	NA	EXTL1
rs17163588	1:26450009:T:C	rs17257155	1:26526439:G:A	0.52825	3.7e-13	0	0	1	NA	NA	NA	EXTL1
rs2219320	1:26803430:C:T	rs35015532	1:26752129:G:A	0.961647	3e-10	0.0445	1	1	NA	NA	NA	NA
rs2219320	1:26803430:C:T	rs200686814	1:26754875:AC:A	0.972541	3e-10	0.0534	1	1	NA	NA	NA	NA
rs2219320	1:26803430:C:T	rs17261915	1:26756856:C:T	0.977844	3e-10	0.059	1	1	NA	NA	NA	NA
rs2219320	1:26803430:C:T	rs12729961	1:26762049:T:C	0.734527	3e-10	0.0028	0	1	NA	NA	NA	NA
rs2219320	1:26803430:C:T	rs113815415	1:26762708:A:G	0.728551	3e-10	0.0026	0	1	NA	NA	NA	NA
rs2219320	1:26803430:C:T	rs34636891	1:26770054:C:CA	0.73375	3e-10	0.0028	0	1	NA	NA	NA	NA
rs2219320	1:26803430:C:T	rs139262758	1:26780443:A:AC	0.983395	3e-10	0.0662	1	1	NA	NA	NA	NA
rs2219320	1:26803430:C:T	rs7546017	1:26782154:T:C	0.988932	3e-10	0.0757	1	1	NA	NA	NA	NA
rs2219320	1:26803430:C:T	rs6690055	1:26783857:A:G	0.988932	3e-10	0.0757	1	1	NA	NA	NA	NA
rs2219320	1:26803430:C:T	rs12096239	1:26796922:C:G	0.994448	3e-10	0.0898	1	1	NA	NA	NA	NA
rs2219320	1:26803430:C:T	rs2219320	1:26803430:C:T	1	3e-10	0.1348	1	1	NA	NA	NA	NA
rs2219320	1:26803430:C:T	rs35694742	1:26817201:T:C	0.988932	3e-10	0.0757	1	1	NA	NA	NA	NA
rs2219320	1:26803430:C:T	rs35724738	1:26819053:G:GGTT	0.988932	3e-10	0.0757	1	1	NA	NA	NA	NA
rs2219320	1:26803430:C:T	rs35538053	1:26826513:A:T	0.732034	3e-10	0.0027	0	1	NA	NA	NA	NA
rs2219320	1:26803430:C:T	rs71640328	1:26834392:G:A	0.977882	3e-10	0.059	1	1	NA	NA	NA	NA
rs2219320	1:26803430:C:T	rs71514273	1:26834960:A:G	0.977882	3e-10	0.059	1	1	NA	NA	NA	NA
rs2219320	1:26803430:C:T	rs12733867	1:26843970:G:A	0.988932	3e-10	0.0757	1	1	NA	NA	NA	NA
rs2219320	1:26803430:C:T	rs12096570	1:26852707:C:T	0.930061	3e-10	0.0286	1	1	NA	NA	NA	NA
rs2219320	1:26803430:C:T	rs112750178	1:26859695:C:T	0.825717	3e-10	0.0084	0	1	NA	NA	NA	NA
rs2219320	1:26803430:C:T	rs737465	1:26862939:T:C	0.595297	3e-10	0.0004	0	1	NA	NA	NA	NA
rs2219320	1:26803430:C:T	rs11580180	1:26867453:A:G	0.586829	3e-10	0.0003	0	1	NA	NA	NA	NA
rs2219320	1:26803430:C:T	rs6685701	1:26868639:A:G	0.586829	3e-10	0.0003	0	1	NA	NA	NA	NA
rs2219320	1:26803430:C:T	rs921893	1:26869610:G:A	0.551117	3e-10	0.0002	0	1	NA	NA	NA	NA
rs2219320	1:26803430:C:T	rs4970486	1:26871669:C:T	0.586692	3e-10	0.0003	0	1	NA	NA	NA	NA
rs2219320	1:26803430:C:T	rs2278978	1:26873245:A:G	0.586692	3e-10	0.0003	0	1	NA	NA	NA	NA
rs2219320	1:26803430:C:T	rs4443935	1:26875433:A:G	0.62859	3e-10	0.0006	0	1	NA	NA	NA	NA
rs2219320	1:26803430:C:T	rs10902750	1:26876245:G:T	0.61629	3e-10	0.0005	0	1	NA	NA	NA	NA
rs2219320	1:26803430:C:T	rs4970489	1:26879792:T:C	0.606388	3e-10	0.0005	0	1	NA	NA	NA	NA
rs2219320	1:26803430:C:T	rs2229712	1:26883511:C:A	0.730336	3e-10	0.0027	0	1	NA	NA	NA	NA
rs2219320	1:26803430:C:T	rs389548	1:26891697:C:A	0.545123	3e-10	0.0001	0	1	NA	NA	NA	NA
rs12119525	1:27503662:A:T	rs34783078	1:27405997:TTTGA:T	0.513785	9.3e-11	0	0	1	NA	NA	NA	NA
rs12119525	1:27503662:A:T	rs6598869	1:27410653:G:C	0.546633	9.3e-11	0	0	1	NA	NA	NA	NA
rs12119525	1:27503662:A:T	rs6673051	1:27410708:G:T	0.595049	9.3e-11	0	0	1	NA	NA	NA	NA
rs12119525	1:27503662:A:T	rs12118094	1:27411677:T:C	0.589361	9.3e-11	0	0	1	NA	NA	NA	NA
rs12119525	1:27503662:A:T	rs12118095	1:27411680:T:C	0.589361	9.3e-11	0	0	1	NA	NA	NA	NA
rs12119525	1:27503662:A:T	rs35874489	1:27412149:A:G	0.595049	9.3e-11	0	0	1	NA	NA	NA	NA
rs12119525	1:27503662:A:T	rs34576092	1:27412488:C:T	0.595049	9.3e-11	0	0	1	NA	NA	NA	NA
rs12119525	1:27503662:A:T	rs6668075	1:27413475:A:C	0.541148	9.3e-11	0	0	1	NA	NA	NA	NA
rs12119525	1:27503662:A:T	rs55732343	1:27414320:T:A	0.589361	9.3e-11	0	0	1	NA	NA	NA	NA
rs12119525	1:27503662:A:T	rs35132970	1:27414786:C:A	0.595049	9.3e-11	0	0	1	NA	NA	NA	NA
rs12119525	1:27503662:A:T	rs12142002	1:27416541:G:A	0.63627	9.3e-11	0	0	1	NA	NA	NA	NA
rs12119525	1:27503662:A:T	rs12143592	1:27416791:C:T	0.646164	9.3e-11	0	0	1	NA	NA	NA	NA
rs12119525	1:27503662:A:T	rs12747952	1:27416939:C:T	0.643339	9.3e-11	0	0	1	NA	NA	NA	NA
rs12119525	1:27503662:A:T	rs12144792	1:27418225:C:T	0.606243	9.3e-11	0	0	1	NA	NA	NA	NA
rs12119525	1:27503662:A:T	rs111395372	1:27418788:TA:T	0.599005	9.3e-11	0	0	1	NA	NA	NA	NA
rs12119525	1:27503662:A:T	rs6700409	1:27421071:C:G	0.632158	9.3e-11	0	0	1	NA	NA	NA	NA
rs12119525	1:27503662:A:T	rs35537232	1:27421860:G:A	0.614168	9.3e-11	0	0	1	NA	NA	NA	NA
rs12119525	1:27503662:A:T	rs6687560	1:27424360:G:C	0.635892	9.3e-11	0	0	1	NA	NA	NA	NA
rs12119525	1:27503662:A:T	rs35892899	1:27425097:C:CTGG	0.639317	9.3e-11	0	0	1	NA	NA	NA	NA
rs12119525	1:27503662:A:T	rs5810	1:27426219:G:A	0.617848	9.3e-11	0	0	1	NA	NA	NA	NA
rs12119525	1:27503662:A:T	rs6598870	1:27428321:C:T	0.639317	9.3e-11	0	0	1	NA	NA	NA	NA
rs12119525	1:27503662:A:T	rs12118026	1:27432745:G:A	0.619346	9.3e-11	0	0	1	NA	NA	NA	NA
rs12119525	1:27503662:A:T	rs55834907	1:27433859:T:C	0.615999	9.3e-11	0	0	1	NA	NA	NA	NA
rs12119525	1:27503662:A:T	rs3738689	1:27435976:G:C	0.641092	9.3e-11	0	0	1	NA	NA	NA	NA
rs12119525	1:27503662:A:T	rs12123077	1:27437217:G:A	0.637644	9.3e-11	0	0	1	NA	NA	NA	NA
rs12119525	1:27503662:A:T	rs34787321	1:27441923:G:GA	0.641092	9.3e-11	0	0	1	NA	NA	NA	NA
rs12119525	1:27503662:A:T	rs35304971	1:27445018:C:G	0.641092	9.3e-11	0	0	1	NA	NA	NA	NA
rs12119525	1:27503662:A:T	rs35565098	1:27445285:C:T	0.641092	9.3e-11	0	0	1	NA	NA	NA	NA
rs12119525	1:27503662:A:T	rs36148530	1:27445460:T:G	0.649975	9.3e-11	0	0	1	NA	NA	NA	NA
rs12119525	1:27503662:A:T	rs12140923	1:27454438:T:C	0.853907	9.3e-11	0.001	0	1	NA	NA	NA	NA
rs12119525	1:27503662:A:T	rs5773178	1:27454749:T:TCA	0.853907	9.3e-11	0.001	0	1	NA	NA	NA	NA
rs12119525	1:27503662:A:T	rs752454	1:27455505:T:C	0.853907	9.3e-11	0.001	0	1	NA	NA	NA	NA
rs12119525	1:27503662:A:T	rs11309499	1:27463021:C:CA	0.853907	9.3e-11	0.001	0	1	NA	NA	NA	NA
rs12119525	1:27503662:A:T	rs12751830	1:27466490:T:A	0.838331	9.3e-11	0.0009	0	1	NA	NA	NA	NA
rs12119525	1:27503662:A:T	rs4631721	1:27468019:G:A	0.838331	9.3e-11	0.0009	0	1	NA	NA	NA	NA
rs12119525	1:27503662:A:T	rs12136394	1:27470883:G:A	0.853907	9.3e-11	0.001	0	1	NA	NA	NA	NA
rs12119525	1:27503662:A:T	rs6691248	1:27473349:A:G	0.853907	9.3e-11	0.001	0	1	NA	NA	NA	NA
rs12119525	1:27503662:A:T	rs6683113	1:27473578:C:T	0.849859	9.3e-11	0.001	0	1	NA	NA	NA	NA
rs12119525	1:27503662:A:T	rs71751854	1:27473602:A:AAAACAAAC	0.854271	9.3e-11	0.0011	0	1	NA	NA	NA	NA
rs12119525	1:27503662:A:T	rs6683208	1:27473653:C:T	0.849859	9.3e-11	0.001	0	1	NA	NA	NA	NA
rs12119525	1:27503662:A:T	rs12120926	1:27474064:T:C	0.840704	9.3e-11	0.0009	0	1	NA	NA	NA	NA
rs12119525	1:27503662:A:T	rs12139597	1:27474071:G:A	0.836614	9.3e-11	0.0008	0	1	NA	NA	NA	NA
rs12119525	1:27503662:A:T	rs12731587	1:27474122:C:T	0.84548	9.3e-11	0.0009	0	1	NA	NA	NA	NA
rs12119525	1:27503662:A:T	rs12122115	1:27475465:T:C	0.853907	9.3e-11	0.001	0	1	NA	NA	NA	NA
rs12119525	1:27503662:A:T	rs11247612	1:27475489:C:T	0.849859	9.3e-11	0.001	0	1	NA	NA	NA	NA
rs12119525	1:27503662:A:T	rs11247613	1:27475785:A:G	0.853907	9.3e-11	0.001	0	1	NA	NA	NA	NA
rs12119525	1:27503662:A:T	rs6696706	1:27477549:C:T	0.849859	9.3e-11	0.001	0	1	NA	NA	NA	NA
rs12119525	1:27503662:A:T	rs6696710	1:27477567:C:T	0.854271	9.3e-11	0.0011	0	1	NA	NA	NA	NA
rs12119525	1:27503662:A:T	rs1969799	1:27477852:A:T	0.831754	9.3e-11	0.0008	0	1	NA	NA	NA	NA
rs12119525	1:27503662:A:T	rs6598871	1:27477976:G:A	0.849859	9.3e-11	0.001	0	1	NA	NA	NA	NA
rs12119525	1:27503662:A:T	rs7546453	1:27479242:A:G	0.853907	9.3e-11	0.001	0	1	NA	NA	NA	NA
rs12119525	1:27503662:A:T	rs7524763	1:27479287:A:C	0.857974	9.3e-11	0.0011	0	1	NA	NA	NA	NA
rs12119525	1:27503662:A:T	rs72653245	1:27479630:C:T	0.857974	9.3e-11	0.0011	0	1	NA	NA	NA	NA
rs12119525	1:27503662:A:T	rs6696950	1:27480227:A:G	0.853907	9.3e-11	0.001	0	1	NA	NA	NA	NA
rs12119525	1:27503662:A:T	rs6697059	1:27480293:C:G	0.857974	9.3e-11	0.0011	0	1	NA	NA	NA	NA
rs12119525	1:27503662:A:T	rs34306208	1:27480757:G:A	0.853907	9.3e-11	0.001	0	1	NA	NA	NA	NA
rs12119525	1:27503662:A:T	rs7542969	1:27481530:G:A	0.858313	9.3e-11	0.0011	0	1	1:27481156-27481932	1:27481221-27481933	1:27481156-27481933	NA
rs12119525	1:27503662:A:T	rs12402451	1:27488299:C:T	0.880322	9.3e-11	0.0015	1	1	NA	NA	NA	NA
rs12119525	1:27503662:A:T	rs12403394	1:27488485:A:G	0.880322	9.3e-11	0.0015	1	1	NA	NA	NA	NA
rs12119525	1:27503662:A:T	rs71010330	1:27489461:TGC:T	0.880322	9.3e-11	0.0015	1	1	NA	NA	NA	NA
rs12119525	1:27503662:A:T	rs35838702	1:27490493:A:G	0.880322	9.3e-11	0.0015	1	1	NA	NA	NA	NA
rs12119525	1:27503662:A:T	rs7530420	1:27491317:T:C	0.884896	9.3e-11	0.0015	1	1	NA	NA	NA	NA
rs12119525	1:27503662:A:T	rs12740748	1:27491987:G:A	0.885484	9.3e-11	0.0016	1	1	NA	NA	NA	NA
rs12119525	1:27503662:A:T	rs72653249	1:27492658:C:T	0.885484	9.3e-11	0.0016	1	1	NA	NA	NA	NA
rs12119525	1:27503662:A:T	rs6683016	1:27493194:T:C	0.889507	9.3e-11	0.0016	1	1	NA	NA	NA	NA
rs12119525	1:27503662:A:T	rs34984687	1:27493826:T:C	0.889507	9.3e-11	0.0016	1	1	NA	NA	NA	NA
rs12119525	1:27503662:A:T	rs12756706	1:27494565:C:T	0.881482	9.3e-11	0.0015	1	1	NA	NA	NA	NA
rs12119525	1:27503662:A:T	1:27494854	1:27494854:G:GAAAAA	0.874986	9.3e-11	0.0014	0	1	NA	NA	NA	NA
rs12119525	1:27503662:A:T	rs7554505	1:27495178:G:A	0.995334	9.3e-11	0.0094	1	1	NA	NA	NA	NA
rs12119525	1:27503662:A:T	rs12127967	1:27496516:T:C	0.995334	9.3e-11	0.0094	1	1	NA	NA	NA	NA
rs12119525	1:27503662:A:T	rs12118543	1:27496851:C:T	0.995334	9.3e-11	0.0094	1	1	NA	NA	NA	NA
rs12119525	1:27503662:A:T	rs12121053	1:27496852:A:G	0.995334	9.3e-11	0.0094	1	1	NA	NA	NA	NA
rs12119525	1:27503662:A:T	rs12117956	1:27497582:G:A	0.995334	9.3e-11	0.0094	1	1	NA	NA	NA	NA
rs12119525	1:27503662:A:T	rs12119631	1:27498032:C:T	0.995334	9.3e-11	0.0094	1	1	NA	NA	NA	NA
rs12119525	1:27503662:A:T	rs12119067	1:27498724:C:A	0.995334	9.3e-11	0.0094	1	1	NA	NA	NA	NA
rs12119525	1:27503662:A:T	rs67146957	1:27498746:G:A	0.995334	9.3e-11	0.0094	1	1	NA	NA	NA	NA
rs12119525	1:27503662:A:T	rs34678534	1:27499594:C:CA	0.928217	9.3e-11	0.0027	1	1	NA	NA	NA	NA
rs12119525	1:27503662:A:T	rs6700980	1:27499717:C:T	0.995334	9.3e-11	0.0094	1	1	NA	NA	NA	NA
rs12119525	1:27503662:A:T	rs6598872	1:27499846:T:G	0.995334	9.3e-11	0.0094	1	1	NA	NA	NA	NA
rs12119525	1:27503662:A:T	rs6598873	1:27499987:G:A	0.995334	9.3e-11	0.0094	1	1	NA	NA	NA	NA
rs12119525	1:27503662:A:T	rs6688649	1:27500048:A:C	0.995334	9.3e-11	0.0094	1	1	NA	NA	NA	NA
rs12119525	1:27503662:A:T	rs12760491	1:27500530:C:T	0.995334	9.3e-11	0.0094	1	1	NA	NA	NA	NA
rs12119525	1:27503662:A:T	rs12411270	1:27500961:C:A	0.995334	9.3e-11	0.0094	1	1	NA	NA	NA	NA
rs12119525	1:27503662:A:T	rs12402394	1:27500999:T:G	0.990653	9.3e-11	0.0079	1	1	NA	NA	NA	NA
rs12119525	1:27503662:A:T	rs7522013	1:27501158:T:G	0.995334	9.3e-11	0.0094	1	1	NA	NA	NA	NA
rs12119525	1:27503662:A:T	rs7511703	1:27501168:C:A	0.995334	9.3e-11	0.0094	1	1	NA	NA	NA	NA
rs12119525	1:27503662:A:T	rs7511794	1:27501269:G:A	0.995334	9.3e-11	0.0094	1	1	NA	NA	NA	NA
rs12119525	1:27503662:A:T	rs7522232	1:27501360:A:G	0.986014	9.3e-11	0.007	1	1	NA	NA	NA	NA
rs12119525	1:27503662:A:T	rs7514337	1:27501384:C:T	0.990653	9.3e-11	0.0079	1	1	NA	NA	NA	NA
rs12119525	1:27503662:A:T	rs35693748	1:27501884:C:T	0.995334	9.3e-11	0.0094	1	1	NA	NA	NA	NA
rs12119525	1:27503662:A:T	rs34699400	1:27502531:AG:A	0.995334	9.3e-11	0.0094	1	1	NA	NA	NA	NA
rs12119525	1:27503662:A:T	rs12128693	1:27502538:T:C	0.995334	9.3e-11	0.0094	1	1	NA	NA	NA	NA
rs12119525	1:27503662:A:T	rs12117705	1:27502719:C:A	1	9.3e-11	0.0137	1	1	NA	NA	NA	NA
rs12119525	1:27503662:A:T	rs34300658	1:27503450:TC:T	0.990681	9.3e-11	0.008	1	1	NA	NA	NA	NA
rs12119525	1:27503662:A:T	rs12752935	1:27503545:T:C	0.995334	9.3e-11	0.0094	1	1	NA	NA	NA	NA
rs12119525	1:27503662:A:T	rs12752945	1:27503583:T:C	1	9.3e-11	0.0137	1	1	NA	NA	NA	NA
rs12119525	1:27503662:A:T	rs12119525	1:27503662:A:T	1	9.3e-11	0.0137	1	1	NA	NA	NA	NA
rs12119525	1:27503662:A:T	rs6677405	1:27504069:A:G	1	9.3e-11	0.0137	1	1	NA	NA	NA	NA
rs12119525	1:27503662:A:T	rs6702311	1:27504073:T:C	1	9.3e-11	0.0137	1	1	NA	NA	NA	NA
rs12119525	1:27503662:A:T	rs6666465	1:27504152:C:A	1	9.3e-11	0.0137	1	1	NA	NA	NA	NA
rs12119525	1:27503662:A:T	rs6677624	1:27504201:A:G	1	9.3e-11	0.0137	1	1	NA	NA	NA	NA
rs12119525	1:27503662:A:T	rs6702703	1:27504393:G:C	1	9.3e-11	0.0137	1	1	NA	NA	NA	NA
rs12119525	1:27503662:A:T	rs6677827	1:27504466:A:G	1	9.3e-11	0.0137	1	1	NA	NA	NA	NA
rs12119525	1:27503662:A:T	rs6702732	1:27504480:T:C	1	9.3e-11	0.0137	1	1	NA	NA	NA	NA
rs12119525	1:27503662:A:T	rs6702942	1:27504619:T:C	1	9.3e-11	0.0137	1	1	NA	NA	NA	NA
rs12119525	1:27503662:A:T	rs7524252	1:27504682:C:T	1	9.3e-11	0.0137	1	1	NA	NA	NA	NA
rs12119525	1:27503662:A:T	rs7555281	1:27504738:G:C	1	9.3e-11	0.0137	1	1	NA	NA	NA	NA
rs12119525	1:27503662:A:T	rs12131930	1:27505782:T:C	1	9.3e-11	0.0137	1	1	NA	NA	NA	NA
rs12119525	1:27503662:A:T	rs7516349	1:27506533:T:C	1	9.3e-11	0.0137	1	1	NA	NA	NA	NA
rs12119525	1:27503662:A:T	rs57516060	1:27506548:T:TA	1	9.3e-11	0.0137	1	1	NA	NA	NA	NA
rs12119525	1:27503662:A:T	rs12125274	1:27506620:T:G	0.995328	9.3e-11	0.0093	1	1	NA	NA	NA	NA
rs12119525	1:27503662:A:T	rs12126105	1:27506859:T:G	1	9.3e-11	0.0137	1	1	NA	NA	NA	NA
rs12119525	1:27503662:A:T	rs12122613	1:27506860:T:A	1	9.3e-11	0.0137	1	1	NA	NA	NA	NA
rs12119525	1:27503662:A:T	rs12133804	1:27506991:A:C	1	9.3e-11	0.0137	1	1	NA	NA	NA	NA
rs12119525	1:27503662:A:T	rs12126165	1:27507010:A:G	1	9.3e-11	0.0137	1	1	NA	NA	NA	NA
rs12119525	1:27503662:A:T	rs12759951	1:27507477:C:T	0.990653	9.3e-11	0.0079	1	1	NA	NA	NA	NA
rs12119525	1:27503662:A:T	rs34520485	1:27507484:C:G	0.995334	9.3e-11	0.0094	1	1	NA	NA	NA	NA
rs12119525	1:27503662:A:T	rs35528484	1:27507697:A:G	1	9.3e-11	0.0137	1	1	NA	NA	NA	NA
rs12119525	1:27503662:A:T	rs58698851	1:27507748:T:A	1	9.3e-11	0.0137	1	1	NA	NA	NA	NA
rs12119525	1:27503662:A:T	rs34273556	1:27507884:C:T	1	9.3e-11	0.0137	1	1	NA	NA	NA	NA
rs12119525	1:27503662:A:T	rs35308038	1:27508042:G:A	1	9.3e-11	0.0137	1	1	NA	NA	NA	NA
rs12119525	1:27503662:A:T	rs369894282	1:27508331:C:CAA	0.990703	9.3e-11	0.008	1	1	NA	NA	NA	NA
rs12119525	1:27503662:A:T	rs12127357	1:27508502:A:G	1	9.3e-11	0.0137	1	1	NA	NA	NA	NA
rs12119525	1:27503662:A:T	rs35373556	1:27508894:C:T	1	9.3e-11	0.0137	1	1	NA	NA	NA	NA
rs12119525	1:27503662:A:T	rs12741274	1:27508963:A:T	1	9.3e-11	0.0137	1	1	NA	NA	NA	NA
rs12119525	1:27503662:A:T	rs7520334	1:27509182:G:A	1	9.3e-11	0.0137	1	1	NA	NA	NA	NA
rs12119525	1:27503662:A:T	rs6598874	1:27509242:A:G	1	9.3e-11	0.0137	1	1	NA	NA	NA	NA
rs12119525	1:27503662:A:T	rs6598875	1:27509419:T:C	1	9.3e-11	0.0137	1	1	NA	NA	NA	NA
rs12119525	1:27503662:A:T	rs6598876	1:27509564:C:T	1	9.3e-11	0.0137	1	1	NA	NA	NA	NA
rs12119525	1:27503662:A:T	rs57001979	1:27509706:A:G	0.995334	9.3e-11	0.0094	1	1	NA	NA	NA	NA
rs12119525	1:27503662:A:T	rs11247620	1:27509778:T:G	1	9.3e-11	0.0137	1	1	NA	NA	NA	NA
rs12119525	1:27503662:A:T	rs11247621	1:27509808:A:G	1	9.3e-11	0.0137	1	1	NA	NA	NA	NA
rs12119525	1:27503662:A:T	rs11247622	1:27509894:G:A	1	9.3e-11	0.0137	1	1	NA	NA	NA	NA
rs12119525	1:27503662:A:T	rs7533664	1:27509987:A:G	0.990681	9.3e-11	0.008	1	1	NA	NA	NA	NA
rs12119525	1:27503662:A:T	rs200652920	1:27510100:CT:C	0.995328	9.3e-11	0.0093	1	1	NA	NA	NA	NA
rs12119525	1:27503662:A:T	rs34341137	1:27510101:T:C	0.995328	9.3e-11	0.0093	1	1	NA	NA	NA	NA
rs12119525	1:27503662:A:T	rs7533864	1:27510151:A:G	1	9.3e-11	0.0137	1	1	NA	NA	NA	NA
rs12119525	1:27503662:A:T	rs7526048	1:27510195:A:T	1	9.3e-11	0.0137	1	1	NA	NA	NA	NA
rs12119525	1:27503662:A:T	rs12132501	1:27511243:T:C	0.995334	9.3e-11	0.0094	1	1	NA	NA	NA	NA
rs12119525	1:27503662:A:T	rs12121385	1:27511292:G:A	0.995334	9.3e-11	0.0094	1	1	NA	NA	NA	NA
rs12119525	1:27503662:A:T	rs12125855	1:27512030:A:G	1	9.3e-11	0.0137	1	1	NA	NA	NA	NA
rs12119525	1:27503662:A:T	rs35473727	1:27512077:C:CA	1	9.3e-11	0.0137	1	1	NA	NA	NA	NA
rs12119525	1:27503662:A:T	rs12122402	1:27512148:G:A	1	9.3e-11	0.0137	1	1	NA	NA	NA	NA
rs12119525	1:27503662:A:T	rs7535321	1:27512865:C:T	0.986201	9.3e-11	0.007	1	1	NA	NA	NA	NA
rs12119525	1:27503662:A:T	rs7532842	1:27512867:C:A	0.986201	9.3e-11	0.007	1	1	NA	NA	NA	NA
rs12119525	1:27503662:A:T	rs7521235	1:27512877:T:C	0.986201	9.3e-11	0.007	1	1	NA	NA	NA	NA
rs12119525	1:27503662:A:T	rs7521387	1:27513008:T:C	1	9.3e-11	0.0137	1	1	NA	NA	NA	NA
rs12119525	1:27503662:A:T	rs12725378	1:27513427:C:T	1	9.3e-11	0.0137	1	1	NA	NA	NA	NA
rs12119525	1:27503662:A:T	rs12730649	1:27514470:C:T	0.995334	9.3e-11	0.0094	1	1	NA	NA	NA	NA
rs12119525	1:27503662:A:T	rs35606879	1:27515657:T:C	1	9.3e-11	0.0137	1	1	NA	NA	NA	NA
rs12119525	1:27503662:A:T	rs146847922	1:27515838:TTTTTCTTTTC:T	0.572053	9.3e-11	0	0	1	NA	NA	NA	NA
rs12119525	1:27503662:A:T	rs112966891	1:27516533:G:A	0.986079	9.3e-11	0.007	1	1	NA	NA	NA	NA
rs12119525	1:27503662:A:T	rs34078074	1:27518002:CT:C	0.903751	9.3e-11	0.0019	1	1	NA	NA	NA	NA
rs12119525	1:27503662:A:T	rs12753649	1:27520865:T:C	0.933249	9.3e-11	0.0029	1	1	NA	NA	NA	NA
rs12119525	1:27503662:A:T	rs12752457	1:27520879:A:G	0.937292	9.3e-11	0.003	1	1	NA	NA	NA	NA
rs12119525	1:27503662:A:T	rs7542139	1:27521504:G:A	0.826284	9.3e-11	0.0007	0	1	NA	NA	NA	NA
rs12119525	1:27503662:A:T	rs11313019	1:27522357:C:CA	0.826284	9.3e-11	0.0007	0	1	NA	NA	NA	NA
rs12119525	1:27503662:A:T	rs71644385	1:27522360:C:A	0.826284	9.3e-11	0.0007	0	1	NA	NA	NA	NA
rs12119525	1:27503662:A:T	rs12133083	1:27524697:A:G	0.826284	9.3e-11	0.0007	0	1	NA	NA	NA	NA
rs12119525	1:27503662:A:T	rs12141633	1:27525237:T:C	0.656526	9.3e-11	0	0	1	NA	NA	NA	NA
rs12119525	1:27503662:A:T	rs151075290	1:27526437:A:AAATAT	0.652321	9.3e-11	0	0	1	NA	NA	NA	NA
rs12119525	1:27503662:A:T	rs112754126	1:27526442:A:T	0.650892	9.3e-11	0	0	1	NA	NA	NA	NA
rs12119525	1:27503662:A:T	rs12743303	1:27526454:A:C	0.660913	9.3e-11	0	0	1	NA	NA	NA	NA
rs12119525	1:27503662:A:T	rs371277406	1:27526513:G:GTT	0.653603	9.3e-11	0	0	1	NA	NA	NA	NA
rs12119525	1:27503662:A:T	rs7515511	1:27526723:C:T	0.826284	9.3e-11	0.0007	0	1	NA	NA	NA	NA
rs12119525	1:27503662:A:T	rs12134569	1:27528211:C:T	0.656526	9.3e-11	0	0	1	NA	NA	NA	NA
rs12119525	1:27503662:A:T	rs12130018	1:27529060:C:T	0.603806	9.3e-11	0	0	1	NA	NA	NA	NA
rs12119525	1:27503662:A:T	rs72653264	1:27529496:A:G	0.757984	9.3e-11	0.0003	0	1	NA	NA	NA	NA
rs12119525	1:27503662:A:T	rs11247623	1:27530146:C:T	0.548061	9.3e-11	0	0	1	NA	NA	NA	NA
rs12119525	1:27503662:A:T	rs113482378	1:27531110:T:C	0.748951	9.3e-11	0.0003	0	1	NA	NA	NA	NA
rs12119525	1:27503662:A:T	rs12747236	1:27532529:G:C	0.748951	9.3e-11	0.0003	0	1	NA	NA	NA	NA
rs12119525	1:27503662:A:T	rs71582851	1:27533906:A:AGATGAT	0.748951	9.3e-11	0.0003	0	1	NA	NA	NA	NA
rs12119525	1:27503662:A:T	rs34949537	1:27534176:T:G	0.597748	9.3e-11	0	0	1	NA	NA	NA	NA
rs12119525	1:27503662:A:T	rs11345326	1:27536550:T:TA	0.609542	9.3e-11	0	0	1	NA	NA	NA	NA
rs12119525	1:27503662:A:T	rs6687674	1:27537101:A:G	0.735822	9.3e-11	0.0002	0	1	NA	NA	NA	NA
rs12119525	1:27503662:A:T	rs146543443	1:27537565:TGAA:T	0.659601	9.3e-11	0	0	1	NA	NA	NA	NA
rs16834765	1:32371442:T:C	rs34760089	1:32322859:T:C	0.569119	1.4e-12	0	0	1	NA	NA	NA	NA
rs16834765	1:32371442:T:C	rs12756533	1:32325502:G:A	0.575482	1.4e-12	0	0	1	NA	NA	NA	NA
rs16834765	1:32371442:T:C	rs34013108	1:32327685:A:G	0.966594	1.4e-12	0.0188	0	1	NA	NA	NA	NA
rs16834765	1:32371442:T:C	rs1790044	1:32335511:A:T	0.575482	1.4e-12	0	0	1	NA	NA	NA	NA
rs16834765	1:32371442:T:C	rs686069	1:32337072:A:G	0.575482	1.4e-12	0	0	1	NA	NA	NA	NA
rs16834765	1:32371442:T:C	rs2475833	1:32339852:G:A	0.575482	1.4e-12	0	0	1	NA	NA	NA	NA
rs16834765	1:32371442:T:C	rs594540	1:32343368:T:C	0.575482	1.4e-12	0	0	1	NA	NA	NA	NA
rs16834765	1:32371442:T:C	rs652112	1:32345980:C:T	0.581964	1.4e-12	0	0	1	NA	NA	NA	NA
rs16834765	1:32371442:T:C	rs610798	1:32347703:C:G	0.581964	1.4e-12	0	0	1	NA	NA	NA	NA
rs16834765	1:32371442:T:C	rs34701865	1:32356815:T:C	0.935126	1.4e-12	0.0112	0	1	NA	NA	NA	NA
rs16834765	1:32371442:T:C	rs35506562	1:32359476:T:G	1	1.4e-12	0.0599	1	1	NA	NA	NA	NA
rs16834765	1:32371442:T:C	rs12749718	1:32361093:T:A	0.863907	1.4e-12	0.0041	0	1	NA	NA	NA	NA
rs16834765	1:32371442:T:C	rs186492680	1:32368979:T:C	0.734445	1.4e-12	0.0006	0	1	NA	NA	NA	NA
rs16834765	1:32371442:T:C	rs16834765	1:32371442:T:C	1	1.4e-12	0.0599	1	1	NA	NA	NA	NA
rs16834765	1:32371442:T:C	rs55894623	1:32375246:C:T	1	1.4e-12	0.0599	1	1	NA	NA	NA	NA
rs16834765	1:32371442:T:C	rs56371094	1:32377872:A:T	1	1.4e-12	0.0599	1	1	NA	NA	NA	NA
rs16834765	1:32371442:T:C	rs10493050	1:32378540:T:G	1	1.4e-12	0.0599	1	1	NA	NA	NA	NA
rs16834765	1:32371442:T:C	rs150609317	1:32379996:C:CTATT	1	1.4e-12	0.0599	1	1	NA	NA	NA	NA
rs16834765	1:32371442:T:C	rs200802233	1:32385869:A:AC	1	1.4e-12	0.0599	1	1	NA	NA	NA	NA
rs16834765	1:32371442:T:C	rs72664991	1:32386504:T:C	1	1.4e-12	0.0599	1	1	NA	NA	NA	NA
rs16834765	1:32371442:T:C	rs72664992	1:32386514:C:T	1	1.4e-12	0.0599	1	1	NA	NA	NA	NA
rs16834765	1:32371442:T:C	rs72664993	1:32387248:G:C	1	1.4e-12	0.0599	1	1	NA	NA	NA	NA
rs16834765	1:32371442:T:C	1:32389177	1:32389177:T:C	1	1.4e-12	0.0599	1	1	NA	NA	NA	NA
rs16834765	1:32371442:T:C	rs72664995	1:32390496:C:A	1	1.4e-12	0.0599	1	1	NA	NA	NA	NA
rs16834765	1:32371442:T:C	1:32391637	1:32391637:G:A	0.637948	1.4e-12	0.0001	0	1	NA	NA	NA	NA
rs16834765	1:32371442:T:C	1:32391644	1:32391644:G:C	0.637948	1.4e-12	0.0001	0	1	NA	NA	NA	NA
rs16834765	1:32371442:T:C	1:32391647	1:32391647:G:T	0.637948	1.4e-12	0.0001	0	1	NA	NA	NA	NA
rs16834765	1:32371442:T:C	rs72665002	1:32399582:T:C	1	1.4e-12	0.0599	1	1	NA	NA	NA	NA
rs16834765	1:32371442:T:C	rs72666705	1:32405014:C:G	1	1.4e-12	0.0599	1	1	NA	NA	NA	NA
rs16834765	1:32371442:T:C	rs139994937	1:32407833:T:C	1	1.4e-12	0.0599	1	1	NA	NA	NA	NA
rs16834765	1:32371442:T:C	rs149768843	1:32408629:C:G	1	1.4e-12	0.0599	1	1	NA	NA	NA	NA
rs16834765	1:32371442:T:C	rs55800172	1:32414767:A:G	0.87737	1.4e-12	0.0049	0	1	NA	NA	NA	NA
rs16834765	1:32371442:T:C	rs9792944	1:32419044:T:C	0.586375	1.4e-12	0	0	1	NA	NA	NA	NA
rs16834765	1:32371442:T:C	rs7521399	1:32422193:C:T	0.586375	1.4e-12	0	0	1	NA	NA	NA	NA
rs16834765	1:32371442:T:C	rs66657694	1:32423414:G:A	0.586375	1.4e-12	0	0	1	NA	NA	NA	NA
rs16834765	1:32371442:T:C	rs72666712	1:32425734:C:T	0.579377	1.4e-12	0	0	1	NA	NA	NA	NA
rs16834765	1:32371442:T:C	rs59578259	1:32426562:G:A	0.579377	1.4e-12	0	0	1	NA	NA	NA	NA
rs16834765	1:32371442:T:C	rs60506137	1:32426598:A:G	0.579377	1.4e-12	0	0	1	NA	NA	NA	NA
rs16834765	1:32371442:T:C	rs67215295	1:32428260:A:C	0.579377	1.4e-12	0	0	1	NA	NA	NA	NA
rs16834765	1:32371442:T:C	rs6669579	1:32428975:T:A	0.579377	1.4e-12	0	0	1	NA	NA	NA	NA
rs16834765	1:32371442:T:C	rs72666715	1:32433909:A:G	0.586375	1.4e-12	0	0	1	NA	NA	NA	NA
rs16834765	1:32371442:T:C	rs111459593	1:32434004:GT:G	0.56579	1.4e-12	0	0	1	NA	NA	NA	NA
rs16834765	1:32371442:T:C	rs72666718	1:32436476:A:C	0.586375	1.4e-12	0	0	1	NA	NA	NA	NA
rs16834765	1:32371442:T:C	rs72666719	1:32436961:G:A	0.586375	1.4e-12	0	0	1	NA	NA	NA	NA
rs16834765	1:32371442:T:C	rs115170762	1:32437775:A:G	0.541152	1.4e-12	0	0	1	NA	NA	NA	NA
rs7544462	1:37962756:C:A	rs114745536	1:37958339:C:T	1	1.1e-09	0.0163	1	1	NA	NA	NA	CDCA8
rs7544462	1:37962756:C:A	rs7534044	1:37958573:C:T	1	1.1e-09	0.0163	1	1	NA	NA	NA	CDCA8
rs7544462	1:37962756:C:A	rs7544462	1:37962756:C:A	1	1.1e-09	0.0163	1	1	NA	NA	NA	CDCA8
rs7544462	1:37962756:C:A	rs72657770	1:37964745:C:T	1	1.1e-09	0.0163	1	1	NA	NA	NA	CDCA8
rs7544462	1:37962756:C:A	rs11590505	1:37965774:A:G	1	1.1e-09	0.0163	1	1	NA	NA	NA	CDCA8
rs7544462	1:37962756:C:A	rs115947878	1:37969794:C:G	1	1.1e-09	0.0163	1	1	NA	NA	NA	CDCA8
rs7544462	1:37962756:C:A	rs138643189	1:37970297:T:C	1	1.1e-09	0.0163	1	1	NA	NA	NA	CDCA8
rs7544462	1:37962756:C:A	rs114060931	1:37971433:A:G	0.979951	1.1e-09	0.0076	0	1	NA	NA	NA	CDCA8
rs7544462	1:37962756:C:A	rs116446765	1:37976226:G:A	1	1.1e-09	0.0163	1	1	NA	NA	NA	CDCA8
rs7544462	1:37962756:C:A	rs72657774	1:37976617:A:G	1	1.1e-09	0.0163	1	1	NA	NA	NA	CDCA8
rs7544462	1:37962756:C:A	rs72657775	1:37976778:A:G	1	1.1e-09	0.0163	1	1	NA	NA	NA	CDCA8
rs7544462	1:37962756:C:A	rs72657776	1:37976952:T:C	1	1.1e-09	0.0163	1	1	NA	NA	NA	CDCA8
rs7544462	1:37962756:C:A	rs11578962	1:37977753:T:G	0.981033	1.1e-09	0.0078	1	1	NA	NA	NA	CDCA8
rs7544462	1:37962756:C:A	rs72657778	1:37978999:C:A	1	1.1e-09	0.0163	1	1	NA	NA	NA	CDCA8
rs7544462	1:37962756:C:A	rs140274410	1:37980444:C:G	1	1.1e-09	0.0163	1	1	1:37979477-37980647	1:37979547-37980647	1:37979477-37980647	CDCA8
rs7544462	1:37962756:C:A	rs11580453	1:37985910:A:G	1	1.1e-09	0.0163	1	1	NA	NA	NA	CDCA8
rs7544462	1:37962756:C:A	rs72657781	1:37986651:C:T	1	1.1e-09	0.0163	1	1	NA	NA	NA	CDCA8
rs7544462	1:37962756:C:A	rs72657782	1:37992202:C:T	1	1.1e-09	0.0163	1	1	NA	NA	NA	CDCA8
rs7544462	1:37962756:C:A	rs150923562	1:37992330:A:T	1	1.1e-09	0.0163	1	1	NA	NA	NA	CDCA8
rs7544462	1:37962756:C:A	rs11580536	1:37993460:C:T	1	1.1e-09	0.0163	1	1	NA	NA	NA	CDCA8
rs7544462	1:37962756:C:A	rs145264573	1:37994220:GT:G	1	1.1e-09	0.0163	1	1	NA	NA	NA	CDCA8
rs7544462	1:37962756:C:A	rs41267305	1:38002251:C:G	0.979632	1.1e-09	0.0076	0	1	NA	NA	NA	CDCA8
rs7544462	1:37962756:C:A	rs147259572	1:38002531:A:AAAAG	0.959589	1.1e-09	0.0054	0	1	NA	NA	NA	CDCA8
rs7544462	1:37962756:C:A	rs72657787	1:38010243:A:G	0.979632	1.1e-09	0.0076	0	1	NA	NA	NA	CDCA8
rs7544462	1:37962756:C:A	rs72657789	1:38011786:C:G	1	1.1e-09	0.0163	1	1	NA	NA	NA	CDCA8
rs7544462	1:37962756:C:A	rs114584677	1:38011997:T:G	0.761423	1.1e-09	0.0005	0	1	NA	NA	NA	CDCA8
rs7544462	1:37962756:C:A	rs112661831	1:38012153:T:C	1	1.1e-09	0.0163	1	1	NA	NA	NA	CDCA8
rs7544462	1:37962756:C:A	rs114531441	1:38013823:A:C	1	1.1e-09	0.0163	1	1	NA	NA	NA	CDCA8
rs7544462	1:37962756:C:A	rs116461089	1:38014722:T:C	1	1.1e-09	0.0163	1	1	NA	NA	NA	CDCA8
rs7544462	1:37962756:C:A	rs72657791	1:38014838:G:A	1	1.1e-09	0.0163	1	1	NA	NA	NA	CDCA8
rs7544462	1:37962756:C:A	rs72657792	1:38015757:G:A	1	1.1e-09	0.0163	1	1	NA	NA	NA	CDCA8
rs7544462	1:37962756:C:A	rs149082223	1:38016589:G:A	1	1.1e-09	0.0163	1	1	NA	NA	NA	CDCA8
rs7544462	1:37962756:C:A	rs114294459	1:38017905:G:A	1	1.1e-09	0.0163	1	1	NA	NA	NA	CDCA8
rs7544462	1:37962756:C:A	rs72657793	1:38018150:C:T	1	1.1e-09	0.0163	1	1	NA	NA	NA	CDCA8
rs7544462	1:37962756:C:A	rs72657795	1:38023148:C:T	1	1.1e-09	0.0163	1	1	NA	NA	NA	CDCA8
rs7544462	1:37962756:C:A	rs11586828	1:38023822:A:G	1	1.1e-09	0.0163	1	1	NA	NA	NA	CDCA8
rs7544462	1:37962756:C:A	rs41267309	1:38025103:C:T	1	1.1e-09	0.0163	1	1	NA	NA	NA	CDCA8
rs7544462	1:37962756:C:A	rs72657799	1:38025897:G:A	1	1.1e-09	0.0163	1	1	NA	NA	NA	CDCA8
rs7544462	1:37962756:C:A	rs11577094	1:38026600:T:C	1	1.1e-09	0.0163	1	1	NA	NA	NA	CDCA8
rs7544462	1:37962756:C:A	rs11585844	1:38029269:C:T	1	1.1e-09	0.0163	1	1	NA	NA	NA	CDCA8
rs7544462	1:37962756:C:A	rs41267315	1:38030609:T:C	1	1.1e-09	0.0163	1	1	NA	NA	NA	CDCA8
rs7544462	1:37962756:C:A	rs11586480	1:38031105:A:T	1	1.1e-09	0.0163	1	1	NA	NA	NA	CDCA8
rs7544462	1:37962756:C:A	rs11586555	1:38031798:G:A	1	1.1e-09	0.0163	1	1	NA	NA	NA	CDCA8
rs7544462	1:37962756:C:A	rs41267319	1:38032081:A:C	1	1.1e-09	0.0163	1	1	NA	NA	NA	CDCA8
rs7544462	1:37962756:C:A	rs41267321	1:38032164:A:C	1	1.1e-09	0.0163	1	1	NA	NA	NA	CDCA8
rs7544462	1:37962756:C:A	rs41307894	1:38033217:C:G	1	1.1e-09	0.0163	1	1	NA	NA	NA	CDCA8
rs7544462	1:37962756:C:A	rs7553487	1:38036272:C:A	1	1.1e-09	0.0163	1	1	NA	NA	NA	CDCA8
rs7544462	1:37962756:C:A	rs72659406	1:38042848:G:C	1	1.1e-09	0.0163	1	1	NA	NA	NA	CDCA8
rs7544462	1:37962756:C:A	rs72412124	1:38043257:C:CAAT	1	1.1e-09	0.0163	1	1	NA	NA	NA	CDCA8
rs7544462	1:37962756:C:A	rs11590010	1:38043640:G:A	1	1.1e-09	0.0163	1	1	NA	NA	NA	CDCA8
rs7544462	1:37962756:C:A	rs111994840	1:38044941:G:A	1	1.1e-09	0.0163	1	1	NA	NA	NA	CDCA8
rs7544462	1:37962756:C:A	rs11577759	1:38046027:A:G	1	1.1e-09	0.0163	1	1	NA	NA	NA	CDCA8
rs7544462	1:37962756:C:A	rs11591204	1:38046154:G:A	1	1.1e-09	0.0163	1	1	NA	NA	NA	CDCA8
rs7544462	1:37962756:C:A	rs11576892	1:38046446:C:T	0.979951	1.1e-09	0.0076	0	1	NA	NA	NA	CDCA8
rs7544462	1:37962756:C:A	rs112076625	1:38047062:G:C	1	1.1e-09	0.0163	1	1	NA	NA	NA	CDCA8
rs7544462	1:37962756:C:A	rs72659408	1:38047226:G:T	1	1.1e-09	0.0163	1	1	NA	NA	NA	CDCA8
rs7544462	1:37962756:C:A	rs148011938	1:38047385:C:T	1	1.1e-09	0.0163	1	1	NA	NA	NA	CDCA8
rs7544462	1:37962756:C:A	rs141701160	1:38047391:A:C	1	1.1e-09	0.0163	1	1	NA	NA	NA	CDCA8
rs7544462	1:37962756:C:A	rs6671265	1:38048673:A:G	1	1.1e-09	0.0163	1	1	NA	NA	NA	CDCA8
rs7544462	1:37962756:C:A	rs11577072	1:38050019:T:G	1	1.1e-09	0.0163	1	1	NA	NA	NA	CDCA8
rs7544462	1:37962756:C:A	rs11577559	1:38050809:A:G	1	1.1e-09	0.0163	1	1	NA	NA	NA	CDCA8
rs7544462	1:37962756:C:A	rs11577315	1:38052710:G:T	1	1.1e-09	0.0163	1	1	NA	NA	NA	CDCA8
rs7544462	1:37962756:C:A	rs11582642	1:38052799:T:C	1	1.1e-09	0.0163	1	1	NA	NA	NA	CDCA8
rs7544462	1:37962756:C:A	rs11583122	1:38053458:T:C	1	1.1e-09	0.0163	1	1	NA	NA	NA	CDCA8
rs7544462	1:37962756:C:A	rs36068512	1:38058597:C:T	1	1.1e-09	0.0163	1	1	NA	NA	NA	CDCA8
rs7544462	1:37962756:C:A	1:38067546	1:38067546:GTT:G	0.66476	1.1e-09	0.0001	0	1	NA	NA	NA	CDCA8
rs7544462	1:37962756:C:A	rs143337280	1:38067862:G:GGTTTTTTGTTGTT	0.683816	1.1e-09	0.0002	0	1	NA	NA	NA	CDCA8
rs7544462	1:37962756:C:A	rs7514254	1:38069978:A:G	0.683816	1.1e-09	0.0002	0	1	NA	NA	NA	CDCA8
rs7544462	1:37962756:C:A	rs72659417	1:38074607:C:T	0.683816	1.1e-09	0.0002	0	1	NA	NA	NA	CDCA8
rs7544462	1:37962756:C:A	rs72659418	1:38074639:G:A	0.683816	1.1e-09	0.0002	0	1	NA	NA	NA	CDCA8
rs7544462	1:37962756:C:A	rs116834356	1:38078958:T:C	0.683816	1.1e-09	0.0002	0	1	NA	NA	NA	CDCA8
rs7544462	1:37962756:C:A	rs11588571	1:38080065:A:C	0.683816	1.1e-09	0.0002	0	1	NA	NA	NA	CDCA8
rs7544462	1:37962756:C:A	rs45577433	1:38082381:C:G	0.683816	1.1e-09	0.0002	0	1	NA	NA	NA	CDCA8
rs7544462	1:37962756:C:A	rs72659421	1:38083471:A:G	0.683816	1.1e-09	0.0002	0	1	NA	NA	NA	CDCA8
rs7544462	1:37962756:C:A	rs72659424	1:38084512:T:A	0.683816	1.1e-09	0.0002	0	1	NA	NA	NA	CDCA8
rs7544462	1:37962756:C:A	rs146154291	1:38086218:G:A	0.683816	1.1e-09	0.0002	0	1	NA	NA	NA	CDCA8
rs7544462	1:37962756:C:A	rs72659426	1:38087912:A:C	0.683816	1.1e-09	0.0002	0	1	NA	NA	NA	CDCA8
rs7544462	1:37962756:C:A	rs144102086	1:38088182:CA:C	0.66487	1.1e-09	0.0001	0	1	NA	NA	NA	CDCA8
rs7544462	1:37962756:C:A	rs138950333	1:38089517:T:C	0.683816	1.1e-09	0.0002	0	1	NA	NA	NA	CDCA8
rs7544462	1:37962756:C:A	rs11586036	1:38090942:C:A	0.683816	1.1e-09	0.0002	0	1	NA	NA	NA	CDCA8
rs7544462	1:37962756:C:A	rs115027695	1:38092139:T:C	0.683816	1.1e-09	0.0002	0	1	NA	NA	NA	CDCA8
rs7544462	1:37962756:C:A	rs72659428	1:38092922:G:A	0.683816	1.1e-09	0.0002	0	1	NA	NA	NA	CDCA8
rs7544462	1:37962756:C:A	rs34565418	1:38095036:G:A	0.683816	1.1e-09	0.0002	0	1	NA	NA	NA	CDCA8
rs7544462	1:37962756:C:A	rs72659429	1:38096436:A:G	0.683816	1.1e-09	0.0002	0	1	NA	NA	NA	CDCA8
rs7544462	1:37962756:C:A	rs11589571	1:38096994:C:T	0.683816	1.1e-09	0.0002	0	1	NA	NA	NA	CDCA8
rs7544462	1:37962756:C:A	rs11590920	1:38097134:A:G	0.683816	1.1e-09	0.0002	0	1	NA	NA	NA	CDCA8
rs7544462	1:37962756:C:A	rs11589223	1:38097216:T:A	0.683816	1.1e-09	0.0002	0	1	NA	NA	NA	CDCA8
rs7544462	1:37962756:C:A	rs72659430	1:38097504:T:C	0.683816	1.1e-09	0.0002	0	1	NA	NA	NA	CDCA8
rs7544462	1:37962756:C:A	rs6694892	1:38098535:C:T	0.683816	1.1e-09	0.0002	0	1	NA	NA	NA	CDCA8
rs7544462	1:37962756:C:A	rs11586758	1:38101457:C:T	0.683816	1.1e-09	0.0002	0	1	NA	NA	NA	CDCA8
rs7544462	1:37962756:C:A	rs72659435	1:38101552:A:G	0.683816	1.1e-09	0.0002	0	1	NA	NA	NA	CDCA8
rs7544462	1:37962756:C:A	rs11446490	1:38102086:TG:T	0.683816	1.1e-09	0.0002	0	1	NA	NA	NA	CDCA8
rs7544462	1:37962756:C:A	rs144284080	1:38102679:A:G	0.683816	1.1e-09	0.0002	0	1	NA	NA	NA	CDCA8
rs209918	1:40777842:G:A	rs2076696	1:40771973:G:C	0.667516	1.4e-09	0.0024	0	1	NA	NA	NA	NA
rs209918	1:40777842:G:A	rs2228564	1:40773149:C:T	0.863331	1.4e-09	0.0231	1	1	NA	NA	NA	NA
rs209918	1:40777842:G:A	rs4660398	1:40774820:G:A	0.686393	1.4e-09	0.0031	1	1	NA	NA	NA	NA
rs209918	1:40777842:G:A	rs4660399	1:40775082:G:T	0.903502	1.4e-09	0.036	1	1	NA	NA	NA	NA
rs209918	1:40777842:G:A	rs4660400	1:40775106:A:G	0.903502	1.4e-09	0.036	1	1	NA	NA	NA	NA
rs209918	1:40777842:G:A	rs3737815	1:40776752:A:C	0.696642	1.4e-09	0.0035	1	1	NA	NA	NA	NA
rs209918	1:40777842:G:A	rs1979785	1:40777800:G:T	0.947692	1.4e-09	0.0617	1	1	NA	NA	NA	NA
rs209918	1:40777842:G:A	rs209918	1:40777842:G:A	1	1.4e-09	0.2182	1	1	NA	NA	NA	NA
rs209918	1:40777842:G:A	rs5773690	1:40778843:CT:C	0.680935	1.4e-09	0.0029	0	1	NA	NA	NA	NA
rs209918	1:40777842:G:A	rs7552398	1:40779068:C:T	0.799776	1.4e-09	0.0116	1	1	NA	NA	NA	NA
rs209918	1:40777842:G:A	rs1846158	1:40781038:A:G	0.70096	1.4e-09	0.0037	1	1	1:40780516-40781350	1:40780533-40781437	1:40780516-40781437	NA
rs209918	1:40777842:G:A	rs111700365	1:40781175:C:CG	0.982312	1.4e-09	0.1075	1	1	1:40780516-40781350	1:40780533-40781437	1:40780516-40781437	NA
rs209918	1:40777842:G:A	rs115504008	1:40781177:C:A	0.982312	1.4e-09	0.1075	1	1	1:40780516-40781350	1:40780533-40781437	1:40780516-40781437	NA
rs209918	1:40777842:G:A	rs12132506	1:40781613:C:T	0.706351	1.4e-09	0.0039	1	1	NA	NA	NA	NA
rs209918	1:40777842:G:A	rs209922	1:40781974:T:C	0.99409	1.4e-09	0.1457	1	1	NA	NA	NA	NA
rs209918	1:40777842:G:A	rs209923	1:40784935:A:C	0.688487	1.4e-09	0.0032	1	1	NA	NA	NA	NA
rs209918	1:40777842:G:A	rs418083	1:40785442:G:A	0.707335	1.4e-09	0.004	1	1	NA	NA	NA	NA
rs209918	1:40777842:G:A	rs209924	1:40785838:C:T	0.707335	1.4e-09	0.004	1	1	NA	NA	NA	NA
rs209918	1:40777842:G:A	rs186018	1:40786011:T:C	0.703782	1.4e-09	0.0038	1	1	NA	NA	NA	NA
rs209918	1:40777842:G:A	rs169723	1:40786121:G:A	0.707335	1.4e-09	0.004	1	1	NA	NA	NA	NA
rs209918	1:40777842:G:A	rs67669250	1:40786490:A:T	0.70446	1.4e-09	0.0039	1	1	NA	NA	NA	NA
rs209918	1:40777842:G:A	rs113992829	1:40786502:C:A	0.70446	1.4e-09	0.0039	1	1	NA	NA	NA	NA
rs209918	1:40777842:G:A	rs139305152	1:40786526:A:G	0.705868	1.4e-09	0.0039	1	1	NA	NA	NA	NA
rs209918	1:40777842:G:A	rs151138226	1:40786533:G:A	0.705868	1.4e-09	0.0039	1	1	NA	NA	NA	NA
rs209918	1:40777842:G:A	rs143168361	1:40786590:C:T	0.705868	1.4e-09	0.0039	1	1	NA	NA	NA	NA
rs209918	1:40777842:G:A	rs12079128	1:40786914:A:T	0.751291	1.4e-09	0.0067	1	1	NA	NA	NA	NA
rs209918	1:40777842:G:A	rs77469575	1:40786978:C:T	0.742169	1.4e-09	0.006	1	1	NA	NA	NA	NA
rs209918	1:40777842:G:A	rs4660161	1:40788286:A:C	0.742169	1.4e-09	0.006	1	1	NA	NA	NA	NA
rs209918	1:40777842:G:A	rs405848	1:40788673:T:A	0.701719	1.4e-09	0.0037	1	1	NA	NA	NA	NA
rs209918	1:40777842:G:A	rs411218	1:40789152:T:G	0.701719	1.4e-09	0.0037	1	1	NA	NA	NA	NA
rs209918	1:40777842:G:A	rs449541	1:40789347:C:T	0.701719	1.4e-09	0.0037	1	1	NA	NA	NA	NA
rs209918	1:40777842:G:A	rs425509	1:40789361:A:T	0.701719	1.4e-09	0.0037	1	1	NA	NA	NA	NA
rs209918	1:40777842:G:A	rs11207868	1:40789448:T:C	0.742169	1.4e-09	0.006	1	1	NA	NA	NA	NA
rs209918	1:40777842:G:A	rs411499	1:40789799:T:C	0.698885	1.4e-09	0.0036	1	1	NA	NA	NA	NA
rs209918	1:40777842:G:A	rs449974	1:40789893:C:T	0.701719	1.4e-09	0.0037	1	1	NA	NA	NA	NA
rs209918	1:40777842:G:A	rs11207870	1:40789927:T:C	0.742169	1.4e-09	0.006	1	1	NA	NA	NA	NA
rs209918	1:40777842:G:A	rs364689	1:40789953:T:C	0.701719	1.4e-09	0.0037	1	1	NA	NA	NA	NA
rs209918	1:40777842:G:A	rs450153	1:40790036:A:T	0.701719	1.4e-09	0.0037	1	1	NA	NA	NA	NA
rs209918	1:40777842:G:A	rs575845	1:40790611:G:A	0.701719	1.4e-09	0.0037	1	1	NA	NA	NA	NA
rs209918	1:40777842:G:A	rs6600326	1:40791195:T:G	0.701719	1.4e-09	0.0037	1	1	NA	NA	NA	NA
rs209918	1:40777842:G:A	rs60035793	1:40791496:T:C	0.701719	1.4e-09	0.0037	1	1	NA	NA	NA	NA
rs209918	1:40777842:G:A	rs113337383	1:40791545:C:A	0.627435	1.4e-09	0.0014	0	1	NA	NA	NA	NA
rs209918	1:40777842:G:A	rs12136610	1:40791655:G:A	0.701719	1.4e-09	0.0037	1	1	NA	NA	NA	NA
rs209918	1:40777842:G:A	rs7529578	1:40791792:C:T	0.701719	1.4e-09	0.0037	1	1	NA	NA	NA	NA
rs209918	1:40777842:G:A	rs533828	1:40792815:G:A	0.701719	1.4e-09	0.0037	1	1	NA	NA	NA	NA
rs209918	1:40777842:G:A	rs1737623	1:40793069:G:A	0.701719	1.4e-09	0.0037	1	1	NA	NA	NA	NA
rs209918	1:40777842:G:A	rs507212	1:40793444:G:T	0.627435	1.4e-09	0.0014	0	1	NA	NA	NA	NA
rs209918	1:40777842:G:A	rs575911	1:40793456:T:C	0.701719	1.4e-09	0.0037	1	1	NA	NA	NA	NA
rs209918	1:40777842:G:A	rs578660	1:40793805:C:G	0.627435	1.4e-09	0.0014	0	1	NA	NA	NA	NA
rs209918	1:40777842:G:A	rs425821	1:40794095:T:C	0.701719	1.4e-09	0.0037	1	1	NA	NA	NA	NA
rs209918	1:40777842:G:A	rs10789102	1:40794489:C:T	0.627435	1.4e-09	0.0014	0	1	NA	NA	NA	NA
rs209918	1:40777842:G:A	rs453952	1:40794838:C:T	0.701719	1.4e-09	0.0037	1	1	NA	NA	NA	NA
rs209918	1:40777842:G:A	rs438182	1:40795987:T:C	0.701719	1.4e-09	0.0037	1	1	NA	NA	NA	NA
rs209918	1:40777842:G:A	rs366548	1:40796367:C:T	0.701719	1.4e-09	0.0037	1	1	NA	NA	NA	NA
rs209918	1:40777842:G:A	rs422726	1:40797398:T:C	0.687691	1.4e-09	0.0031	1	1	NA	NA	NA	NA
rs209918	1:40777842:G:A	rs10889283	1:40797410:G:C	0.708783	1.4e-09	0.0041	1	1	NA	NA	NA	NA
rs209918	1:40777842:G:A	rs1694011	1:40797772:A:T	0.687691	1.4e-09	0.0031	1	1	NA	NA	NA	NA
rs209918	1:40777842:G:A	rs1694010	1:40797844:C:T	0.687691	1.4e-09	0.0031	1	1	NA	NA	NA	NA
rs209918	1:40777842:G:A	rs373909	1:40797917:C:T	0.687691	1.4e-09	0.0031	1	1	NA	NA	NA	NA
rs209918	1:40777842:G:A	rs379720	1:40798429:C:T	0.687691	1.4e-09	0.0031	1	1	NA	NA	NA	NA
rs209918	1:40777842:G:A	rs3856247	1:40799094:T:C	0.687691	1.4e-09	0.0031	1	1	NA	NA	NA	NA
rs209918	1:40777842:G:A	rs1817988	1:40799145:G:A	0.687691	1.4e-09	0.0031	1	1	NA	NA	NA	NA
rs209918	1:40777842:G:A	rs364798	1:40799427:A:G	0.687691	1.4e-09	0.0031	1	1	NA	NA	NA	NA
rs209918	1:40777842:G:A	rs445777	1:40799725:G:A	0.622339	1.4e-09	0.0013	0	1	NA	NA	NA	NA
rs209918	1:40777842:G:A	rs375007	1:40799989:A:G	0.687691	1.4e-09	0.0031	1	1	NA	NA	NA	NA
rs209918	1:40777842:G:A	rs11207895	1:40801097:T:C	0.708783	1.4e-09	0.0041	1	1	NA	NA	NA	NA
rs209918	1:40777842:G:A	rs417720	1:40801491:C:T	0.684206	1.4e-09	0.003	0	1	NA	NA	NA	NA
rs209918	1:40777842:G:A	rs421650	1:40801633:G:A	0.684206	1.4e-09	0.003	0	1	NA	NA	NA	NA
rs209918	1:40777842:G:A	rs472082	1:40801925:C:G	0.684206	1.4e-09	0.003	0	1	NA	NA	NA	NA
rs209918	1:40777842:G:A	rs513528	1:40802261:T:C	0.684206	1.4e-09	0.003	0	1	NA	NA	NA	NA
rs209918	1:40777842:G:A	rs12409172	1:40802294:A:G	0.708783	1.4e-09	0.0041	1	1	NA	NA	NA	NA
rs209918	1:40777842:G:A	rs12401771	1:40802332:A:C	0.708783	1.4e-09	0.0041	1	1	NA	NA	NA	NA
rs209918	1:40777842:G:A	rs12408033	1:40802350:G:A	0.708783	1.4e-09	0.0041	1	1	NA	NA	NA	NA
rs209918	1:40777842:G:A	rs433840	1:40802938:G:A	0.684206	1.4e-09	0.003	0	1	NA	NA	NA	NA
rs209918	1:40777842:G:A	rs391822	1:40803744:C:T	0.684206	1.4e-09	0.003	0	1	NA	NA	NA	NA
rs209918	1:40777842:G:A	rs6663235	1:40803833:G:T	0.618717	1.4e-09	0.0012	0	1	NA	NA	NA	NA
rs209918	1:40777842:G:A	rs407752	1:40803855:A:G	0.684206	1.4e-09	0.003	0	1	NA	NA	NA	NA
rs209918	1:40777842:G:A	rs366971	1:40806959:T:C	0.615117	1.4e-09	0.0012	0	1	NA	NA	NA	NA
rs209918	1:40777842:G:A	rs60441046	1:40807835:A:C	0.615117	1.4e-09	0.0012	0	1	NA	NA	NA	NA
rs209918	1:40777842:G:A	rs12088482	1:40808664:A:T	0.611539	1.4e-09	0.0011	0	1	NA	NA	NA	NA
rs209918	1:40777842:G:A	rs12088578	1:40808903:C:T	0.607981	1.4e-09	0.0011	0	1	NA	NA	NA	NA
rs209918	1:40777842:G:A	rs12141730	1:40809127:A:G	0.690259	1.4e-09	0.0032	1	1	NA	NA	NA	NA
rs6600365	1:41556253:C:T	rs7535802	1:41456305:A:G	0.959803	9.9e-21	0.0057	0	1	NA	NA	NA	NA
rs6600365	1:41556253:C:T	rs11209331	1:41456689:C:T	0.975561	9.9e-21	0.0086	1	1	NA	NA	NA	NA
rs6600365	1:41556253:C:T	rs7537689	1:41459492:C:T	0.971477	9.9e-21	0.0077	1	1	NA	NA	NA	NA
rs6600365	1:41556253:C:T	rs28401673	1:41460875:A:G	0.549256	9.9e-21	0	0	1	NA	NA	NA	NA
rs6600365	1:41556253:C:T	rs12408576	1:41464437:G:A	0.626756	9.9e-21	0	0	1	NA	NA	NA	NA
rs6600365	1:41556253:C:T	rs12731155	1:41466472:G:A	0.971477	9.9e-21	0.0077	1	1	NA	NA	NA	NA
rs6600365	1:41556253:C:T	rs12735455	1:41466550:A:T	0.955524	9.9e-21	0.0051	0	1	NA	NA	NA	NA
rs6600365	1:41556253:C:T	rs12718433	1:41466803:A:G	0.959803	9.9e-21	0.0057	0	1	NA	NA	NA	NA
rs6600365	1:41556253:C:T	rs11209342	1:41469666:C:A	0.987679	9.9e-21	0.0128	1	1	NA	NA	NA	NA
rs6600365	1:41556253:C:T	rs140690323	1:41470272:TC:T	0.636079	9.9e-21	0	0	1	NA	NA	NA	NA
rs6600365	1:41556253:C:T	rs12144160	1:41475085:A:G	0.563119	9.9e-21	0	0	1	NA	NA	NA	NA
rs6600365	1:41556253:C:T	rs11579483	1:41479864:C:G	0.636079	9.9e-21	0	0	1	NA	NA	NA	NA
rs6600365	1:41556253:C:T	rs4344323	1:41480795:T:C	0.562277	9.9e-21	0	0	1	NA	NA	NA	NA
rs6600365	1:41556253:C:T	rs4360513	1:41480799:A:G	0.991746	9.9e-21	0.0151	1	1	NA	NA	NA	NA
rs6600365	1:41556253:C:T	rs7534059	1:41480895:T:G	0.630201	9.9e-21	0	0	1	NA	NA	NA	NA
rs6600365	1:41556253:C:T	rs12037263	1:41482500:G:C	0.979661	9.9e-21	0.0097	1	1	NA	NA	NA	NA
rs6600365	1:41556253:C:T	rs11209361	1:41483951:C:G	0.633132	9.9e-21	0	0	1	NA	NA	NA	NA
rs6600365	1:41556253:C:T	rs17357905	1:41484317:C:T	0.627121	9.9e-21	0	0	1	NA	NA	NA	NA
rs6600365	1:41556253:C:T	rs12754704	1:41484656:C:G	0.991746	9.9e-21	0.0151	1	1	NA	NA	NA	NA
rs6600365	1:41556253:C:T	rs3738368	1:41485902:G:C	0.630966	9.9e-21	0	0	1	NA	NA	NA	NA
rs6600365	1:41556253:C:T	rs34845599	1:41486600:CAG:C	0.991746	9.9e-21	0.0151	1	1	NA	NA	NA	NA
rs6600365	1:41556253:C:T	rs10889792	1:41490885:T:G	0.97571	9.9e-21	0.0086	1	1	NA	NA	NA	NA
rs6600365	1:41556253:C:T	rs11354039	1:41491570:C:CA	0.580184	9.9e-21	0	0	1	NA	NA	NA	NA
rs6600365	1:41556253:C:T	rs3157	1:41493111:G:A	0.902232	9.9e-21	0.0016	0	1	NA	NA	NA	NA
rs6600365	1:41556253:C:T	rs11578697	1:41494222:T:G	0.743661	9.9e-21	0	0	1	NA	NA	NA	NA
rs6600365	1:41556253:C:T	rs2802551	1:41497443:T:C	1	9.9e-21	0.0314	1	1	NA	NA	NA	NA
rs6600365	1:41556253:C:T	rs2802550	1:41497628:G:A	1	9.9e-21	0.0314	1	1	NA	NA	NA	NA
rs6600365	1:41556253:C:T	rs12072990	1:41499982:A:G	0.563119	9.9e-21	0	0	1	NA	NA	NA	NA
rs6600365	1:41556253:C:T	rs2802549	1:41500546:G:A	0.637839	9.9e-21	0	0	1	NA	NA	NA	NA
rs6600365	1:41556253:C:T	rs2802548	1:41501113:G:T	0.995853	9.9e-21	0.0188	1	1	NA	NA	NA	NA
rs6600365	1:41556253:C:T	rs2300654	1:41508186:G:T	1	9.9e-21	0.0314	1	1	NA	NA	NA	NA
rs6600365	1:41556253:C:T	rs2749418	1:41509674:T:C	1	9.9e-21	0.0314	1	1	NA	NA	NA	NA
rs6600365	1:41556253:C:T	rs57075280	1:41518589:C:CTT	0.89838	9.9e-21	0.0015	0	1	NA	NA	NA	NA
rs6600365	1:41556253:C:T	rs4660184	1:41524538:T:C	0.959369	9.9e-21	0.0056	0	1	NA	NA	NA	NA
rs6600365	1:41556253:C:T	rs11209429	1:41528872:G:A	1	9.9e-21	0.0314	1	1	NA	NA	NA	NA
rs6600365	1:41556253:C:T	rs6686842	1:41530871:T:C	1	9.9e-21	0.0314	1	1	NA	NA	NA	NA
rs6600365	1:41556253:C:T	rs5773723	1:41536935:AATG:A	1	9.9e-21	0.0314	1	1	NA	NA	NA	NA
rs6600365	1:41556253:C:T	rs11374978	1:41537343:CT:C	0.560741	9.9e-21	0	0	1	NA	NA	NA	NA
rs6600365	1:41556253:C:T	rs1618022	1:41538393:T:C	0.565508	9.9e-21	0	0	1	NA	NA	NA	NA
rs6600365	1:41556253:C:T	rs2885697	1:41544279:G:T	0.643012	9.9e-21	0	0	1	NA	NA	NA	NA
rs6600365	1:41556253:C:T	rs145901064	1:41551510:CT:C	0.553277	9.9e-21	0	0	1	NA	NA	NA	NA
rs6600365	1:41556253:C:T	rs2802565	1:41551819:T:A	0.995865	9.9e-21	0.0188	1	1	NA	NA	NA	NA
rs6600365	1:41556253:C:T	rs2802566	1:41551981:A:G	0.995865	9.9e-21	0.0188	1	1	NA	NA	NA	NA
rs6600365	1:41556253:C:T	rs4233487	1:41552487:T:C	0.565508	9.9e-21	0	0	1	NA	NA	NA	NA
rs6600365	1:41556253:C:T	rs368667500	1:41552560:CA:C	0.566016	9.9e-21	0	0	1	NA	NA	NA	NA
rs6600365	1:41556253:C:T	rs6662279	1:41553561:T:C	1	9.9e-21	0.0314	1	1	NA	NA	NA	NA
rs6600365	1:41556253:C:T	rs6600365	1:41556253:C:T	1	9.9e-21	0.0314	1	1	NA	NA	NA	NA
rs6600365	1:41556253:C:T	rs11209497	1:41556655:G:A	1	9.9e-21	0.0314	1	1	NA	NA	NA	NA
rs6600365	1:41556253:C:T	rs1008505	1:41560235:C:T	0.995842	9.9e-21	0.0187	1	1	NA	NA	NA	NA
rs6600365	1:41556253:C:T	rs6663565	1:41563688:C:T	0.995842	9.9e-21	0.0187	1	1	NA	NA	NA	NA
rs6600365	1:41556253:C:T	rs17571940	1:41566191:C:T	0.995842	9.9e-21	0.0187	1	1	NA	NA	NA	NA
rs6600365	1:41556253:C:T	rs479493	1:41567202:G:A	1	9.9e-21	0.0314	1	1	NA	NA	NA	NA
rs6600365	1:41556253:C:T	rs656917	1:41569708:T:C	1	9.9e-21	0.0314	1	1	NA	NA	NA	NA
rs6600365	1:41556253:C:T	rs804662	1:41570641:G:T	0.565508	9.9e-21	0	0	1	NA	NA	NA	NA
rs6600365	1:41556253:C:T	rs548007	1:41572339:C:A	0.995865	9.9e-21	0.0188	1	1	NA	NA	NA	NA
rs6600365	1:41556253:C:T	rs3737775	1:41573436:T:C	0.65721	9.9e-21	0	0	1	NA	NA	NA	NA
rs6600365	1:41556253:C:T	rs3737776	1:41573441:C:T	0.665408	9.9e-21	0	0	1	NA	NA	NA	NA
rs6600365	1:41556253:C:T	rs213734	1:41575699:C:T	0.995865	9.9e-21	0.0188	1	1	NA	NA	NA	NA
rs6600365	1:41556253:C:T	rs213733	1:41576989:T:C	0.995865	9.9e-21	0.0188	1	1	NA	NA	NA	NA
rs6600365	1:41556253:C:T	rs213765	1:41582006:T:G	0.637839	9.9e-21	0	0	1	NA	NA	NA	NA
rs6600365	1:41556253:C:T	rs74554459	1:41585126:A:AC	0.626275	9.9e-21	0	0	1	NA	NA	NA	NA
rs6600365	1:41556253:C:T	rs72513236	1:41590190:T:TTA	0.637839	9.9e-21	0	0	1	NA	NA	NA	NA
rs6600365	1:41556253:C:T	rs213758	1:41594124:G:C	0.637839	9.9e-21	0	0	1	NA	NA	NA	NA
rs6600365	1:41556253:C:T	rs213757	1:41594798:G:T	0.564657	9.9e-21	0	0	1	NA	NA	NA	NA
rs6600365	1:41556253:C:T	rs213754	1:41598848:G:T	0.995865	9.9e-21	0.0188	1	1	NA	NA	NA	NA
rs6600365	1:41556253:C:T	rs61401237	1:41605967:CT:C	0.569163	9.9e-21	0	0	1	NA	NA	NA	NA
rs6600365	1:41556253:C:T	rs213752	1:41607803:A:T	0.544368	9.9e-21	0	0	1	NA	NA	NA	NA
rs6600365	1:41556253:C:T	rs213751	1:41609886:T:G	0.637839	9.9e-21	0	0	1	NA	NA	NA	NA
rs6600365	1:41556253:C:T	rs183334	1:41612103:C:A	0.637839	9.9e-21	0	0	1	NA	NA	NA	NA
rs6600365	1:41556253:C:T	rs213770	1:41614825:C:T	0.565508	9.9e-21	0	0	1	NA	NA	NA	NA
rs6600365	1:41556253:C:T	rs213769	1:41615358:T:C	0.558372	9.9e-21	0	0	1	NA	NA	NA	NA
rs6600365	1:41556253:C:T	rs213744	1:41619894:T:C	0.637839	9.9e-21	0	0	1	NA	NA	NA	NA
rs6600365	1:41556253:C:T	rs213742	1:41621127:A:G	0.995865	9.9e-21	0.0188	1	1	NA	NA	NA	NA
rs6600365	1:41556253:C:T	rs213739	1:41621479:C:T	0.637839	9.9e-21	0	0	1	NA	NA	NA	NA
rs6600365	1:41556253:C:T	rs213738	1:41622348:T:C	0.637839	9.9e-21	0	0	1	NA	NA	NA	NA
rs6600365	1:41556253:C:T	rs213736	1:41623679:A:G	0.601589	9.9e-21	0	0	1	NA	NA	NA	NA
rs6600365	1:41556253:C:T	rs18996	1:41624520:T:C	0.596653	9.9e-21	0	0	1	NA	NA	NA	NA
rs6600365	1:41556253:C:T	rs213735	1:41626184:G:T	0.641408	9.9e-21	0	0	1	NA	NA	NA	NA
rs6600365	1:41556253:C:T	rs213748	1:41628730:C:G	0.995865	9.9e-21	0.0188	1	1	NA	NA	NA	NA
rs6600365	1:41556253:C:T	rs213747	1:41628738:A:G	0.995865	9.9e-21	0.0188	1	1	NA	NA	NA	NA
rs6600365	1:41556253:C:T	rs213746	1:41628815:G:C	0.637839	9.9e-21	0	0	1	NA	NA	NA	NA
rs6600365	1:41556253:C:T	rs34969816	1:41632342:GC:G	0.995865	9.9e-21	0.0188	1	1	NA	NA	NA	NA
rs6600365	1:41556253:C:T	rs61781830	1:41633367:C:T	0.637839	9.9e-21	0	0	1	NA	NA	NA	NA
rs6600365	1:41556253:C:T	rs2363803	1:41637529:A:G	0.995865	9.9e-21	0.0188	1	1	NA	NA	NA	NA
rs6600365	1:41556253:C:T	rs10889870	1:41638270:C:T	0.565508	9.9e-21	0	0	1	NA	NA	NA	NA
rs6600365	1:41556253:C:T	rs12127030	1:41638398:C:A	0.637839	9.9e-21	0	0	1	NA	NA	NA	NA
rs6600365	1:41556253:C:T	rs61781833	1:41641090:C:T	0.637839	9.9e-21	0	0	1	NA	NA	NA	NA
rs6600365	1:41556253:C:T	rs6656085	1:41641327:T:C	0.565508	9.9e-21	0	0	1	NA	NA	NA	NA
rs6600365	1:41556253:C:T	rs58973729	1:41642269:A:G	0.637839	9.9e-21	0	0	1	NA	NA	NA	NA
rs6600365	1:41556253:C:T	rs7544080	1:41643446:A:G	0.546598	9.9e-21	0	0	1	NA	NA	NA	NA
rs6600365	1:41556253:C:T	rs146289962	1:41643713:T:C	0.637839	9.9e-21	0	0	1	NA	NA	NA	NA
rs6600365	1:41556253:C:T	rs148600718	1:41644007:A:G	0.637839	9.9e-21	0	0	1	NA	NA	NA	NA
rs6600365	1:41556253:C:T	rs201906175	1:41645838:A:C	0.566374	9.9e-21	0	0	1	NA	NA	NA	NA
rs6600365	1:41556253:C:T	rs10157505	1:41646672:A:G	0.995865	9.9e-21	0.0188	1	1	NA	NA	NA	NA
rs6600365	1:41556253:C:T	rs11209629	1:41647546:G:A	0.995865	9.9e-21	0.0188	1	1	NA	NA	NA	NA
rs6600365	1:41556253:C:T	rs10683420	1:41649255:CAG:C	0.637839	9.9e-21	0	0	1	NA	NA	NA	NA
rs6600365	1:41556253:C:T	rs74069080	1:41651030:T:C	0.637839	9.9e-21	0	0	1	NA	NA	NA	NA
rs6600365	1:41556253:C:T	rs12136364	1:41656812:G:T	0.634885	9.9e-21	0	0	1	NA	NA	NA	NA
rs6600365	1:41556253:C:T	rs11209659	1:41660279:A:G	0.637839	9.9e-21	0	0	1	NA	NA	NA	NA
rs6600365	1:41556253:C:T	rs7525232	1:41660891:C:G	0.565508	9.9e-21	0	0	1	NA	NA	NA	NA
rs6600365	1:41556253:C:T	rs12026156	1:41661496:C:T	0.565508	9.9e-21	0	0	1	NA	NA	NA	NA
rs6600365	1:41556253:C:T	rs34454389	1:41663236:G:C	0.995865	9.9e-21	0.0188	1	1	NA	NA	NA	NA
rs6600365	1:41556253:C:T	rs10889885	1:41664753:C:T	0.637839	9.9e-21	0	0	1	NA	NA	NA	NA
rs6600365	1:41556253:C:T	rs6672508	1:41666571:G:C	0.637839	9.9e-21	0	0	1	NA	NA	NA	NA
rs6600365	1:41556253:C:T	rs6672914	1:41666929:T:C	0.637839	9.9e-21	0	0	1	NA	NA	NA	NA
rs6600365	1:41556253:C:T	rs60351276	1:41668551:G:A	0.637839	9.9e-21	0	0	1	NA	NA	NA	NA
rs6600365	1:41556253:C:T	rs143035994	1:41671948:A:G	0.565508	9.9e-21	0	0	1	NA	NA	NA	NA
rs6600365	1:41556253:C:T	rs6678626	1:41673584:A:C	0.565508	9.9e-21	0	0	1	NA	NA	NA	NA
rs6600365	1:41556253:C:T	rs139202052	1:41674498:A:G	0.983412	9.9e-21	0.011	1	1	NA	NA	NA	NA
rs6600365	1:41556253:C:T	rs35313003	1:41675945:GC:G	0.983412	9.9e-21	0.011	1	1	NA	NA	NA	NA
rs6600365	1:41556253:C:T	rs61774688	1:41677885:T:C	0.622826	9.9e-21	0	0	1	NA	NA	NA	NA
rs6600365	1:41556253:C:T	rs12118337	1:41683577:C:T	0.622826	9.9e-21	0	0	1	NA	NA	NA	NA
rs6600365	1:41556253:C:T	rs12121121	1:41684456:A:G	0.622826	9.9e-21	0	0	1	NA	NA	NA	NA
rs6600365	1:41556253:C:T	rs34767728	1:41687258:C:CA	0.890828	9.9e-21	0.0013	0	1	NA	NA	NA	NA
rs6600365	1:41556253:C:T	rs11209718	1:41688938:T:C	0.995865	9.9e-21	0.0188	1	1	NA	NA	NA	NA
rs6600365	1:41556253:C:T	rs12134073	1:41689283:A:C	0.995865	9.9e-21	0.0188	1	1	NA	NA	NA	NA
rs6600365	1:41556253:C:T	rs11209720	1:41690417:A:G	0.636079	9.9e-21	0	0	1	NA	NA	NA	NA
rs6600365	1:41556253:C:T	rs11209721	1:41690644:T:C	0.636079	9.9e-21	0	0	1	NA	NA	NA	NA
rs6600365	1:41556253:C:T	rs11209725	1:41694017:T:G	0.995865	9.9e-21	0.0188	1	1	NA	NA	NA	NA
rs6600365	1:41556253:C:T	rs113412121	1:41694421:G:GA	0.633689	9.9e-21	0	0	1	NA	NA	NA	NA
rs6600365	1:41556253:C:T	rs11209726	1:41695058:C:T	0.636079	9.9e-21	0	0	1	NA	NA	NA	NA
rs6600365	1:41556253:C:T	rs17358157	1:41699522:G:C	0.636079	9.9e-21	0	0	1	NA	NA	NA	NA
rs6600365	1:41556253:C:T	rs11585506	1:41699907:G:C	0.636079	9.9e-21	0	0	1	NA	NA	NA	NA
rs6600365	1:41556253:C:T	rs12127194	1:41700233:T:G	0.637839	9.9e-21	0	0	1	NA	NA	NA	NA
rs6600365	1:41556253:C:T	rs12135838	1:41701176:C:G	0.565508	9.9e-21	0	0	1	NA	NA	NA	NA
rs6600365	1:41556253:C:T	rs10493093	1:41702186:G:A	0.636079	9.9e-21	0	0	1	NA	NA	NA	NA
rs6600365	1:41556253:C:T	rs12123384	1:41705018:G:A	0.636079	9.9e-21	0	0	1	NA	NA	NA	NA
rs6600365	1:41556253:C:T	rs12125555	1:41707111:G:A	0.991735	9.9e-21	0.0151	1	1	1:41706904-41708043	1:41706950-41708043	1:41706904-41708043	NA
rs6600365	1:41556253:C:T	rs1121866	1:41708099:C:T	0.991729	9.9e-21	0.0151	1	1	NA	NA	NA	NA
rs6600365	1:41556253:C:T	rs12128359	1:41708912:C:T	0.636079	9.9e-21	0	0	1	NA	NA	NA	NA
rs6600365	1:41556253:C:T	rs59911668	1:41709475:A:C	0.636079	9.9e-21	0	0	1	NA	NA	NA	NA
rs6600365	1:41556253:C:T	rs61774707	1:41713224:T:A	0.627121	9.9e-21	0	0	1	NA	NA	NA	NA
rs6600365	1:41556253:C:T	rs1472570	1:41714084:C:A	0.987679	9.9e-21	0.0128	1	1	NA	NA	NA	NA
rs6600365	1:41556253:C:T	rs12131741	1:41714863:T:G	0.627121	9.9e-21	0	0	1	NA	NA	NA	NA
rs6600365	1:41556253:C:T	rs12139276	1:41714873:T:C	0.627121	9.9e-21	0	0	1	NA	NA	NA	NA
rs6600365	1:41556253:C:T	rs3845571	1:41716039:C:A	0.627121	9.9e-21	0	0	1	NA	NA	NA	NA
rs6600365	1:41556253:C:T	rs3856251	1:41716047:C:A	0.627121	9.9e-21	0	0	1	NA	NA	NA	NA
rs6600365	1:41556253:C:T	rs2363806	1:41720506:G:A	0.987679	9.9e-21	0.0128	1	1	NA	NA	NA	NA
rs6600365	1:41556253:C:T	rs3899207	1:41721677:T:A	0.627121	9.9e-21	0	0	1	NA	NA	NA	NA
rs6600365	1:41556253:C:T	rs10157966	1:41722576:C:A	0.987679	9.9e-21	0.0128	1	1	NA	NA	NA	NA
rs6600365	1:41556253:C:T	rs11209765	1:41728096:T:G	0.606294	9.9e-21	0	0	1	NA	NA	NA	NA
rs6600365	1:41556253:C:T	rs2275931	1:41730151:T:G	0.606294	9.9e-21	0	0	1	NA	NA	NA	NA
rs6600365	1:41556253:C:T	rs111951880	1:41732126:T:TGCTGG	0.605027	9.9e-21	0	0	1	NA	NA	NA	NA
rs6600365	1:41556253:C:T	rs61774716	1:41732844:A:G	0.606294	9.9e-21	0	0	1	NA	NA	NA	NA
rs6600365	1:41556253:C:T	rs11578158	1:41735845:T:C	0.601213	9.9e-21	0	0	1	NA	NA	NA	NA
rs6600365	1:41556253:C:T	rs11589478	1:41736227:A:G	0.606294	9.9e-21	0	0	1	NA	NA	NA	NA
rs6600365	1:41556253:C:T	rs11209779	1:41737489:C:T	0.555011	9.9e-21	0	0	1	NA	NA	NA	NA
rs6600365	1:41556253:C:T	rs78715416	1:41738089:T:C	0.606294	9.9e-21	0	0	1	NA	NA	NA	NA
rs6600365	1:41556253:C:T	rs61774718	1:41739732:A:T	0.601213	9.9e-21	0	0	1	NA	NA	NA	NA
rs6600365	1:41556253:C:T	rs10449765	1:41739785:A:C	0.555011	9.9e-21	0	0	1	NA	NA	NA	NA
rs6600365	1:41556253:C:T	rs13374676	1:41740895:T:C	0.606294	9.9e-21	0	0	1	NA	NA	NA	NA
rs6600365	1:41556253:C:T	rs35358440	1:41744673:AT:A	0.897871	9.9e-21	0.0015	0	1	NA	NA	NA	NA
rs6600365	1:41556253:C:T	rs12143111	1:41744807:G:A	0.970897	9.9e-21	0.0076	0	1	NA	NA	NA	NA
rs6600365	1:41556253:C:T	rs1574376	1:41747314:A:G	0.54219	9.9e-21	0	0	1	NA	NA	NA	NA
rs6600365	1:41556253:C:T	rs59724837	1:41747554:G:C	0.606294	9.9e-21	0	0	1	NA	NA	NA	NA
rs3014219	1:46024454:A:G	rs201139656	1:46004687:AAAAAG:A	0.62034	6.6e-14	0	0	1	NA	NA	NA	NA
rs3014219	1:46024454:A:G	rs2991971	1:46012748:G:C	0.537502	6.6e-14	0	0	1	NA	NA	NA	NA
rs3014219	1:46024454:A:G	rs2991972	1:46013208:T:C	0.539678	6.6e-14	0	0	1	NA	NA	NA	NA
rs3014219	1:46024454:A:G	rs2934856	1:46013447:T:C	0.539678	6.6e-14	0	0	1	NA	NA	NA	NA
rs3014219	1:46024454:A:G	rs2993262	1:46013733:C:G	0.543523	6.6e-14	0	0	1	NA	NA	NA	NA
rs3014219	1:46024454:A:G	rs606542	1:46013933:C:T	0.543523	6.6e-14	0	0	1	NA	NA	NA	NA
rs3014219	1:46024454:A:G	rs523526	1:46014048:A:G	0.543523	6.6e-14	0	0	1	NA	NA	NA	NA
rs3014219	1:46024454:A:G	rs2453404	1:46014735:G:A	0.543523	6.6e-14	0	0	1	NA	NA	NA	NA
rs3014219	1:46024454:A:G	rs622798	1:46015271:G:T	0.543523	6.6e-14	0	0	1	NA	NA	NA	NA
rs3014219	1:46024454:A:G	rs61467610	1:46015535:ATATCTG:A	0.543523	6.6e-14	0	0	1	NA	NA	NA	NA
rs3014219	1:46024454:A:G	rs9147	1:46016687:C:T	0.543523	6.6e-14	0	0	1	1:46016172-46017267	1:46016124-46017256	1:46016124-46017267	NA
rs3014219	1:46024454:A:G	rs2934859	1:46017836:T:C	0.543523	6.6e-14	0	0	1	NA	NA	NA	NA
rs3014219	1:46024454:A:G	rs4660876	1:46018720:A:C	0.543523	6.6e-14	0	0	1	NA	NA	NA	NA
rs3014219	1:46024454:A:G	rs11447675	1:46019092:CA:C	0.538541	6.6e-14	0	0	1	NA	NA	NA	NA
rs3014219	1:46024454:A:G	rs667626	1:46020551:C:T	0.543523	6.6e-14	0	0	1	NA	NA	NA	NA
rs3014219	1:46024454:A:G	rs2991973	1:46020632:A:G	0.543523	6.6e-14	0	0	1	NA	NA	NA	NA
rs3014219	1:46024454:A:G	rs2991974	1:46020654:G:A	0.543523	6.6e-14	0	0	1	NA	NA	NA	NA
rs3014219	1:46024454:A:G	rs666720	1:46020795:C:T	0.533547	6.6e-14	0	0	1	NA	NA	NA	NA
rs3014219	1:46024454:A:G	rs2993263	1:46021630:T:C	0.733052	6.6e-14	0.0004	0	1	NA	NA	NA	NA
rs3014219	1:46024454:A:G	rs9429085	1:46022442:A:G	1	6.6e-14	0.0589	1	1	NA	NA	NA	NA
rs3014219	1:46024454:A:G	rs505207	1:46023781:T:A	0.542057	6.6e-14	0	0	1	NA	NA	NA	NA
rs3014219	1:46024454:A:G	rs3014220	1:46023935:T:C	1	6.6e-14	0.0589	1	1	NA	NA	NA	NA
rs3014219	1:46024454:A:G	rs3014219	1:46024454:A:G	1	6.6e-14	0.0589	1	1	NA	NA	NA	NA
rs3014219	1:46024454:A:G	rs532639	1:46024481:T:C	0.542057	6.6e-14	0	0	1	NA	NA	NA	NA
rs3014219	1:46024454:A:G	rs592214	1:46024505:A:G	1	6.6e-14	0.0589	1	1	NA	NA	NA	NA
rs3014219	1:46024454:A:G	rs2991975	1:46024526:G:A	1	6.6e-14	0.0589	1	1	NA	NA	NA	NA
rs3014219	1:46024454:A:G	rs534534	1:46024701:G:A	0.542057	6.6e-14	0	0	1	NA	NA	NA	NA
rs3014219	1:46024454:A:G	rs3014218	1:46026328:C:A	0.996004	6.6e-14	0.0392	1	1	NA	NA	NA	NA
rs3014219	1:46024454:A:G	rs67908509	1:46026397:CT:C	0.601196	6.6e-14	0	0	1	NA	NA	NA	NA
rs3014219	1:46024454:A:G	rs61147066	1:46027073:CCACCCCTTCCT:C	0.99599	6.6e-14	0.0391	1	1	NA	NA	NA	NA
rs3014219	1:46024454:A:G	rs512083	1:46027355:C:T	0.964108	6.6e-14	0.0165	1	1	NA	NA	NA	NA
rs3014219	1:46024454:A:G	rs35549521	1:46028185:CT:C	0.713295	6.6e-14	0.0003	0	1	NA	NA	NA	NA
rs3014219	1:46024454:A:G	rs7525459	1:46028377:A:T	0.968438	6.6e-14	0.018	1	1	NA	NA	NA	NA
rs3014219	1:46024454:A:G	rs36095202	1:46028750:C:CA	0.964648	6.6e-14	0.0166	1	1	NA	NA	NA	NA
rs3014219	1:46024454:A:G	rs2088102	1:46032974:C:T	0.95683	6.6e-14	0.0144	1	1	NA	NA	NA	NA
rs3014219	1:46024454:A:G	rs2356416	1:46033265:C:T	0.95683	6.6e-14	0.0144	1	1	NA	NA	NA	NA
rs3014219	1:46024454:A:G	rs2356415	1:46033266:G:A	0.95683	6.6e-14	0.0144	1	1	NA	NA	NA	NA
rs3014219	1:46024454:A:G	rs2088101	1:46033300:C:T	0.949441	6.6e-14	0.0126	1	1	NA	NA	NA	NA
rs3014219	1:46024454:A:G	rs3014216	1:46035760:T:A	0.949324	6.6e-14	0.0126	1	1	NA	NA	NA	NA
rs3014219	1:46024454:A:G	rs2934858	1:46037558:C:T	0.949324	6.6e-14	0.0126	1	1	NA	NA	NA	NA
rs3014219	1:46024454:A:G	rs2934857	1:46039612:A:G	0.953056	6.6e-14	0.0134	1	1	NA	NA	NA	NA
rs3014219	1:46024454:A:G	rs12727696	1:46046438:A:G	0.953056	6.6e-14	0.0134	1	1	NA	NA	NA	NA
rs3014219	1:46024454:A:G	rs5773885	1:46051955:T:TG	0.843527	6.6e-14	0.0025	1	1	NA	NA	NA	NA
rs3014219	1:46024454:A:G	rs5773886	1:46051969:G:GT	0.843527	6.6e-14	0.0025	1	1	NA	NA	NA	NA
rs3014219	1:46024454:A:G	rs35385027	1:46059835:TA:T	0.945635	6.6e-14	0.0118	1	1	NA	NA	NA	NA
rs3014219	1:46024454:A:G	rs2230657	1:46073489:A:G	0.915188	6.6e-14	0.0072	1	1	NA	NA	NA	NA
rs3014219	1:46024454:A:G	rs2991985	1:46080530:C:T	0.949353	6.6e-14	0.0126	1	1	NA	NA	NA	NA
rs3014219	1:46024454:A:G	rs77377065	1:46085241:TAC:T	0.923256	6.6e-14	0.0082	1	1	NA	NA	NA	NA
rs3014219	1:46024454:A:G	rs61789988	1:46085242:C:G	0.941616	6.6e-14	0.011	1	1	NA	NA	NA	NA
rs3014219	1:46024454:A:G	rs3014238	1:46090214:G:A	0.945635	6.6e-14	0.0118	1	1	NA	NA	NA	NA
rs3014219	1:46024454:A:G	rs4391704	1:46094236:A:G	0.915186	6.6e-14	0.0072	1	1	NA	NA	NA	NA
rs3014219	1:46024454:A:G	rs11587650	1:46098257:A:G	0.827807	6.6e-14	0.002	1	1	NA	NA	NA	NA
rs3014219	1:46024454:A:G	rs5021934	1:46109304:G:A	0.926786	6.6e-14	0.0087	1	1	NA	NA	NA	NA
rs3014219	1:46024454:A:G	rs5773888	1:46110229:AT:A	0.878661	6.6e-14	0.0042	1	1	NA	NA	NA	NA
rs3014219	1:46024454:A:G	rs4660312	1:46110572:A:G	0.926786	6.6e-14	0.0087	1	1	NA	NA	NA	NA
rs3014219	1:46024454:A:G	rs4468203	1:46113272:T:C	0.926786	6.6e-14	0.0087	1	1	NA	NA	NA	NA
rs3014219	1:46024454:A:G	rs4660882	1:46116292:C:T	0.926786	6.6e-14	0.0087	1	1	NA	NA	NA	NA
rs3014219	1:46024454:A:G	rs6656279	1:46124088:C:G	0.926786	6.6e-14	0.0087	1	1	NA	NA	NA	NA
rs3014219	1:46024454:A:G	rs6671802	1:46124663:A:G	0.926786	6.6e-14	0.0087	1	1	NA	NA	NA	NA
rs3014219	1:46024454:A:G	rs3013597	1:46128356:C:A	0.926786	6.6e-14	0.0087	1	1	NA	NA	NA	NA
rs3014219	1:46024454:A:G	rs34574128	1:46135296:CT:C	0.919638	6.6e-14	0.0078	1	1	NA	NA	NA	NA
rs3014219	1:46024454:A:G	rs3013594	1:46138000:T:C	0.923256	6.6e-14	0.0082	1	1	NA	NA	NA	NA
rs3014219	1:46024454:A:G	rs11329739	1:46144867:A:AG	0.926786	6.6e-14	0.0087	1	1	NA	NA	NA	NA
rs3014219	1:46024454:A:G	rs72688483	1:46149209:A:G	0.923256	6.6e-14	0.0082	1	1	NA	NA	NA	NA
rs3014219	1:46024454:A:G	1:46149423	1:46149423:C:CAAAA	0.509507	6.6e-14	0	0	1	NA	NA	NA	NA
rs3014219	1:46024454:A:G	rs3013595	1:46153203:G:A	0.926786	6.6e-14	0.0087	1	1	NA	NA	NA	NA
rs3014219	1:46024454:A:G	rs10683143	1:46154575:A:AT	0.506749	6.6e-14	0	0	1	NA	NA	NA	NA
rs3014219	1:46024454:A:G	rs3013596	1:46156088:T:C	0.926786	6.6e-14	0.0087	1	1	NA	NA	NA	NA
rs3014219	1:46024454:A:G	rs3014247	1:46163733:A:G	0.922838	6.6e-14	0.0082	1	1	NA	NA	NA	NA
rs3014219	1:46024454:A:G	rs3014243	1:46163974:T:A	0.891288	6.6e-14	0.0051	1	1	NA	NA	NA	NA
rs3014219	1:46024454:A:G	1:46182893	1:46182893:G:GAA	0.734918	6.6e-14	0.0004	0	1	NA	NA	NA	NA
rs3014219	1:46024454:A:G	rs28635845	1:46185660:T:C	0.926786	6.6e-14	0.0087	1	1	NA	NA	NA	NA
rs3014219	1:46024454:A:G	rs28378621	1:46189554:T:C	0.926786	6.6e-14	0.0087	1	1	NA	NA	NA	NA
rs3014219	1:46024454:A:G	rs28538325	1:46189782:C:T	0.926786	6.6e-14	0.0087	1	1	NA	NA	NA	NA
rs3014219	1:46024454:A:G	rs141535981	1:46201452:A:ACACCACACCAGGCCACCACACCAGGC	0.926786	6.6e-14	0.0087	1	1	NA	NA	NA	NA
rs3014219	1:46024454:A:G	rs28647556	1:46206399:G:A	0.926786	6.6e-14	0.0087	1	1	NA	NA	NA	NA
rs3014219	1:46024454:A:G	rs28844317	1:46209207:T:C	0.926786	6.6e-14	0.0087	1	1	NA	NA	NA	NA
rs3014219	1:46024454:A:G	rs6429576	1:46216575:T:C	0.926786	6.6e-14	0.0087	1	1	1:46215944-46216823	1:46215733-46216712	1:46215733-46216823	NA
rs3014219	1:46024454:A:G	rs4274104	1:46217941:T:C	0.926786	6.6e-14	0.0087	1	1	NA	NA	NA	NA
rs3014219	1:46024454:A:G	rs4353138	1:46219803:T:C	0.926786	6.6e-14	0.0087	1	1	NA	NA	NA	NA
rs3014219	1:46024454:A:G	rs11211176	1:46223086:G:A	0.722156	6.6e-14	0.0003	0	1	NA	NA	NA	NA
[truncated: 61,359 more rows]
