# Supplementary material for: Epigenetic profiling of growth plate chondrocytes sheds insight into regulatory genetic variation influencing height
Source: eLife. 2017 Dec 5;6:e29329. doi: 10.7554/eLife.29329 (PMC5716665; doi:10.7554/eLife.29329)
Supplement: Supplementary file 7. — See Materials and methods for details. [file elife-29329-supp7.xlsx]

## Sheet: REF, TGCTAAACAAAAATA E>=0.4
Gene Match	K-mer	Reverse Complement	Position	Enrichment Score	Publication
Sox4	TAAACAAA	TTTGTTTA	4	0.435523	Scharer et al., Cancer Res 2009
Sox4	AAACAAAA	TTTTGTTT	5	0.415373	Scharer et al., Cancer Res 2009
FOXN2	CTAAACAA	TTGTTTAG	3	0.40499	Nakagawa et al., PNAS 2013
FOXR1	TAAACAAA	TTTGTTTA	4	0.41368	Nakagawa et al., PNAS 2013
FOXN2	TAAACAAA	TTTGTTTA	4	0.47398	Nakagawa et al., PNAS 2013
FOXR1	AAACAAAA	TTTTGTTT	5	0.41267	Nakagawa et al., PNAS 2013
FOXN2	AAACAAAA	TTTTGTTT	5	0.41115	Nakagawa et al., PNAS 2013
ZNF655	TGCTAAAC	GTTTAGCA	1	0.426	Barrera et al., Science 2016
ZNF655	TGCTAAAC	GTTTAGCA	1	0.44207	Barrera et al., Science 2016
ZNF655	TGCTAAAC	GTTTAGCA	1	0.41916	Barrera et al., Science 2016
FOXC1	CTAAACAA	TTGTTTAG	3	0.44397	Barrera et al., Science 2016
FOXC1	CTAAACAA	TTGTTTAG	3	0.40663	Barrera et al., Science 2016
FOXC1	TAAACAAA	TTTGTTTA	4	0.49104	Barrera et al., Science 2016
FOXC1	TAAACAAA	TTTGTTTA	4	0.41093	Barrera et al., Science 2016
FOXC1	TAAACAAA	TTTGTTTA	4	0.48233	Barrera et al., Science 2016
FOXC1	AAACAAAA	TTTTGTTT	5	0.42788	Barrera et al., Science 2016
FOXC1	AAACAAAA	TTTTGTTT	5	0.46299	Barrera et al., Science 2016
GFI1	CAAAAATA	TATTTTTG	8	0.41553	Barrera et al., Science 2016

## Sheet: ALT, TGCTAAATAAAAATA E>=0.4
Gene Match	K-mer	Reverse Complement	Position	Enrichment Score	Publication
TBP	TAAATAAA	TTTATTTA	4	0.468988	Badis et al., Science 2009
TBP	AAATAAAA	TTTTATTT	5	0.462358	Badis et al., Science 2009
TBP	AATAAAAA	TTTTTATT	6	0.455564	Badis et al., Science 2009
TBP	ATAAAAAT	ATTTTTAT	7	0.457673	Badis et al., Science 2009
TBP	TAAAAATA	TATTTTTA	8	0.435051	Badis et al., Science 2009
FOXN2	TAAATAAA	TTTATTTA	4	0.40765	Nakagawa et al., PNAS 2013
ZNF655	TGCTAAAT	ATTTAGCA	1	0.46212	Barrera et al., Science 2016
ZNF655	TGCTAAAT	ATTTAGCA	1	0.46925	Barrera et al., Science 2016
ZNF655	TGCTAAAT	ATTTAGCA	1	0.46919	Barrera et al., Science 2016
ZNF655	GCTAAATA	TATTTAGC	2	0.40997	Barrera et al., Science 2016
ZNF655	GCTAAATA	TATTTAGC	2	0.42216	Barrera et al., Science 2016
POU4F3	CTAAATAA	TTATTTAG	3	0.44112	Barrera et al., Science 2016
POU4F3	CTAAATAA	TTATTTAG	3	0.44416	Barrera et al., Science 2016
HOXD13	TAAATAAA	TTTATTTA	4	0.42834	Barrera et al., Science 2016
HOXD13	TAAATAAA	TTTATTTA	4	0.42257	Barrera et al., Science 2016
POU3F4	TAAATAAA	TTTATTTA	4	0.42856	Barrera et al., Science 2016
POU4F3	TAAATAAA	TTTATTTA	4	0.45449	Barrera et al., Science 2016
POU4F3	TAAATAAA	TTTATTTA	4	0.46415	Barrera et al., Science 2016
POU3F4	TAAATAAA	TTTATTTA	4	0.42367	Barrera et al., Science 2016
POU3F4	TAAATAAA	TTTATTTA	4	0.40256	Barrera et al., Science 2016
POU3F4	TAAATAAA	TTTATTTA	4	0.40663	Barrera et al., Science 2016
POU3F4	TAAATAAA	TTTATTTA	4	0.42447	Barrera et al., Science 2016
HOXD13	TAAATAAA	TTTATTTA	4	0.4192	Barrera et al., Science 2016
HOXD13	TAAATAAA	TTTATTTA	4	0.45186	Barrera et al., Science 2016
HOXD13	TAAATAAA	TTTATTTA	4	0.42895	Barrera et al., Science 2016
HOXD13	TAAATAAA	TTTATTTA	4	0.43538	Barrera et al., Science 2016
FOXC1	TAAATAAA	TTTATTTA	4	0.48011	Barrera et al., Science 2016
FOXC1	TAAATAAA	TTTATTTA	4	0.46656	Barrera et al., Science 2016
BCL6	TAAATAAA	TTTATTTA	4	0.40056	Barrera et al., Science 2016
HOXD13	AAATAAAA	TTTTATTT	5	0.46339	Barrera et al., Science 2016
HOXD13	AAATAAAA	TTTTATTT	5	0.46035	Barrera et al., Science 2016
HOXD13	AAATAAAA	TTTTATTT	5	0.46016	Barrera et al., Science 2016
HOXD13	AAATAAAA	TTTTATTT	5	0.46657	Barrera et al., Science 2016
HOXD13	AAATAAAA	TTTTATTT	5	0.46125	Barrera et al., Science 2016
HOXD13	AAATAAAA	TTTTATTT	5	0.43653	Barrera et al., Science 2016
HOXD13	AATAAAAA	TTTTTATT	6	0.42114	Barrera et al., Science 2016
HOXD13	AATAAAAA	TTTTTATT	6	0.48284	Barrera et al., Science 2016
HOXD13	AATAAAAA	TTTTTATT	6	0.48583	Barrera et al., Science 2016
POU3F4	AATAAAAA	TTTTTATT	6	0.40652	Barrera et al., Science 2016
MSX2	AATAAAAA	TTTTTATT	6	0.43708	Barrera et al., Science 2016
MSX2	AATAAAAA	TTTTTATT	6	0.40413	Barrera et al., Science 2016
HOXD13	AATAAAAA	TTTTTATT	6	0.48484	Barrera et al., Science 2016
HOXD13	AATAAAAA	TTTTTATT	6	0.48949	Barrera et al., Science 2016
HOXD13	AATAAAAA	TTTTTATT	6	0.48145	Barrera et al., Science 2016
HOXD13	AATAAAAA	TTTTTATT	6	0.41396	Barrera et al., Science 2016
HOXD13	AATAAAAA	TTTTTATT	6	0.4769	Barrera et al., Science 2016
HOXD13	ATAAAAAT	ATTTTTAT	7	0.46004	Barrera et al., Science 2016
HOXD13	ATAAAAAT	ATTTTTAT	7	0.46444	Barrera et al., Science 2016
HOXD13	ATAAAAAT	ATTTTTAT	7	0.47039	Barrera et al., Science 2016
HOXD13	ATAAAAAT	ATTTTTAT	7	0.47524	Barrera et al., Science 2016
HOXD13	ATAAAAAT	ATTTTTAT	7	0.48498	Barrera et al., Science 2016
HOXD13	ATAAAAAT	ATTTTTAT	7	0.48228	Barrera et al., Science 2016
HOXD13	ATAAAAAT	ATTTTTAT	7	0.44829	Barrera et al., Science 2016
HOXD13	TAAAAATA	TATTTTTA	8	0.42302	Barrera et al., Science 2016
HOXD13	TAAAAATA	TATTTTTA	8	0.42595	Barrera et al., Science 2016
NKX2-5	TAAAAATA	TATTTTTA	8	0.41035	Barrera et al., Science 2016
HOXD13	TAAAAATA	TATTTTTA	8	0.42829	Barrera et al., Science 2016
HOXD13	TAAAAATA	TATTTTTA	8	0.42971	Barrera et al., Science 2016
HOXD13	TAAAAATA	TATTTTTA	8	0.40642	Barrera et al., Science 2016
HOXD13	TAAAAATA	TATTTTTA	8	0.41568	Barrera et al., Science 2016
HOXD13	TAAAAATA	TATTTTTA	8	0.40067	Barrera et al., Science 2016

## Sheet: REF (red) vs. ALT (blue) E>=0.4
Gene Match	K-mer	Reverse Complement	Position	Enrichment Score	Publication
ZNF655	TGCTAAAC	GTTTAGCA	1	0.41916	Barrera et al., Science 2016
ZNF655	TGCTAAAC	GTTTAGCA	1	0.426	Barrera et al., Science 2016
ZNF655	TGCTAAAC	GTTTAGCA	1	0.44207	Barrera et al., Science 2016
ZNF655	TGCTAAAT	ATTTAGCA	1	0.46212	Barrera et al., Science 2016
ZNF655	TGCTAAAT	ATTTAGCA	1	0.46919	Barrera et al., Science 2016
ZNF655	TGCTAAAT	ATTTAGCA	1	0.46925	Barrera et al., Science 2016
ZNF655	GCTAAATA	TATTTAGC	2	0.40997	Barrera et al., Science 2016
ZNF655	GCTAAATA	TATTTAGC	2	0.42216	Barrera et al., Science 2016
FOXC1	CTAAACAA	TTGTTTAG	3	0.40663	Barrera et al., Science 2016
FOXC1	CTAAACAA	TTGTTTAG	3	0.44397	Barrera et al., Science 2016
FOXN2	CTAAACAA	TTGTTTAG	3	0.40499	Nakagawa et al., PNAS 2013
POU4F3	CTAAATAA	TTATTTAG	3	0.44112	Barrera et al., Science 2016
POU4F3	CTAAATAA	TTATTTAG	3	0.44416	Barrera et al., Science 2016
BCL6	TAAATAAA	TTTATTTA	4	0.40056	Barrera et al., Science 2016
FOXC1	TAAACAAA	TTTGTTTA	4	0.41093	Barrera et al., Science 2016
FOXC1	TAAATAAA	TTTATTTA	4	0.46656	Barrera et al., Science 2016
FOXC1	TAAATAAA	TTTATTTA	4	0.48011	Barrera et al., Science 2016
FOXC1	TAAACAAA	TTTGTTTA	4	0.48233	Barrera et al., Science 2016
FOXC1	TAAACAAA	TTTGTTTA	4	0.49104	Barrera et al., Science 2016
FOXN2	TAAATAAA	TTTATTTA	4	0.40765	Nakagawa et al., PNAS 2013
FOXN2	TAAACAAA	TTTGTTTA	4	0.47398	Nakagawa et al., PNAS 2013
FOXR1	TAAACAAA	TTTGTTTA	4	0.41368	Nakagawa et al., PNAS 2013
HOXD13	TAAATAAA	TTTATTTA	4	0.4192	Barrera et al., Science 2016
HOXD13	TAAATAAA	TTTATTTA	4	0.42257	Barrera et al., Science 2016
HOXD13	TAAATAAA	TTTATTTA	4	0.42834	Barrera et al., Science 2016
HOXD13	TAAATAAA	TTTATTTA	4	0.42895	Barrera et al., Science 2016
HOXD13	TAAATAAA	TTTATTTA	4	0.43538	Barrera et al., Science 2016
HOXD13	TAAATAAA	TTTATTTA	4	0.45186	Barrera et al., Science 2016
POU3F4	TAAATAAA	TTTATTTA	4	0.40256	Barrera et al., Science 2016
POU3F4	TAAATAAA	TTTATTTA	4	0.40663	Barrera et al., Science 2016
POU3F4	TAAATAAA	TTTATTTA	4	0.42367	Barrera et al., Science 2016
POU3F4	TAAATAAA	TTTATTTA	4	0.42447	Barrera et al., Science 2016
POU3F4	TAAATAAA	TTTATTTA	4	0.42856	Barrera et al., Science 2016
POU4F3	TAAATAAA	TTTATTTA	4	0.45449	Barrera et al., Science 2016
POU4F3	TAAATAAA	TTTATTTA	4	0.46415	Barrera et al., Science 2016
Sox4	TAAACAAA	TTTGTTTA	4	0.435523	Scharer et al., Cancer Res 2009
TBP	TAAATAAA	TTTATTTA	4	0.468988	Badis et al., Science 2009
FOXC1	AAACAAAA	TTTTGTTT	5	0.42788	Barrera et al., Science 2016
FOXC1	AAACAAAA	TTTTGTTT	5	0.46299	Barrera et al., Science 2016
FOXN2	AAACAAAA	TTTTGTTT	5	0.41115	Nakagawa et al., PNAS 2013
FOXR1	AAACAAAA	TTTTGTTT	5	0.41267	Nakagawa et al., PNAS 2013
HOXD13	AAATAAAA	TTTTATTT	5	0.43653	Barrera et al., Science 2016
HOXD13	AAATAAAA	TTTTATTT	5	0.46016	Barrera et al., Science 2016
HOXD13	AAATAAAA	TTTTATTT	5	0.46035	Barrera et al., Science 2016
HOXD13	AAATAAAA	TTTTATTT	5	0.46125	Barrera et al., Science 2016
HOXD13	AAATAAAA	TTTTATTT	5	0.46339	Barrera et al., Science 2016
HOXD13	AAATAAAA	TTTTATTT	5	0.46657	Barrera et al., Science 2016
Sox4	AAACAAAA	TTTTGTTT	5	0.415373	Scharer et al., Cancer Res 2009
TBP	AAATAAAA	TTTTATTT	5	0.462358	Badis et al., Science 2009
HOXD13	AATAAAAA	TTTTTATT	6	0.41396	Barrera et al., Science 2016
HOXD13	AATAAAAA	TTTTTATT	6	0.42114	Barrera et al., Science 2016
HOXD13	AATAAAAA	TTTTTATT	6	0.4769	Barrera et al., Science 2016
HOXD13	AATAAAAA	TTTTTATT	6	0.48145	Barrera et al., Science 2016
HOXD13	AATAAAAA	TTTTTATT	6	0.48284	Barrera et al., Science 2016
HOXD13	AATAAAAA	TTTTTATT	6	0.48484	Barrera et al., Science 2016
HOXD13	AATAAAAA	TTTTTATT	6	0.48583	Barrera et al., Science 2016
HOXD13	AATAAAAA	TTTTTATT	6	0.48949	Barrera et al., Science 2016
MSX2	AATAAAAA	TTTTTATT	6	0.40413	Barrera et al., Science 2016
MSX2	AATAAAAA	TTTTTATT	6	0.43708	Barrera et al., Science 2016
POU3F4	AATAAAAA	TTTTTATT	6	0.40652	Barrera et al., Science 2016
TBP	AATAAAAA	TTTTTATT	6	0.455564	Badis et al., Science 2009
HOXD13	ATAAAAAT	ATTTTTAT	7	0.44829	Barrera et al., Science 2016
HOXD13	ATAAAAAT	ATTTTTAT	7	0.46004	Barrera et al., Science 2016
HOXD13	ATAAAAAT	ATTTTTAT	7	0.46444	Barrera et al., Science 2016
HOXD13	ATAAAAAT	ATTTTTAT	7	0.47039	Barrera et al., Science 2016
HOXD13	ATAAAAAT	ATTTTTAT	7	0.47524	Barrera et al., Science 2016
HOXD13	ATAAAAAT	ATTTTTAT	7	0.48228	Barrera et al., Science 2016
HOXD13	ATAAAAAT	ATTTTTAT	7	0.48498	Barrera et al., Science 2016
TBP	ATAAAAAT	ATTTTTAT	7	0.457673	Badis et al., Science 2009
GFI1	CAAAAATA	TATTTTTG	8	0.41553	Barrera et al., Science 2016
HOXD13	TAAAAATA	TATTTTTA	8	0.40067	Barrera et al., Science 2016
HOXD13	TAAAAATA	TATTTTTA	8	0.40642	Barrera et al., Science 2016
HOXD13	TAAAAATA	TATTTTTA	8	0.41568	Barrera et al., Science 2016
HOXD13	TAAAAATA	TATTTTTA	8	0.42302	Barrera et al., Science 2016
HOXD13	TAAAAATA	TATTTTTA	8	0.42595	Barrera et al., Science 2016
HOXD13	TAAAAATA	TATTTTTA	8	0.42829	Barrera et al., Science 2016
HOXD13	TAAAAATA	TATTTTTA	8	0.42971	Barrera et al., Science 2016
NKX2-5	TAAAAATA	TATTTTTA	8	0.41035	Barrera et al., Science 2016
TBP	TAAAAATA	TATTTTTA	8	0.435051	Badis et al., Science 2009

## Sheet: REF at E>= 0.2
Gene Match	K-mer	Reverse Complement	Position	Enrichment Score	Publication
2016-10-01	TGCTAAAC	GTTTAGCA	1	0.20564	Berger et al., Nat Biotech 2006
2016-10-01	TAAACAAA	TTTGTTTA	4	0.25774	Berger et al., Nat Biotech 2006
2016-10-01	CAAAAATA	TATTTTTG	8	0.26594	Berger et al., Nat Biotech 2006
Sox4	CTAAACAA	TTGTTTAG	3	0.318951	Scharer et al., Cancer Res 2009
Sox4	TAAACAAA	TTTGTTTA	4	0.435523	Scharer et al., Cancer Res 2009
Sox4	AAACAAAA	TTTTGTTT	5	0.415373	Scharer et al., Cancer Res 2009
Sox4	AACAAAAA	TTTTTGTT	6	0.398303	Scharer et al., Cancer Res 2009
Sox4	ACAAAAAT	ATTTTTGT	7	0.275551	Scharer et al., Cancer Res 2009
Sox4	CAAAAATA	TATTTTTG	8	0.24049	Scharer et al., Cancer Res 2009
TBP	TAAACAAA	TTTGTTTA	4	0.333066	Badis et al., Science 2009
TBP	AAACAAAA	TTTTGTTT	5	0.343525	Badis et al., Science 2009
TBP	AACAAAAA	TTTTTGTT	6	0.3691	Badis et al., Science 2009
TBP	ACAAAAAT	ATTTTTGT	7	0.356339	Badis et al., Science 2009
TBP	CAAAAATA	TATTTTTG	8	0.329062	Badis et al., Science 2009
	CAAAAATA	TATTTTTG	8	0.255766	Del Bianco et al., PLoS ONE 2010
FOXR1	TGCTAAAC	GTTTAGCA	1	0.20239	Nakagawa et al., PNAS 2013
FOXN4	TGCTAAAC	GTTTAGCA	1	0.20558	Nakagawa et al., PNAS 2013
FOXR1	GCTAAACA	TGTTTAGC	2	0.26713	Nakagawa et al., PNAS 2013
FOXN4	GCTAAACA	TGTTTAGC	2	0.34029	Nakagawa et al., PNAS 2013
FOXN2	GCTAAACA	TGTTTAGC	2	0.35828	Nakagawa et al., PNAS 2013
FOXR1	CTAAACAA	TTGTTTAG	3	0.25216	Nakagawa et al., PNAS 2013
FOXN4	CTAAACAA	TTGTTTAG	3	0.23593	Nakagawa et al., PNAS 2013
FOXN2	CTAAACAA	TTGTTTAG	3	0.40499	Nakagawa et al., PNAS 2013
FOXR1	TAAACAAA	TTTGTTTA	4	0.41368	Nakagawa et al., PNAS 2013
FOXN4	TAAACAAA	TTTGTTTA	4	0.36741	Nakagawa et al., PNAS 2013
FOXN2	TAAACAAA	TTTGTTTA	4	0.47398	Nakagawa et al., PNAS 2013
FOXR1	AAACAAAA	TTTTGTTT	5	0.41267	Nakagawa et al., PNAS 2013
FOXN4	AAACAAAA	TTTTGTTT	5	0.21654	Nakagawa et al., PNAS 2013
FOXN2	AAACAAAA	TTTTGTTT	5	0.41115	Nakagawa et al., PNAS 2013
FOXR1	AACAAAAA	TTTTTGTT	6	0.2971	Nakagawa et al., PNAS 2013
FOXN4	AACAAAAA	TTTTTGTT	6	0.29004	Nakagawa et al., PNAS 2013
FOXN2	AACAAAAA	TTTTTGTT	6	0.37067	Nakagawa et al., PNAS 2013
FOXN2	ACAAAAAT	ATTTTTGT	7	0.26521	Nakagawa et al., PNAS 2013
FOXN2	CAAAAATA	TATTTTTG	8	0.24557	Nakagawa et al., PNAS 2013
ZNF655	CTGCTAAA	TTTAGCAG	0	0.32089	Barrera et al., Science 2016
ZNF655	CTGCTAAA	TTTAGCAG	0	0.31277	Barrera et al., Science 2016
ZNF655	CTGCTAAA	TTTAGCAG	0	0.32253	Barrera et al., Science 2016
VAX2	CTGCTAAA	TTTAGCAG	0	0.24489	Barrera et al., Science 2016
VAX2	CTGCTAAA	TTTAGCAG	0	0.2435	Barrera et al., Science 2016
ZNF655	TGCTAAAC	GTTTAGCA	1	0.426	Barrera et al., Science 2016
ZNF655	TGCTAAAC	GTTTAGCA	1	0.44207	Barrera et al., Science 2016
ZNF655	TGCTAAAC	GTTTAGCA	1	0.41916	Barrera et al., Science 2016
VAX2	TGCTAAAC	GTTTAGCA	1	0.22716	Barrera et al., Science 2016
VAX2	TGCTAAAC	GTTTAGCA	1	0.22954	Barrera et al., Science 2016
PAX6	TGCTAAAC	GTTTAGCA	1	0.20683	Barrera et al., Science 2016
HOXD13	GCTAAACA	TGTTTAGC	2	0.26846	Barrera et al., Science 2016
ZNF655	GCTAAACA	TGTTTAGC	2	0.36614	Barrera et al., Science 2016
ZNF655	GCTAAACA	TGTTTAGC	2	0.35949	Barrera et al., Science 2016
ZNF655	GCTAAACA	TGTTTAGC	2	0.362	Barrera et al., Science 2016
VAX2	GCTAAACA	TGTTTAGC	2	0.23342	Barrera et al., Science 2016
VAX2	GCTAAACA	TGTTTAGC	2	0.24954	Barrera et al., Science 2016
POU6F2	GCTAAACA	TGTTTAGC	2	0.20456	Barrera et al., Science 2016
FOXC1	GCTAAACA	TGTTTAGC	2	0.34459	Barrera et al., Science 2016
FOXC1	GCTAAACA	TGTTTAGC	2	0.33699	Barrera et al., Science 2016
ESX1	GCTAAACA	TGTTTAGC	2	0.21921	Barrera et al., Science 2016
ESX1	GCTAAACA	TGTTTAGC	2	0.22106	Barrera et al., Science 2016
FOXC1	CTAAACAA	TTGTTTAG	3	0.44397	Barrera et al., Science 2016
FOXC1	CTAAACAA	TTGTTTAG	3	0.23176	Barrera et al., Science 2016
FOXC1	CTAAACAA	TTGTTTAG	3	0.40663	Barrera et al., Science 2016
BCL6	CTAAACAA	TTGTTTAG	3	0.21318	Barrera et al., Science 2016
HOXD13	TAAACAAA	TTTGTTTA	4	0.20358	Barrera et al., Science 2016
HOXD13	TAAACAAA	TTTGTTTA	4	0.24154	Barrera et al., Science 2016
HOXD13	TAAACAAA	TTTGTTTA	4	0.24788	Barrera et al., Science 2016
WT1	TAAACAAA	TTTGTTTA	4	0.25789	Barrera et al., Science 2016
WT1	TAAACAAA	TTTGTTTA	4	0.236	Barrera et al., Science 2016
WT1	TAAACAAA	TTTGTTTA	4	0.24934	Barrera et al., Science 2016
WT1	TAAACAAA	TTTGTTTA	4	0.26319	Barrera et al., Science 2016
WT1	TAAACAAA	TTTGTTTA	4	0.28339	Barrera et al., Science 2016
WT1	TAAACAAA	TTTGTTTA	4	0.24308	Barrera et al., Science 2016
ZNF200	TAAACAAA	TTTGTTTA	4	0.20115	Barrera et al., Science 2016
WT1	TAAACAAA	TTTGTTTA	4	0.26556	Barrera et al., Science 2016
VSX2	TAAACAAA	TTTGTTTA	4	0.22245	Barrera et al., Science 2016
VSX1	TAAACAAA	TTTGTTTA	4	0.20848	Barrera et al., Science 2016
VSX1	TAAACAAA	TTTGTTTA	4	0.20211	Barrera et al., Science 2016
SNAI2	TAAACAAA	TTTGTTTA	4	0.26078	Barrera et al., Science 2016
SNAI2	TAAACAAA	TTTGTTTA	4	0.26582	Barrera et al., Science 2016
SNAI2	TAAACAAA	TTTGTTTA	4	0.26975	Barrera et al., Science 2016
POU3F4	TAAACAAA	TTTGTTTA	4	0.31602	Barrera et al., Science 2016
SIX6	TAAACAAA	TTTGTTTA	4	0.21788	Barrera et al., Science 2016
POU3F4	TAAACAAA	TTTGTTTA	4	0.25955	Barrera et al., Science 2016
POU3F4	TAAACAAA	TTTGTTTA	4	0.32099	Barrera et al., Science 2016
POU3F4	TAAACAAA	TTTGTTTA	4	0.27078	Barrera et al., Science 2016
POU3F4	TAAACAAA	TTTGTTTA	4	0.30746	Barrera et al., Science 2016
PAX6	TAAACAAA	TTTGTTTA	4	0.24753	Barrera et al., Science 2016
OVOL2	TAAACAAA	TTTGTTTA	4	0.25446	Barrera et al., Science 2016
OVOL2	TAAACAAA	TTTGTTTA	4	0.25113	Barrera et al., Science 2016
NR2E3	TAAACAAA	TTTGTTTA	4	0.20034	Barrera et al., Science 2016
NR1H4	TAAACAAA	TTTGTTTA	4	0.245	Barrera et al., Science 2016
NKX2-5	TAAACAAA	TTTGTTTA	4	0.29583	Barrera et al., Science 2016
NKX2-5	TAAACAAA	TTTGTTTA	4	0.29075	Barrera et al., Science 2016
NKX2-5	TAAACAAA	TTTGTTTA	4	0.26025	Barrera et al., Science 2016
HOXD13	TAAACAAA	TTTGTTTA	4	0.26522	Barrera et al., Science 2016
HOXD13	TAAACAAA	TTTGTTTA	4	0.292	Barrera et al., Science 2016
HOXD13	TAAACAAA	TTTGTTTA	4	0.29835	Barrera et al., Science 2016
HOXD13	TAAACAAA	TTTGTTTA	4	0.28851	Barrera et al., Science 2016
HOXD13	TAAACAAA	TTTGTTTA	4	0.24698	Barrera et al., Science 2016
GFI1B	TAAACAAA	TTTGTTTA	4	0.21013	Barrera et al., Science 2016
GFI1	TAAACAAA	TTTGTTTA	4	0.24526	Barrera et al., Science 2016
GFI1	TAAACAAA	TTTGTTTA	4	0.20289	Barrera et al., Science 2016
FOXC1	TAAACAAA	TTTGTTTA	4	0.49104	Barrera et al., Science 2016
FOXC1	TAAACAAA	TTTGTTTA	4	0.41093	Barrera et al., Science 2016
FOXC1	TAAACAAA	TTTGTTTA	4	0.37842	Barrera et al., Science 2016
FOXC1	TAAACAAA	TTTGTTTA	4	0.48233	Barrera et al., Science 2016
ESX1	TAAACAAA	TTTGTTTA	4	0.22029	Barrera et al., Science 2016
ESX1	TAAACAAA	TTTGTTTA	4	0.23094	Barrera et al., Science 2016
CRX	TAAACAAA	TTTGTTTA	4	0.21223	Barrera et al., Science 2016
BCL6	TAAACAAA	TTTGTTTA	4	0.29462	Barrera et al., Science 2016
WT1	AAACAAAA	TTTTGTTT	5	0.25608	Barrera et al., Science 2016
WT1	AAACAAAA	TTTTGTTT	5	0.23732	Barrera et al., Science 2016
WT1	AAACAAAA	TTTTGTTT	5	0.24301	Barrera et al., Science 2016
WT1	AAACAAAA	TTTTGTTT	5	0.24943	Barrera et al., Science 2016
WT1	AAACAAAA	TTTTGTTT	5	0.26721	Barrera et al., Science 2016
WT1	AAACAAAA	TTTTGTTT	5	0.2176	Barrera et al., Science 2016
WT1	AAACAAAA	TTTTGTTT	5	0.20299	Barrera et al., Science 2016
VSX2	AAACAAAA	TTTTGTTT	5	0.22113	Barrera et al., Science 2016
SNAI2	AAACAAAA	TTTTGTTT	5	0.2458	Barrera et al., Science 2016
SNAI2	AAACAAAA	TTTTGTTT	5	0.26284	Barrera et al., Science 2016
PITX2	AAACAAAA	TTTTGTTT	5	0.28419	Barrera et al., Science 2016
PBX4	AAACAAAA	TTTTGTTT	5	0.27591	Barrera et al., Science 2016
NR1H4	AAACAAAA	TTTTGTTT	5	0.24054	Barrera et al., Science 2016
NKX2-5	AAACAAAA	TTTTGTTT	5	0.31349	Barrera et al., Science 2016
NKX2-5	AAACAAAA	TTTTGTTT	5	0.30139	Barrera et al., Science 2016
NKX2-5	AAACAAAA	TTTTGTTT	5	0.22583	Barrera et al., Science 2016
NKX2-5	AAACAAAA	TTTTGTTT	5	0.31143	Barrera et al., Science 2016
HOXD13	AAACAAAA	TTTTGTTT	5	0.2492	Barrera et al., Science 2016
HESX1	AAACAAAA	TTTTGTTT	5	0.22807	Barrera et al., Science 2016
GFI1B	AAACAAAA	TTTTGTTT	5	0.21327	Barrera et al., Science 2016
GFI1B	AAACAAAA	TTTTGTTT	5	0.22072	Barrera et al., Science 2016
GFI1	AAACAAAA	TTTTGTTT	5	0.20551	Barrera et al., Science 2016
GFI1	AAACAAAA	TTTTGTTT	5	0.27796	Barrera et al., Science 2016
GFI1	AAACAAAA	TTTTGTTT	5	0.26174	Barrera et al., Science 2016
FOXC1	AAACAAAA	TTTTGTTT	5	0.42788	Barrera et al., Science 2016
FOXC1	AAACAAAA	TTTTGTTT	5	0.21057	Barrera et al., Science 2016
FOXC1	AAACAAAA	TTTTGTTT	5	0.23389	Barrera et al., Science 2016
FOXC1	AAACAAAA	TTTTGTTT	5	0.21163	Barrera et al., Science 2016
FOXC1	AAACAAAA	TTTTGTTT	5	0.46299	Barrera et al., Science 2016
BCL6	AAACAAAA	TTTTGTTT	5	0.22205	Barrera et al., Science 2016
HOXD13	AACAAAAA	TTTTTGTT	6	0.30746	Barrera et al., Science 2016
HOXD13	AACAAAAA	TTTTTGTT	6	0.32159	Barrera et al., Science 2016
WT1	AACAAAAA	TTTTTGTT	6	0.30848	Barrera et al., Science 2016
WT1	AACAAAAA	TTTTTGTT	6	0.30301	Barrera et al., Science 2016
WT1	AACAAAAA	TTTTTGTT	6	0.34453	Barrera et al., Science 2016
WT1	AACAAAAA	TTTTTGTT	6	0.31473	Barrera et al., Science 2016
WT1	AACAAAAA	TTTTTGTT	6	0.31971	Barrera et al., Science 2016
WT1	AACAAAAA	TTTTTGTT	6	0.29079	Barrera et al., Science 2016
ZNF200	AACAAAAA	TTTTTGTT	6	0.20883	Barrera et al., Science 2016
WT1	AACAAAAA	TTTTTGTT	6	0.30063	Barrera et al., Science 2016
VSX2	AACAAAAA	TTTTTGTT	6	0.28107	Barrera et al., Science 2016
VSX2	AACAAAAA	TTTTTGTT	6	0.29755	Barrera et al., Science 2016
SNAI2	AACAAAAA	TTTTTGTT	6	0.2729	Barrera et al., Science 2016
SNAI2	AACAAAAA	TTTTTGTT	6	0.272	Barrera et al., Science 2016
POU3F4	AACAAAAA	TTTTTGTT	6	0.29211	Barrera et al., Science 2016
POU4F3	AACAAAAA	TTTTTGTT	6	0.25492	Barrera et al., Science 2016
POU3F4	AACAAAAA	TTTTTGTT	6	0.28163	Barrera et al., Science 2016
POU3F4	AACAAAAA	TTTTTGTT	6	0.28839	Barrera et al., Science 2016
POU3F4	AACAAAAA	TTTTTGTT	6	0.25175	Barrera et al., Science 2016
PITX2	AACAAAAA	TTTTTGTT	6	0.21943	Barrera et al., Science 2016
PITX2	AACAAAAA	TTTTTGTT	6	0.2605	Barrera et al., Science 2016
PBX4	AACAAAAA	TTTTTGTT	6	0.28181	Barrera et al., Science 2016
OVOL2	AACAAAAA	TTTTTGTT	6	0.22567	Barrera et al., Science 2016
OVOL2	AACAAAAA	TTTTTGTT	6	0.22089	Barrera et al., Science 2016
NR2E3	AACAAAAA	TTTTTGTT	6	0.2248	Barrera et al., Science 2016
NR2E3	AACAAAAA	TTTTTGTT	6	0.2374	Barrera et al., Science 2016
NR2E3	AACAAAAA	TTTTTGTT	6	0.20815	Barrera et al., Science 2016
NR2E3	AACAAAAA	TTTTTGTT	6	0.21841	Barrera et al., Science 2016
NR2E3	AACAAAAA	TTTTTGTT	6	0.21444	Barrera et al., Science 2016
NR1H4	AACAAAAA	TTTTTGTT	6	0.38233	Barrera et al., Science 2016
NKX2-5	AACAAAAA	TTTTTGTT	6	0.36394	Barrera et al., Science 2016
NKX2-5	AACAAAAA	TTTTTGTT	6	0.32268	Barrera et al., Science 2016
NKX2-5	AACAAAAA	TTTTTGTT	6	0.2862	Barrera et al., Science 2016
MSX2	AACAAAAA	TTTTTGTT	6	0.22857	Barrera et al., Science 2016
KLF1	AACAAAAA	TTTTTGTT	6	0.28908	Barrera et al., Science 2016
HOXD13	AACAAAAA	TTTTTGTT	6	0.31142	Barrera et al., Science 2016
HOXD13	AACAAAAA	TTTTTGTT	6	0.28633	Barrera et al., Science 2016
HOXD13	AACAAAAA	TTTTTGTT	6	0.38239	Barrera et al., Science 2016
HOXD13	AACAAAAA	TTTTTGTT	6	0.24287	Barrera et al., Science 2016
HOXD13	AACAAAAA	TTTTTGTT	6	0.25876	Barrera et al., Science 2016
HESX1	AACAAAAA	TTTTTGTT	6	0.26974	Barrera et al., Science 2016
GFI1B	AACAAAAA	TTTTTGTT	6	0.25668	Barrera et al., Science 2016
GFI1B	AACAAAAA	TTTTTGTT	6	0.29129	Barrera et al., Science 2016
GFI1	AACAAAAA	TTTTTGTT	6	0.27843	Barrera et al., Science 2016
GFI1	AACAAAAA	TTTTTGTT	6	0.26914	Barrera et al., Science 2016
GFI1	AACAAAAA	TTTTTGTT	6	0.28962	Barrera et al., Science 2016
FOXC1	AACAAAAA	TTTTTGTT	6	0.31782	Barrera et al., Science 2016
FOXC1	AACAAAAA	TTTTTGTT	6	0.21681	Barrera et al., Science 2016
FOXC1	AACAAAAA	TTTTTGTT	6	0.32599	Barrera et al., Science 2016
FOXC1	AACAAAAA	TTTTTGTT	6	0.28343	Barrera et al., Science 2016
FOXC1	AACAAAAA	TTTTTGTT	6	0.31704	Barrera et al., Science 2016
FOXC1	AACAAAAA	TTTTTGTT	6	0.29704	Barrera et al., Science 2016
ESX1	AACAAAAA	TTTTTGTT	6	0.20875	Barrera et al., Science 2016
BCL6	AACAAAAA	TTTTTGTT	6	0.27643	Barrera et al., Science 2016
BCL6	AACAAAAA	TTTTTGTT	6	0.33243	Barrera et al., Science 2016
HOXD13	ACAAAAAT	ATTTTTGT	7	0.25964	Barrera et al., Science 2016
HOXD13	ACAAAAAT	ATTTTTGT	7	0.20423	Barrera et al., Science 2016
WT1	ACAAAAAT	ATTTTTGT	7	0.35011	Barrera et al., Science 2016
WT1	ACAAAAAT	ATTTTTGT	7	0.32925	Barrera et al., Science 2016
WT1	ACAAAAAT	ATTTTTGT	7	0.35961	Barrera et al., Science 2016
WT1	ACAAAAAT	ATTTTTGT	7	0.34338	Barrera et al., Science 2016
WT1	ACAAAAAT	ATTTTTGT	7	0.38311	Barrera et al., Science 2016
WT1	ACAAAAAT	ATTTTTGT	7	0.34488	Barrera et al., Science 2016
ZNF655	ACAAAAAT	ATTTTTGT	7	0.26763	Barrera et al., Science 2016
ZNF655	ACAAAAAT	ATTTTTGT	7	0.23742	Barrera et al., Science 2016
ZNF655	ACAAAAAT	ATTTTTGT	7	0.27872	Barrera et al., Science 2016
WT1	ACAAAAAT	ATTTTTGT	7	0.32816	Barrera et al., Science 2016
VSX2	ACAAAAAT	ATTTTTGT	7	0.346	Barrera et al., Science 2016
VSX2	ACAAAAAT	ATTTTTGT	7	0.35602	Barrera et al., Science 2016
VSX2	ACAAAAAT	ATTTTTGT	7	0.21785	Barrera et al., Science 2016
VSX1	ACAAAAAT	ATTTTTGT	7	0.21527	Barrera et al., Science 2016
VSX1	ACAAAAAT	ATTTTTGT	7	0.21548	Barrera et al., Science 2016
VAX2	ACAAAAAT	ATTTTTGT	7	0.2091	Barrera et al., Science 2016
SNAI2	ACAAAAAT	ATTTTTGT	7	0.30471	Barrera et al., Science 2016
SNAI2	ACAAAAAT	ATTTTTGT	7	0.25027	Barrera et al., Science 2016
SNAI2	ACAAAAAT	ATTTTTGT	7	0.28951	Barrera et al., Science 2016
POU3F4	ACAAAAAT	ATTTTTGT	7	0.31984	Barrera et al., Science 2016
POU4F3	ACAAAAAT	ATTTTTGT	7	0.341	Barrera et al., Science 2016
POU3F4	ACAAAAAT	ATTTTTGT	7	0.25631	Barrera et al., Science 2016
POU3F4	ACAAAAAT	ATTTTTGT	7	0.31742	Barrera et al., Science 2016
POU3F4	ACAAAAAT	ATTTTTGT	7	0.32155	Barrera et al., Science 2016
POU3F4	ACAAAAAT	ATTTTTGT	7	0.288	Barrera et al., Science 2016
PITX2	ACAAAAAT	ATTTTTGT	7	0.30536	Barrera et al., Science 2016
PITX2	ACAAAAAT	ATTTTTGT	7	0.25109	Barrera et al., Science 2016
PBX4	ACAAAAAT	ATTTTTGT	7	0.22784	Barrera et al., Science 2016
PBX4	ACAAAAAT	ATTTTTGT	7	0.21974	Barrera et al., Science 2016
PAX7	ACAAAAAT	ATTTTTGT	7	0.22355	Barrera et al., Science 2016
PAX6	ACAAAAAT	ATTTTTGT	7	0.28396	Barrera et al., Science 2016
OVOL2	ACAAAAAT	ATTTTTGT	7	0.2461	Barrera et al., Science 2016
OVOL2	ACAAAAAT	ATTTTTGT	7	0.26993	Barrera et al., Science 2016
NR1H4	ACAAAAAT	ATTTTTGT	7	0.298	Barrera et al., Science 2016
NKX2-5	ACAAAAAT	ATTTTTGT	7	0.33757	Barrera et al., Science 2016
NKX2-5	ACAAAAAT	ATTTTTGT	7	0.34621	Barrera et al., Science 2016
NKX2-5	ACAAAAAT	ATTTTTGT	7	0.321	Barrera et al., Science 2016
MSX2	ACAAAAAT	ATTTTTGT	7	0.26181	Barrera et al., Science 2016
MSX2	ACAAAAAT	ATTTTTGT	7	0.21783	Barrera et al., Science 2016
KLF1	ACAAAAAT	ATTTTTGT	7	0.27442	Barrera et al., Science 2016
KLF1	ACAAAAAT	ATTTTTGT	7	0.21542	Barrera et al., Science 2016
HOXD13	ACAAAAAT	ATTTTTGT	7	0.29652	Barrera et al., Science 2016
HOXD13	ACAAAAAT	ATTTTTGT	7	0.38165	Barrera et al., Science 2016
HOXC4	ACAAAAAT	ATTTTTGT	7	0.2433	Barrera et al., Science 2016
HOXC4	ACAAAAAT	ATTTTTGT	7	0.21542	Barrera et al., Science 2016
HOXB7	ACAAAAAT	ATTTTTGT	7	0.28713	Barrera et al., Science 2016
HOXB7	ACAAAAAT	ATTTTTGT	7	0.2494	Barrera et al., Science 2016
HOXB7	ACAAAAAT	ATTTTTGT	7	0.21981	Barrera et al., Science 2016
HESX1	ACAAAAAT	ATTTTTGT	7	0.30677	Barrera et al., Science 2016
HESX1	ACAAAAAT	ATTTTTGT	7	0.23918	Barrera et al., Science 2016
HESX1	ACAAAAAT	ATTTTTGT	7	0.25313	Barrera et al., Science 2016
GFI1B	ACAAAAAT	ATTTTTGT	7	0.25197	Barrera et al., Science 2016
GFI1B	ACAAAAAT	ATTTTTGT	7	0.2713	Barrera et al., Science 2016
GFI1	ACAAAAAT	ATTTTTGT	7	0.25955	Barrera et al., Science 2016
GFI1	ACAAAAAT	ATTTTTGT	7	0.30847	Barrera et al., Science 2016
GFI1	ACAAAAAT	ATTTTTGT	7	0.30796	Barrera et al., Science 2016
FOXC1	ACAAAAAT	ATTTTTGT	7	0.28626	Barrera et al., Science 2016
FOXC1	ACAAAAAT	ATTTTTGT	7	0.27718	Barrera et al., Science 2016
FOXC1	ACAAAAAT	ATTTTTGT	7	0.29376	Barrera et al., Science 2016
FOXC1	ACAAAAAT	ATTTTTGT	7	0.24356	Barrera et al., Science 2016
FOXC1	ACAAAAAT	ATTTTTGT	7	0.24685	Barrera et al., Science 2016
CRX	ACAAAAAT	ATTTTTGT	7	0.26735	Barrera et al., Science 2016
BCL6	ACAAAAAT	ATTTTTGT	7	0.33124	Barrera et al., Science 2016
BCL6	ACAAAAAT	ATTTTTGT	7	0.25585	Barrera et al., Science 2016
ARX	ACAAAAAT	ATTTTTGT	7	0.21238	Barrera et al., Science 2016
HOXD13	CAAAAATA	TATTTTTG	8	0.24045	Barrera et al., Science 2016
WT1	CAAAAATA	TATTTTTG	8	0.35514	Barrera et al., Science 2016
WT1	CAAAAATA	TATTTTTG	8	0.33698	Barrera et al., Science 2016
WT1	CAAAAATA	TATTTTTG	8	0.36071	Barrera et al., Science 2016
WT1	CAAAAATA	TATTTTTG	8	0.34107	Barrera et al., Science 2016
WT1	CAAAAATA	TATTTTTG	8	0.36444	Barrera et al., Science 2016
WT1	CAAAAATA	TATTTTTG	8	0.35098	Barrera et al., Science 2016
ZNF655	CAAAAATA	TATTTTTG	8	0.21802	Barrera et al., Science 2016
ZNF200	CAAAAATA	TATTTTTG	8	0.2108	Barrera et al., Science 2016
WT1	CAAAAATA	TATTTTTG	8	0.36799	Barrera et al., Science 2016
VSX2	CAAAAATA	TATTTTTG	8	0.25524	Barrera et al., Science 2016
VSX2	CAAAAATA	TATTTTTG	8	0.31972	Barrera et al., Science 2016
VSX2	CAAAAATA	TATTTTTG	8	0.20867	Barrera et al., Science 2016
VSX1	CAAAAATA	TATTTTTG	8	0.2539	Barrera et al., Science 2016
VSX1	CAAAAATA	TATTTTTG	8	0.22628	Barrera et al., Science 2016
VSX1	CAAAAATA	TATTTTTG	8	0.22015	Barrera et al., Science 2016
VSX1	CAAAAATA	TATTTTTG	8	0.20185	Barrera et al., Science 2016
VAX2	CAAAAATA	TATTTTTG	8	0.23513	Barrera et al., Science 2016
SNAI2	CAAAAATA	TATTTTTG	8	0.23485	Barrera et al., Science 2016
SNAI2	CAAAAATA	TATTTTTG	8	0.24967	Barrera et al., Science 2016
SNAI2	CAAAAATA	TATTTTTG	8	0.23479	Barrera et al., Science 2016
POU3F4	CAAAAATA	TATTTTTG	8	0.3204	Barrera et al., Science 2016
SIX6	CAAAAATA	TATTTTTG	8	0.27466	Barrera et al., Science 2016
SIX6	CAAAAATA	TATTTTTG	8	0.28894	Barrera et al., Science 2016
SIX6	CAAAAATA	TATTTTTG	8	0.28969	Barrera et al., Science 2016
POU4F3	CAAAAATA	TATTTTTG	8	0.24353	Barrera et al., Science 2016
POU4F3	CAAAAATA	TATTTTTG	8	0.21054	Barrera et al., Science 2016
POU3F4	CAAAAATA	TATTTTTG	8	0.3028	Barrera et al., Science 2016
POU3F4	CAAAAATA	TATTTTTG	8	0.34799	Barrera et al., Science 2016
POU3F4	CAAAAATA	TATTTTTG	8	0.31362	Barrera et al., Science 2016
POU3F4	CAAAAATA	TATTTTTG	8	0.30091	Barrera et al., Science 2016
PITX2	CAAAAATA	TATTTTTG	8	0.27797	Barrera et al., Science 2016
PITX2	CAAAAATA	TATTTTTG	8	0.26723	Barrera et al., Science 2016
PITX2	CAAAAATA	TATTTTTG	8	0.26373	Barrera et al., Science 2016
PHOX2B	CAAAAATA	TATTTTTG	8	0.21028	Barrera et al., Science 2016
PBX4	CAAAAATA	TATTTTTG	8	0.23055	Barrera et al., Science 2016
PBX4	CAAAAATA	TATTTTTG	8	0.26301	Barrera et al., Science 2016
PAX6	CAAAAATA	TATTTTTG	8	0.26689	Barrera et al., Science 2016
OVOL2	CAAAAATA	TATTTTTG	8	0.22514	Barrera et al., Science 2016
NR2E3	CAAAAATA	TATTTTTG	8	0.29287	Barrera et al., Science 2016
NR2E3	CAAAAATA	TATTTTTG	8	0.27111	Barrera et al., Science 2016
NR2E3	CAAAAATA	TATTTTTG	8	0.28761	Barrera et al., Science 2016
NR2E3	CAAAAATA	TATTTTTG	8	0.32344	Barrera et al., Science 2016
NR2E3	CAAAAATA	TATTTTTG	8	0.28446	Barrera et al., Science 2016
NR1H4	CAAAAATA	TATTTTTG	8	0.30836	Barrera et al., Science 2016
NKX2-5	CAAAAATA	TATTTTTG	8	0.27034	Barrera et al., Science 2016
NKX2-5	CAAAAATA	TATTTTTG	8	0.30503	Barrera et al., Science 2016
NKX2-5	CAAAAATA	TATTTTTG	8	0.21358	Barrera et al., Science 2016
NKX2-5	CAAAAATA	TATTTTTG	8	0.30549	Barrera et al., Science 2016
MSX2	CAAAAATA	TATTTTTG	8	0.3125	Barrera et al., Science 2016
KLF1	CAAAAATA	TATTTTTG	8	0.38216	Barrera et al., Science 2016
KLF1	CAAAAATA	TATTTTTG	8	0.34378	Barrera et al., Science 2016
ISX	CAAAAATA	TATTTTTG	8	0.20494	Barrera et al., Science 2016
HOXD13	CAAAAATA	TATTTTTG	8	0.31217	Barrera et al., Science 2016
HOXD13	CAAAAATA	TATTTTTG	8	0.2545	Barrera et al., Science 2016
HOXC4	CAAAAATA	TATTTTTG	8	0.23144	Barrera et al., Science 2016
HOXC4	CAAAAATA	TATTTTTG	8	0.21635	Barrera et al., Science 2016
HOXB7	CAAAAATA	TATTTTTG	8	0.20713	Barrera et al., Science 2016
HOXB7	CAAAAATA	TATTTTTG	8	0.25231	Barrera et al., Science 2016
HOXB7	CAAAAATA	TATTTTTG	8	0.24159	Barrera et al., Science 2016
HESX1	CAAAAATA	TATTTTTG	8	0.32908	Barrera et al., Science 2016
HESX1	CAAAAATA	TATTTTTG	8	0.32465	Barrera et al., Science 2016
HESX1	CAAAAATA	TATTTTTG	8	0.203	Barrera et al., Science 2016
HESX1	CAAAAATA	TATTTTTG	8	0.28632	Barrera et al., Science 2016
GFI1B	CAAAAATA	TATTTTTG	8	0.20432	Barrera et al., Science 2016
GFI1B	CAAAAATA	TATTTTTG	8	0.21598	Barrera et al., Science 2016
GFI1	CAAAAATA	TATTTTTG	8	0.41553	Barrera et al., Science 2016
GFI1	CAAAAATA	TATTTTTG	8	0.29362	Barrera et al., Science 2016
GFI1	CAAAAATA	TATTTTTG	8	0.29759	Barrera et al., Science 2016
FOXC1	CAAAAATA	TATTTTTG	8	0.23525	Barrera et al., Science 2016
FOXC1	CAAAAATA	TATTTTTG	8	0.27973	Barrera et al., Science 2016
FOXC1	CAAAAATA	TATTTTTG	8	0.33633	Barrera et al., Science 2016
FOXC1	CAAAAATA	TATTTTTG	8	0.28924	Barrera et al., Science 2016
FOXC1	CAAAAATA	TATTTTTG	8	0.28359	Barrera et al., Science 2016
FOXC1	CAAAAATA	TATTTTTG	8	0.32873	Barrera et al., Science 2016
ESX1	CAAAAATA	TATTTTTG	8	0.22986	Barrera et al., Science 2016
EGR2	CAAAAATA	TATTTTTG	8	0.23052	Barrera et al., Science 2016
CRX	CAAAAATA	TATTTTTG	8	0.29226	Barrera et al., Science 2016
CRX	CAAAAATA	TATTTTTG	8	0.20164	Barrera et al., Science 2016
BCL6	CAAAAATA	TATTTTTG	8	0.37019	Barrera et al., Science 2016
BCL6	CAAAAATA	TATTTTTG	8	0.32026	Barrera et al., Science 2016
ARX	CAAAAATA	TATTTTTG	8	0.25729	Barrera et al., Science 2016

## Sheet: REF (0.2) to ALT (0.4)
Gene Match	K-mer	Reverse Complement	Position	Enrichment Score	Publication
VAX2	CTGCTAAA	TTTAGCAG	0	0.2435	Barrera et al., Science 2016
VAX2	CTGCTAAA	TTTAGCAG	0	0.24489	Barrera et al., Science 2016
ZNF655	CTGCTAAA	TTTAGCAG	0	0.31277	Barrera et al., Science 2016
ZNF655	CTGCTAAA	TTTAGCAG	0	0.32089	Barrera et al., Science 2016
ZNF655	CTGCTAAA	TTTAGCAG	0	0.32253	Barrera et al., Science 2016
2016-10-01	TGCTAAAC	GTTTAGCA	1	0.20564	Berger et al., Nat Biotech 2006
FOXN4	TGCTAAAC	GTTTAGCA	1	0.20558	Nakagawa et al., PNAS 2013
FOXR1	TGCTAAAC	GTTTAGCA	1	0.20239	Nakagawa et al., PNAS 2013
PAX6	TGCTAAAC	GTTTAGCA	1	0.20683	Barrera et al., Science 2016
VAX2	TGCTAAAC	GTTTAGCA	1	0.22716	Barrera et al., Science 2016
VAX2	TGCTAAAC	GTTTAGCA	1	0.22954	Barrera et al., Science 2016
ZNF655	TGCTAAAC	GTTTAGCA	1	0.41916	Barrera et al., Science 2016
ZNF655	TGCTAAAC	GTTTAGCA	1	0.426	Barrera et al., Science 2016
ZNF655	TGCTAAAC	GTTTAGCA	1	0.44207	Barrera et al., Science 2016
ZNF655	TGCTAAAT	ATTTAGCA	1	0.46212	Barrera et al., Science 2016
ZNF655	TGCTAAAT	ATTTAGCA	1	0.46919	Barrera et al., Science 2016
ZNF655	TGCTAAAT	ATTTAGCA	1	0.46925	Barrera et al., Science 2016
ESX1	GCTAAACA	TGTTTAGC	2	0.21921	Barrera et al., Science 2016
ESX1	GCTAAACA	TGTTTAGC	2	0.22106	Barrera et al., Science 2016
FOXC1	GCTAAACA	TGTTTAGC	2	0.33699	Barrera et al., Science 2016
FOXC1	GCTAAACA	TGTTTAGC	2	0.34459	Barrera et al., Science 2016
FOXN2	GCTAAACA	TGTTTAGC	2	0.35828	Nakagawa et al., PNAS 2013
FOXN4	GCTAAACA	TGTTTAGC	2	0.34029	Nakagawa et al., PNAS 2013
FOXR1	GCTAAACA	TGTTTAGC	2	0.26713	Nakagawa et al., PNAS 2013
HOXD13	GCTAAACA	TGTTTAGC	2	0.26846	Barrera et al., Science 2016
POU6F2	GCTAAACA	TGTTTAGC	2	0.20456	Barrera et al., Science 2016
VAX2	GCTAAACA	TGTTTAGC	2	0.23342	Barrera et al., Science 2016
VAX2	GCTAAACA	TGTTTAGC	2	0.24954	Barrera et al., Science 2016
ZNF655	GCTAAACA	TGTTTAGC	2	0.35949	Barrera et al., Science 2016
ZNF655	GCTAAACA	TGTTTAGC	2	0.362	Barrera et al., Science 2016
ZNF655	GCTAAACA	TGTTTAGC	2	0.36614	Barrera et al., Science 2016
ZNF655	GCTAAATA	TATTTAGC	2	0.40997	Barrera et al., Science 2016
ZNF655	GCTAAATA	TATTTAGC	2	0.42216	Barrera et al., Science 2016
BCL6	CTAAACAA	TTGTTTAG	3	0.21318	Barrera et al., Science 2016
FOXC1	CTAAACAA	TTGTTTAG	3	0.23176	Barrera et al., Science 2016
FOXC1	CTAAACAA	TTGTTTAG	3	0.40663	Barrera et al., Science 2016
FOXC1	CTAAACAA	TTGTTTAG	3	0.44397	Barrera et al., Science 2016
FOXN2	CTAAACAA	TTGTTTAG	3	0.40499	Nakagawa et al., PNAS 2013
FOXN4	CTAAACAA	TTGTTTAG	3	0.23593	Nakagawa et al., PNAS 2013
FOXR1	CTAAACAA	TTGTTTAG	3	0.25216	Nakagawa et al., PNAS 2013
POU4F3	CTAAATAA	TTATTTAG	3	0.44112	Barrera et al., Science 2016
POU4F3	CTAAATAA	TTATTTAG	3	0.44416	Barrera et al., Science 2016
Sox4	CTAAACAA	TTGTTTAG	3	0.318951	Scharer et al., Cancer Res 2009
2016-10-01	TAAACAAA	TTTGTTTA	4	0.25774	Berger et al., Nat Biotech 2006
BCL6	TAAACAAA	TTTGTTTA	4	0.29462	Barrera et al., Science 2016
BCL6	TAAATAAA	TTTATTTA	4	0.40056	Barrera et al., Science 2016
CRX	TAAACAAA	TTTGTTTA	4	0.21223	Barrera et al., Science 2016
ESX1	TAAACAAA	TTTGTTTA	4	0.22029	Barrera et al., Science 2016
ESX1	TAAACAAA	TTTGTTTA	4	0.23094	Barrera et al., Science 2016
FOXC1	TAAACAAA	TTTGTTTA	4	0.37842	Barrera et al., Science 2016
FOXC1	TAAACAAA	TTTGTTTA	4	0.41093	Barrera et al., Science 2016
FOXC1	TAAATAAA	TTTATTTA	4	0.46656	Barrera et al., Science 2016
FOXC1	TAAATAAA	TTTATTTA	4	0.48011	Barrera et al., Science 2016
FOXC1	TAAACAAA	TTTGTTTA	4	0.48233	Barrera et al., Science 2016
FOXC1	TAAACAAA	TTTGTTTA	4	0.49104	Barrera et al., Science 2016
FOXN2	TAAATAAA	TTTATTTA	4	0.40765	Nakagawa et al., PNAS 2013
FOXN2	TAAACAAA	TTTGTTTA	4	0.47398	Nakagawa et al., PNAS 2013
FOXN4	TAAACAAA	TTTGTTTA	4	0.36741	Nakagawa et al., PNAS 2013
FOXR1	TAAACAAA	TTTGTTTA	4	0.41368	Nakagawa et al., PNAS 2013
GFI1	TAAACAAA	TTTGTTTA	4	0.20289	Barrera et al., Science 2016
GFI1	TAAACAAA	TTTGTTTA	4	0.24526	Barrera et al., Science 2016
GFI1B	TAAACAAA	TTTGTTTA	4	0.21013	Barrera et al., Science 2016
HOXD13	TAAACAAA	TTTGTTTA	4	0.20358	Barrera et al., Science 2016
HOXD13	TAAACAAA	TTTGTTTA	4	0.24154	Barrera et al., Science 2016
HOXD13	TAAACAAA	TTTGTTTA	4	0.24698	Barrera et al., Science 2016
HOXD13	TAAACAAA	TTTGTTTA	4	0.24788	Barrera et al., Science 2016
HOXD13	TAAACAAA	TTTGTTTA	4	0.26522	Barrera et al., Science 2016
HOXD13	TAAACAAA	TTTGTTTA	4	0.28851	Barrera et al., Science 2016
HOXD13	TAAACAAA	TTTGTTTA	4	0.292	Barrera et al., Science 2016
HOXD13	TAAACAAA	TTTGTTTA	4	0.29835	Barrera et al., Science 2016
HOXD13	TAAATAAA	TTTATTTA	4	0.4192	Barrera et al., Science 2016
HOXD13	TAAATAAA	TTTATTTA	4	0.42257	Barrera et al., Science 2016
HOXD13	TAAATAAA	TTTATTTA	4	0.42834	Barrera et al., Science 2016
HOXD13	TAAATAAA	TTTATTTA	4	0.42895	Barrera et al., Science 2016
HOXD13	TAAATAAA	TTTATTTA	4	0.43538	Barrera et al., Science 2016
HOXD13	TAAATAAA	TTTATTTA	4	0.45186	Barrera et al., Science 2016
NKX2-5	TAAACAAA	TTTGTTTA	4	0.26025	Barrera et al., Science 2016
NKX2-5	TAAACAAA	TTTGTTTA	4	0.29075	Barrera et al., Science 2016
NKX2-5	TAAACAAA	TTTGTTTA	4	0.29583	Barrera et al., Science 2016
NR1H4	TAAACAAA	TTTGTTTA	4	0.245	Barrera et al., Science 2016
NR2E3	TAAACAAA	TTTGTTTA	4	0.20034	Barrera et al., Science 2016
OVOL2	TAAACAAA	TTTGTTTA	4	0.25113	Barrera et al., Science 2016
OVOL2	TAAACAAA	TTTGTTTA	4	0.25446	Barrera et al., Science 2016
PAX6	TAAACAAA	TTTGTTTA	4	0.24753	Barrera et al., Science 2016
POU3F4	TAAACAAA	TTTGTTTA	4	0.25955	Barrera et al., Science 2016
POU3F4	TAAACAAA	TTTGTTTA	4	0.27078	Barrera et al., Science 2016
POU3F4	TAAACAAA	TTTGTTTA	4	0.30746	Barrera et al., Science 2016
POU3F4	TAAACAAA	TTTGTTTA	4	0.31602	Barrera et al., Science 2016
POU3F4	TAAACAAA	TTTGTTTA	4	0.32099	Barrera et al., Science 2016
POU3F4	TAAATAAA	TTTATTTA	4	0.40256	Barrera et al., Science 2016
POU3F4	TAAATAAA	TTTATTTA	4	0.40663	Barrera et al., Science 2016
POU3F4	TAAATAAA	TTTATTTA	4	0.42367	Barrera et al., Science 2016
POU3F4	TAAATAAA	TTTATTTA	4	0.42447	Barrera et al., Science 2016
POU3F4	TAAATAAA	TTTATTTA	4	0.42856	Barrera et al., Science 2016
POU4F3	TAAATAAA	TTTATTTA	4	0.45449	Barrera et al., Science 2016
POU4F3	TAAATAAA	TTTATTTA	4	0.46415	Barrera et al., Science 2016
SIX6	TAAACAAA	TTTGTTTA	4	0.21788	Barrera et al., Science 2016
SNAI2	TAAACAAA	TTTGTTTA	4	0.26078	Barrera et al., Science 2016
SNAI2	TAAACAAA	TTTGTTTA	4	0.26582	Barrera et al., Science 2016
SNAI2	TAAACAAA	TTTGTTTA	4	0.26975	Barrera et al., Science 2016
Sox4	TAAACAAA	TTTGTTTA	4	0.435523	Scharer et al., Cancer Res 2009
TBP	TAAACAAA	TTTGTTTA	4	0.333066	Badis et al., Science 2009
TBP	TAAATAAA	TTTATTTA	4	0.468988	Badis et al., Science 2009
VSX1	TAAACAAA	TTTGTTTA	4	0.20211	Barrera et al., Science 2016
VSX1	TAAACAAA	TTTGTTTA	4	0.20848	Barrera et al., Science 2016
VSX2	TAAACAAA	TTTGTTTA	4	0.22245	Barrera et al., Science 2016
WT1	TAAACAAA	TTTGTTTA	4	0.236	Barrera et al., Science 2016
WT1	TAAACAAA	TTTGTTTA	4	0.24308	Barrera et al., Science 2016
WT1	TAAACAAA	TTTGTTTA	4	0.24934	Barrera et al., Science 2016
WT1	TAAACAAA	TTTGTTTA	4	0.25789	Barrera et al., Science 2016
WT1	TAAACAAA	TTTGTTTA	4	0.26319	Barrera et al., Science 2016
WT1	TAAACAAA	TTTGTTTA	4	0.26556	Barrera et al., Science 2016
WT1	TAAACAAA	TTTGTTTA	4	0.28339	Barrera et al., Science 2016
ZNF200	TAAACAAA	TTTGTTTA	4	0.20115	Barrera et al., Science 2016
BCL6	AAACAAAA	TTTTGTTT	5	0.22205	Barrera et al., Science 2016
FOXC1	AAACAAAA	TTTTGTTT	5	0.21057	Barrera et al., Science 2016
FOXC1	AAACAAAA	TTTTGTTT	5	0.21163	Barrera et al., Science 2016
FOXC1	AAACAAAA	TTTTGTTT	5	0.23389	Barrera et al., Science 2016
FOXC1	AAACAAAA	TTTTGTTT	5	0.42788	Barrera et al., Science 2016
FOXC1	AAACAAAA	TTTTGTTT	5	0.46299	Barrera et al., Science 2016
FOXN2	AAACAAAA	TTTTGTTT	5	0.41115	Nakagawa et al., PNAS 2013
FOXN4	AAACAAAA	TTTTGTTT	5	0.21654	Nakagawa et al., PNAS 2013
FOXR1	AAACAAAA	TTTTGTTT	5	0.41267	Nakagawa et al., PNAS 2013
GFI1	AAACAAAA	TTTTGTTT	5	0.20551	Barrera et al., Science 2016
GFI1	AAACAAAA	TTTTGTTT	5	0.26174	Barrera et al., Science 2016
GFI1	AAACAAAA	TTTTGTTT	5	0.27796	Barrera et al., Science 2016
GFI1B	AAACAAAA	TTTTGTTT	5	0.21327	Barrera et al., Science 2016
GFI1B	AAACAAAA	TTTTGTTT	5	0.22072	Barrera et al., Science 2016
HESX1	AAACAAAA	TTTTGTTT	5	0.22807	Barrera et al., Science 2016
HOXD13	AAACAAAA	TTTTGTTT	5	0.2492	Barrera et al., Science 2016
HOXD13	AAATAAAA	TTTTATTT	5	0.43653	Barrera et al., Science 2016
HOXD13	AAATAAAA	TTTTATTT	5	0.46016	Barrera et al., Science 2016
HOXD13	AAATAAAA	TTTTATTT	5	0.46035	Barrera et al., Science 2016
HOXD13		TTTTATTT	5	0.46125	Barrera et al., Science 2016
HOXD13	AAATAAAA	TTTTATTT	5	0.46339	Barrera et al., Science 2016
HOXD13	AAATAAAA	TTTTATTT	5	0.46657	Barrera et al., Science 2016
NKX2-5	AAACAAAA	TTTTGTTT	5	0.22583	Barrera et al., Science 2016
NKX2-5	AAACAAAA	TTTTGTTT	5	0.30139	Barrera et al., Science 2016
NKX2-5	AAACAAAA	TTTTGTTT	5	0.31143	Barrera et al., Science 2016
NKX2-5	AAACAAAA	TTTTGTTT	5	0.31349	Barrera et al., Science 2016
NR1H4	AAACAAAA	TTTTGTTT	5	0.24054	Barrera et al., Science 2016
PBX4	AAACAAAA	TTTTGTTT	5	0.27591	Barrera et al., Science 2016
PITX2	AAACAAAA	TTTTGTTT	5	0.28419	Barrera et al., Science 2016
SNAI2	AAACAAAA	TTTTGTTT	5	0.2458	Barrera et al., Science 2016
SNAI2	AAACAAAA	TTTTGTTT	5	0.26284	Barrera et al., Science 2016
Sox4	AAACAAAA	TTTTGTTT	5	0.415373	Scharer et al., Cancer Res 2009
TBP	AAACAAAA	TTTTGTTT	5	0.343525	Badis et al., Science 2009
TBP	AAATAAAA	TTTTATTT	5	0.462358	Badis et al., Science 2009
VSX2	AAACAAAA	TTTTGTTT	5	0.22113	Barrera et al., Science 2016
WT1	AAACAAAA	TTTTGTTT	5	0.20299	Barrera et al., Science 2016
WT1	AAACAAAA	TTTTGTTT	5	0.2176	Barrera et al., Science 2016
WT1	AAACAAAA	TTTTGTTT	5	0.23732	Barrera et al., Science 2016
WT1	AAACAAAA	TTTTGTTT	5	0.24301	Barrera et al., Science 2016
WT1	AAACAAAA	TTTTGTTT	5	0.24943	Barrera et al., Science 2016
WT1	AAACAAAA	TTTTGTTT	5	0.25608	Barrera et al., Science 2016
WT1	AAACAAAA	TTTTGTTT	5	0.26721	Barrera et al., Science 2016
BCL6	AACAAAAA	TTTTTGTT	6	0.27643	Barrera et al., Science 2016
BCL6	AACAAAAA	TTTTTGTT	6	0.33243	Barrera et al., Science 2016
ESX1	AACAAAAA	TTTTTGTT	6	0.20875	Barrera et al., Science 2016
FOXC1	AACAAAAA	TTTTTGTT	6	0.21681	Barrera et al., Science 2016
FOXC1	AACAAAAA	TTTTTGTT	6	0.28343	Barrera et al., Science 2016
FOXC1	AACAAAAA	TTTTTGTT	6	0.29704	Barrera et al., Science 2016
FOXC1	AACAAAAA	TTTTTGTT	6	0.31704	Barrera et al., Science 2016
FOXC1	AACAAAAA	TTTTTGTT	6	0.31782	Barrera et al., Science 2016
FOXC1	AACAAAAA	TTTTTGTT	6	0.32599	Barrera et al., Science 2016
FOXN2	AACAAAAA	TTTTTGTT	6	0.37067	Nakagawa et al., PNAS 2013
FOXN4	AACAAAAA	TTTTTGTT	6	0.29004	Nakagawa et al., PNAS 2013
FOXR1	AACAAAAA	TTTTTGTT	6	0.2971	Nakagawa et al., PNAS 2013
GFI1	AACAAAAA	TTTTTGTT	6	0.26914	Barrera et al., Science 2016
GFI1	AACAAAAA	TTTTTGTT	6	0.27843	Barrera et al., Science 2016
GFI1	AACAAAAA	TTTTTGTT	6	0.28962	Barrera et al., Science 2016
GFI1B	AACAAAAA	TTTTTGTT	6	0.25668	Barrera et al., Science 2016
GFI1B	AACAAAAA	TTTTTGTT	6	0.29129	Barrera et al., Science 2016
HESX1	AACAAAAA	TTTTTGTT	6	0.26974	Barrera et al., Science 2016
HOXD13	AACAAAAA	TTTTTGTT	6	0.24287	Barrera et al., Science 2016
HOXD13	AACAAAAA	TTTTTGTT	6	0.25876	Barrera et al., Science 2016
HOXD13	AACAAAAA	TTTTTGTT	6	0.28633	Barrera et al., Science 2016
HOXD13	AACAAAAA	TTTTTGTT	6	0.30746	Barrera et al., Science 2016
HOXD13	AACAAAAA	TTTTTGTT	6	0.31142	Barrera et al., Science 2016
HOXD13	AACAAAAA	TTTTTGTT	6	0.32159	Barrera et al., Science 2016
HOXD13	AACAAAAA	TTTTTGTT	6	0.38239	Barrera et al., Science 2016
HOXD13	AATAAAAA	TTTTTATT	6	0.41396	Barrera et al., Science 2016
HOXD13	AATAAAAA	TTTTTATT	6	0.42114	Barrera et al., Science 2016
HOXD13	AATAAAAA	TTTTTATT	6	0.4769	Barrera et al., Science 2016
HOXD13	AATAAAAA	TTTTTATT	6	0.48145	Barrera et al., Science 2016
HOXD13	AATAAAAA	TTTTTATT	6	0.48284	Barrera et al., Science 2016
HOXD13	AATAAAAA	TTTTTATT	6	0.48484	Barrera et al., Science 2016
HOXD13	AATAAAAA	TTTTTATT	6	0.48583	Barrera et al., Science 2016
HOXD13	AATAAAAA	TTTTTATT	6	0.48949	Barrera et al., Science 2016
KLF1	AACAAAAA	TTTTTGTT	6	0.28908	Barrera et al., Science 2016
MSX2	AACAAAAA	TTTTTGTT	6	0.22857	Barrera et al., Science 2016
MSX2	AATAAAAA	TTTTTATT	6	0.40413	Barrera et al., Science 2016
MSX2	AATAAAAA	TTTTTATT	6	0.43708	Barrera et al., Science 2016
NKX2-5	AACAAAAA	TTTTTGTT	6	0.2862	Barrera et al., Science 2016
NKX2-5	AACAAAAA	TTTTTGTT	6	0.32268	Barrera et al., Science 2016
NKX2-5	AACAAAAA	TTTTTGTT	6	0.36394	Barrera et al., Science 2016
NR1H4	AACAAAAA	TTTTTGTT	6	0.38233	Barrera et al., Science 2016
NR2E3	AACAAAAA	TTTTTGTT	6	0.20815	Barrera et al., Science 2016
NR2E3	AACAAAAA	TTTTTGTT	6	0.21444	Barrera et al., Science 2016
NR2E3	AACAAAAA	TTTTTGTT	6	0.21841	Barrera et al., Science 2016
NR2E3	AACAAAAA	TTTTTGTT	6	0.2248	Barrera et al., Science 2016
NR2E3	AACAAAAA	TTTTTGTT	6	0.2374	Barrera et al., Science 2016
OVOL2	AACAAAAA	TTTTTGTT	6	0.22089	Barrera et al., Science 2016
OVOL2	AACAAAAA	TTTTTGTT	6	0.22567	Barrera et al., Science 2016
PBX4	AACAAAAA	TTTTTGTT	6	0.28181	Barrera et al., Science 2016
PITX2	AACAAAAA	TTTTTGTT	6	0.21943	Barrera et al., Science 2016
PITX2	AACAAAAA	TTTTTGTT	6	0.2605	Barrera et al., Science 2016
POU3F4	AACAAAAA	TTTTTGTT	6	0.25175	Barrera et al., Science 2016
POU3F4	AACAAAAA	TTTTTGTT	6	0.28163	Barrera et al., Science 2016
POU3F4	AACAAAAA	TTTTTGTT	6	0.28839	Barrera et al., Science 2016
POU3F4	AACAAAAA	TTTTTGTT	6	0.29211	Barrera et al., Science 2016
POU3F4	AATAAAAA	TTTTTATT	6	0.40652	Barrera et al., Science 2016
POU4F3	AACAAAAA	TTTTTGTT	6	0.25492	Barrera et al., Science 2016
SNAI2	AACAAAAA	TTTTTGTT	6	0.272	Barrera et al., Science 2016
SNAI2	AACAAAAA	TTTTTGTT	6	0.2729	Barrera et al., Science 2016
Sox4	AACAAAAA	TTTTTGTT	6	0.398303	Scharer et al., Cancer Res 2009
TBP	AACAAAAA	TTTTTGTT	6	0.3691	Badis et al., Science 2009
TBP	AATAAAAA	TTTTTATT	6	0.455564	Badis et al., Science 2009
VSX2	AACAAAAA	TTTTTGTT	6	0.28107	Barrera et al., Science 2016
VSX2	AACAAAAA	TTTTTGTT	6	0.29755	Barrera et al., Science 2016
WT1	AACAAAAA	TTTTTGTT	6	0.29079	Barrera et al., Science 2016
WT1	AACAAAAA	TTTTTGTT	6	0.30063	Barrera et al., Science 2016
WT1	AACAAAAA	TTTTTGTT	6	0.30301	Barrera et al., Science 2016
WT1	AACAAAAA	TTTTTGTT	6	0.30848	Barrera et al., Science 2016
WT1	AACAAAAA	TTTTTGTT	6	0.31473	Barrera et al., Science 2016
WT1	AACAAAAA	TTTTTGTT	6	0.31971	Barrera et al., Science 2016
WT1	AACAAAAA	TTTTTGTT	6	0.34453	Barrera et al., Science 2016
ZNF200	AACAAAAA	TTTTTGTT	6	0.20883	Barrera et al., Science 2016
ARX	ACAAAAAT	ATTTTTGT	7	0.21238	Barrera et al., Science 2016
BCL6	ACAAAAAT	ATTTTTGT	7	0.25585	Barrera et al., Science 2016
BCL6	ACAAAAAT	ATTTTTGT	7	0.33124	Barrera et al., Science 2016
CRX	ACAAAAAT	ATTTTTGT	7	0.26735	Barrera et al., Science 2016
FOXC1	ACAAAAAT	ATTTTTGT	7	0.24356	Barrera et al., Science 2016
FOXC1	ACAAAAAT	ATTTTTGT	7	0.24685	Barrera et al., Science 2016
FOXC1	ACAAAAAT	ATTTTTGT	7	0.27718	Barrera et al., Science 2016
FOXC1	ACAAAAAT	ATTTTTGT	7	0.28626	Barrera et al., Science 2016
FOXC1	ACAAAAAT	ATTTTTGT	7	0.29376	Barrera et al., Science 2016
FOXN2	ACAAAAAT	ATTTTTGT	7	0.26521	Nakagawa et al., PNAS 2013
GFI1	ACAAAAAT	ATTTTTGT	7	0.25955	Barrera et al., Science 2016
GFI1	ACAAAAAT	ATTTTTGT	7	0.30796	Barrera et al., Science 2016
GFI1	ACAAAAAT	ATTTTTGT	7	0.30847	Barrera et al., Science 2016
GFI1B	ACAAAAAT	ATTTTTGT	7	0.25197	Barrera et al., Science 2016
GFI1B	ACAAAAAT	ATTTTTGT	7	0.2713	Barrera et al., Science 2016
HESX1	ACAAAAAT	ATTTTTGT	7	0.23918	Barrera et al., Science 2016
HESX1	ACAAAAAT	ATTTTTGT	7	0.25313	Barrera et al., Science 2016
HESX1	ACAAAAAT	ATTTTTGT	7	0.30677	Barrera et al., Science 2016
HOXB7	ACAAAAAT	ATTTTTGT	7	0.21981	Barrera et al., Science 2016
HOXB7	ACAAAAAT	ATTTTTGT	7	0.2494	Barrera et al., Science 2016
HOXB7	ACAAAAAT	ATTTTTGT	7	0.28713	Barrera et al., Science 2016
HOXC4	ACAAAAAT	ATTTTTGT	7	0.21542	Barrera et al., Science 2016
HOXC4	ACAAAAAT	ATTTTTGT	7	0.2433	Barrera et al., Science 2016
HOXD13	ACAAAAAT	ATTTTTGT	7	0.20423	Barrera et al., Science 2016
HOXD13	ACAAAAAT	ATTTTTGT	7	0.25964	Barrera et al., Science 2016
HOXD13	ACAAAAAT	ATTTTTGT	7	0.29652	Barrera et al., Science 2016
HOXD13	ACAAAAAT	ATTTTTGT	7	0.38165	Barrera et al., Science 2016
HOXD13	ATAAAAAT	ATTTTTAT	7	0.44829	Barrera et al., Science 2016
HOXD13	ATAAAAAT	ATTTTTAT	7	0.46004	Barrera et al., Science 2016
HOXD13	ATAAAAAT	ATTTTTAT	7	0.46444	Barrera et al., Science 2016
HOXD13	ATAAAAAT	ATTTTTAT	7	0.47039	Barrera et al., Science 2016
HOXD13	ATAAAAAT	ATTTTTAT	7	0.47524	Barrera et al., Science 2016
HOXD13	ATAAAAAT	ATTTTTAT	7	0.48228	Barrera et al., Science 2016
HOXD13	ATAAAAAT	ATTTTTAT	7	0.48498	Barrera et al., Science 2016
KLF1	ACAAAAAT	ATTTTTGT	7	0.21542	Barrera et al., Science 2016
KLF1	ACAAAAAT	ATTTTTGT	7	0.27442	Barrera et al., Science 2016
MSX2	ACAAAAAT	ATTTTTGT	7	0.21783	Barrera et al., Science 2016
MSX2	ACAAAAAT	ATTTTTGT	7	0.26181	Barrera et al., Science 2016
NKX2-5	ACAAAAAT	ATTTTTGT	7	0.321	Barrera et al., Science 2016
NKX2-5	ACAAAAAT	ATTTTTGT	7	0.33757	Barrera et al., Science 2016
NKX2-5	ACAAAAAT	ATTTTTGT	7	0.34621	Barrera et al., Science 2016
NR1H4	ACAAAAAT	ATTTTTGT	7	0.298	Barrera et al., Science 2016
OVOL2	ACAAAAAT	ATTTTTGT	7	0.2461	Barrera et al., Science 2016
OVOL2	ACAAAAAT	ATTTTTGT	7	0.26993	Barrera et al., Science 2016
PAX6	ACAAAAAT	ATTTTTGT	7	0.28396	Barrera et al., Science 2016
PAX7	ACAAAAAT	ATTTTTGT	7	0.22355	Barrera et al., Science 2016
PBX4	ACAAAAAT	ATTTTTGT	7	0.21974	Barrera et al., Science 2016
PBX4	ACAAAAAT	ATTTTTGT	7	0.22784	Barrera et al., Science 2016
PITX2	ACAAAAAT	ATTTTTGT	7	0.25109	Barrera et al., Science 2016
PITX2	ACAAAAAT	ATTTTTGT	7	0.30536	Barrera et al., Science 2016
POU3F4	ACAAAAAT	ATTTTTGT	7	0.25631	Barrera et al., Science 2016
POU3F4	ACAAAAAT	ATTTTTGT	7	0.288	Barrera et al., Science 2016
POU3F4	ACAAAAAT	ATTTTTGT	7	0.31742	Barrera et al., Science 2016
POU3F4	ACAAAAAT	ATTTTTGT	7	0.31984	Barrera et al., Science 2016
POU3F4	ACAAAAAT	ATTTTTGT	7	0.32155	Barrera et al., Science 2016
POU4F3	ACAAAAAT	ATTTTTGT	7	0.341	Barrera et al., Science 2016
SNAI2	ACAAAAAT	ATTTTTGT	7	0.25027	Barrera et al., Science 2016
SNAI2	ACAAAAAT	ATTTTTGT	7	0.28951	Barrera et al., Science 2016
SNAI2	ACAAAAAT	ATTTTTGT	7	0.30471	Barrera et al., Science 2016
Sox4	ACAAAAAT	ATTTTTGT	7	0.275551	Scharer et al., Cancer Res 2009
TBP	ACAAAAAT	ATTTTTGT	7	0.356339	Badis et al., Science 2009
TBP	ATAAAAAT	ATTTTTAT	7	0.457673	Badis et al., Science 2009
VAX2	ACAAAAAT	ATTTTTGT	7	0.2091	Barrera et al., Science 2016
VSX1	ACAAAAAT	ATTTTTGT	7	0.21527	Barrera et al., Science 2016
VSX1	ACAAAAAT	ATTTTTGT	7	0.21548	Barrera et al., Science 2016
VSX2	ACAAAAAT	ATTTTTGT	7	0.21785	Barrera et al., Science 2016
VSX2	ACAAAAAT	ATTTTTGT	7	0.346	Barrera et al., Science 2016
VSX2	ACAAAAAT	ATTTTTGT	7	0.35602	Barrera et al., Science 2016
WT1	ACAAAAAT	ATTTTTGT	7	0.32816	Barrera et al., Science 2016
WT1	ACAAAAAT	ATTTTTGT	7	0.32925	Barrera et al., Science 2016
WT1	ACAAAAAT	ATTTTTGT	7	0.34338	Barrera et al., Science 2016
WT1	ACAAAAAT	ATTTTTGT	7	0.34488	Barrera et al., Science 2016
WT1	ACAAAAAT	ATTTTTGT	7	0.35011	Barrera et al., Science 2016
WT1	ACAAAAAT	ATTTTTGT	7	0.35961	Barrera et al., Science 2016
WT1	ACAAAAAT	ATTTTTGT	7	0.38311	Barrera et al., Science 2016
ZNF655	ACAAAAAT	ATTTTTGT	7	0.23742	Barrera et al., Science 2016
ZNF655	ACAAAAAT	ATTTTTGT	7	0.26763	Barrera et al., Science 2016
ZNF655	ACAAAAAT	ATTTTTGT	7	0.27872	Barrera et al., Science 2016
2016-10-01	CAAAAATA	TATTTTTG	8	0.26594	Berger et al., Nat Biotech 2006
ARX	CAAAAATA	TATTTTTG	8	0.25729	Barrera et al., Science 2016
BCL6	CAAAAATA	TATTTTTG	8	0.32026	Barrera et al., Science 2016
BCL6	CAAAAATA	TATTTTTG	8	0.37019	Barrera et al., Science 2016
CRX	CAAAAATA	TATTTTTG	8	0.20164	Barrera et al., Science 2016
CRX	CAAAAATA	TATTTTTG	8	0.29226	Barrera et al., Science 2016
EGR2	CAAAAATA	TATTTTTG	8	0.23052	Barrera et al., Science 2016
ESX1	CAAAAATA	TATTTTTG	8	0.22986	Barrera et al., Science 2016
FOXC1	CAAAAATA	TATTTTTG	8	0.23525	Barrera et al., Science 2016
FOXC1	CAAAAATA	TATTTTTG	8	0.27973	Barrera et al., Science 2016
FOXC1	CAAAAATA	TATTTTTG	8	0.28359	Barrera et al., Science 2016
FOXC1	CAAAAATA	TATTTTTG	8	0.28924	Barrera et al., Science 2016
FOXC1	CAAAAATA	TATTTTTG	8	0.32873	Barrera et al., Science 2016
FOXC1	CAAAAATA	TATTTTTG	8	0.33633	Barrera et al., Science 2016
FOXN2	CAAAAATA	TATTTTTG	8	0.24557	Nakagawa et al., PNAS 2013
GFI1	CAAAAATA	TATTTTTG	8	0.29362	Barrera et al., Science 2016
GFI1	CAAAAATA	TATTTTTG	8	0.29759	Barrera et al., Science 2016
GFI1	CAAAAATA	TATTTTTG	8	0.41553	Barrera et al., Science 2016
GFI1B	CAAAAATA	TATTTTTG	8	0.20432	Barrera et al., Science 2016
GFI1B	CAAAAATA	TATTTTTG	8	0.21598	Barrera et al., Science 2016
HESX1	CAAAAATA	TATTTTTG	8	0.203	Barrera et al., Science 2016
HESX1	CAAAAATA	TATTTTTG	8	0.28632	Barrera et al., Science 2016
HESX1	CAAAAATA	TATTTTTG	8	0.32465	Barrera et al., Science 2016
HESX1	CAAAAATA	TATTTTTG	8	0.32908	Barrera et al., Science 2016
HOXB7	CAAAAATA	TATTTTTG	8	0.20713	Barrera et al., Science 2016
HOXB7	CAAAAATA	TATTTTTG	8	0.24159	Barrera et al., Science 2016
HOXB7	CAAAAATA	TATTTTTG	8	0.25231	Barrera et al., Science 2016
HOXC4	CAAAAATA	TATTTTTG	8	0.21635	Barrera et al., Science 2016
HOXC4	CAAAAATA	TATTTTTG	8	0.23144	Barrera et al., Science 2016
HOXD13	CAAAAATA	TATTTTTG	8	0.24045	Barrera et al., Science 2016
HOXD13	CAAAAATA	TATTTTTG	8	0.2545	Barrera et al., Science 2016
HOXD13	CAAAAATA	TATTTTTG	8	0.31217	Barrera et al., Science 2016
HOXD13	TAAAAATA	TATTTTTA	8	0.40067	Barrera et al., Science 2016
HOXD13	TAAAAATA	TATTTTTA	8	0.40642	Barrera et al., Science 2016
HOXD13	TAAAAATA	TATTTTTA	8	0.41568	Barrera et al., Science 2016
HOXD13	TAAAAATA	TATTTTTA	8	0.42302	Barrera et al., Science 2016
HOXD13	TAAAAATA	TATTTTTA	8	0.42595	Barrera et al., Science 2016
HOXD13	TAAAAATA	TATTTTTA	8	0.42829	Barrera et al., Science 2016
HOXD13	TAAAAATA	TATTTTTA	8	0.42971	Barrera et al., Science 2016
ISX	CAAAAATA	TATTTTTG	8	0.20494	Barrera et al., Science 2016
KLF1	CAAAAATA	TATTTTTG	8	0.34378	Barrera et al., Science 2016
KLF1	CAAAAATA	TATTTTTG	8	0.38216	Barrera et al., Science 2016
MSX2	CAAAAATA	TATTTTTG	8	0.3125	Barrera et al., Science 2016
NKX2-5	CAAAAATA	TATTTTTG	8	0.21358	Barrera et al., Science 2016
NKX2-5	CAAAAATA	TATTTTTG	8	0.27034	Barrera et al., Science 2016
NKX2-5	CAAAAATA	TATTTTTG	8	0.30503	Barrera et al., Science 2016
NKX2-5	CAAAAATA	TATTTTTG	8	0.30549	Barrera et al., Science 2016
NKX2-5	TAAAAATA	TATTTTTA	8	0.41035	Barrera et al., Science 2016
NR1H4	CAAAAATA	TATTTTTG	8	0.30836	Barrera et al., Science 2016
NR2E3	CAAAAATA	TATTTTTG	8	0.27111	Barrera et al., Science 2016
NR2E3	CAAAAATA	TATTTTTG	8	0.28446	Barrera et al., Science 2016
NR2E3	CAAAAATA	TATTTTTG	8	0.28761	Barrera et al., Science 2016
NR2E3	CAAAAATA	TATTTTTG	8	0.29287	Barrera et al., Science 2016
NR2E3	CAAAAATA	TATTTTTG	8	0.32344	Barrera et al., Science 2016
OVOL2	CAAAAATA	TATTTTTG	8	0.22514	Barrera et al., Science 2016
PAX6	CAAAAATA	TATTTTTG	8	0.26689	Barrera et al., Science 2016
PBX4	CAAAAATA	TATTTTTG	8	0.23055	Barrera et al., Science 2016
PBX4	CAAAAATA	TATTTTTG	8	0.26301	Barrera et al., Science 2016
PHOX2B	CAAAAATA	TATTTTTG	8	0.21028	Barrera et al., Science 2016
PITX2	CAAAAATA	TATTTTTG	8	0.26373	Barrera et al., Science 2016
PITX2	CAAAAATA	TATTTTTG	8	0.26723	Barrera et al., Science 2016
PITX2	CAAAAATA	TATTTTTG	8	0.27797	Barrera et al., Science 2016
POU3F4	CAAAAATA	TATTTTTG	8	0.30091	Barrera et al., Science 2016
POU3F4	CAAAAATA	TATTTTTG	8	0.3028	Barrera et al., Science 2016
POU3F4	CAAAAATA	TATTTTTG	8	0.31362	Barrera et al., Science 2016
POU3F4	CAAAAATA	TATTTTTG	8	0.3204	Barrera et al., Science 2016
POU3F4	CAAAAATA	TATTTTTG	8	0.34799	Barrera et al., Science 2016
POU4F3	CAAAAATA	TATTTTTG	8	0.21054	Barrera et al., Science 2016
POU4F3	CAAAAATA	TATTTTTG	8	0.24353	Barrera et al., Science 2016
SIX6	CAAAAATA	TATTTTTG	8	0.27466	Barrera et al., Science 2016
SIX6	CAAAAATA	TATTTTTG	8	0.28894	Barrera et al., Science 2016
SIX6	CAAAAATA	TATTTTTG	8	0.28969	Barrera et al., Science 2016
SNAI2	CAAAAATA	TATTTTTG	8	0.23479	Barrera et al., Science 2016
SNAI2	CAAAAATA	TATTTTTG	8	0.23485	Barrera et al., Science 2016
SNAI2	CAAAAATA	TATTTTTG	8	0.24967	Barrera et al., Science 2016
Sox4	CAAAAATA	TATTTTTG	8	0.24049	Scharer et al., Cancer Res 2009
TBP	CAAAAATA	TATTTTTG	8	0.329062	Badis et al., Science 2009
TBP	TAAAAATA	TATTTTTA	8	0.435051	Badis et al., Science 2009
VAX2	CAAAAATA	TATTTTTG	8	0.23513	Barrera et al., Science 2016
VSX1	CAAAAATA	TATTTTTG	8	0.20185	Barrera et al., Science 2016
VSX1	CAAAAATA	TATTTTTG	8	0.22015	Barrera et al., Science 2016
VSX1	CAAAAATA	TATTTTTG	8	0.22628	Barrera et al., Science 2016
VSX1	CAAAAATA	TATTTTTG	8	0.2539	Barrera et al., Science 2016
VSX2	CAAAAATA	TATTTTTG	8	0.20867	Barrera et al., Science 2016
VSX2	CAAAAATA	TATTTTTG	8	0.25524	Barrera et al., Science 2016
VSX2	CAAAAATA	TATTTTTG	8	0.31972	Barrera et al., Science 2016
WT1	CAAAAATA	TATTTTTG	8	0.33698	Barrera et al., Science 2016
WT1	CAAAAATA	TATTTTTG	8	0.34107	Barrera et al., Science 2016
WT1	CAAAAATA	TATTTTTG	8	0.35098	Barrera et al., Science 2016
WT1	CAAAAATA	TATTTTTG	8	0.35514	Barrera et al., Science 2016
WT1	CAAAAATA	TATTTTTG	8	0.36071	Barrera et al., Science 2016
WT1	CAAAAATA	TATTTTTG	8	0.36444	Barrera et al., Science 2016
WT1	CAAAAATA	TATTTTTG	8	0.36799	Barrera et al., Science 2016
ZNF200	CAAAAATA	TATTTTTG	8	0.2108	Barrera et al., Science 2016
ZNF655	CAAAAATA	TATTTTTG	8	0.21802	Barrera et al., Science 2016
	CAAAAATA	TATTTTTG	8	0.255766	Del Bianco et al., PLoS ONE 2010
