# Supplementary material for: Epigenetic profiling of growth plate chondrocytes sheds insight into regulatory genetic variation influencing height
Source: eLife. 2017 Dec 5;6:e29329. doi: 10.7554/eLife.29329 (PMC5716665; doi:10.7554/eLife.29329)
Supplement: Supplementary file 8. — Columns: Motif Logo: Logo of generated de novo motif. Rank: Motifs ranked by calculated p value, p value and log p value: p values for motif enrichment calculated by HOMER. % of Targets/Background: Percent of target and background sequences predicted to contain this motif. STD(Bg STD): Standard deviation of motif occurrence (bp) away from the center of the 200 bp sequence for target and background sets, respectively. Similar Motif: Similar motif as identified through search of HOMER vertebrate motif library; similarity score shown in parentheses (see Materials and methods). [file elife-29329-supp8.xlsx]

## Sheet: mm10
Motif Logo	Rank	P-value	log P-pvalue	% of Targets	% of Background	STD(Bg STD)	Similar Motif
	1	1e-5763	-1.327e+04	25.16%	3.88%	52.3bp (80.7bp)	ATF3(0.99)
	2	1e-2597	-5.980e+03	62.61%	38.80%	56.2bp (87.4bp)	ERG(0.67)
	3	1e-2459	-5.663e+03	53.53%	30.89%	55.8bp (85.8bp)	TFAP2a(0.62)
	4	1e-2422	-5.578e+03	59.25%	36.35%	55.4bp (87.3bp)	POL009.1_DCE_S_II/Jaspar(0.661)
	5	1e-2338	-5.384e+03	28.51%	11.45%	54.7bp (88.9bp)	Pbx1(0.57)
	6	1e-2089	-4.812e+03	61.03%	39.65%	55.4bp (91.8bp)	ETS1(0.73)
	7	1e-1966	-4.529e+03	33.15%	15.98%	54.9bp (88.2bp)	MyoD(bHLH)/Myotube-MyoD-ChIP-Seq(GSE21614)/Homer(0.818)
	8	1e-1779	-4.097e+03	4.85%	0.24%	46.3bp (82.8bp)	CTCF(Zf)/CD4+-CTCF-ChIP-Seq(Barski_et_al.)/Homer(0.918)
	9	1e-1741	-4.010e+03	9.34%	1.72%	53.9bp (76.1bp)	KLF5 (0.95)
	10	1e-1183	-2.725e+03	48.92%	33.19%	56.5bp (91.3bp)	SPIB/MA0081.1/Jaspar(0.774)
	11	1e-995	-2.291e+03	35.08%	21.99%	55.1bp (85.2bp)	E2F6/MA0471.1/Jaspar(0.805)
	12	1e-786	-1.812e+03	4.38%	0.82%	53.6bp (82.3bp)	Msx2(0.68)
	13	1e-725	-1.670e+03	2.34%	0.18%	58.8bp (84.5bp)	PB0182.1_Srf_2/Jaspar(0.903)
	14	1e-683	-1.573e+03	3.56%	0.62%	56.2bp (70.2bp)	NRF1(NRF)/MCF7-NRF1-ChIP-Seq(Unpublished)/Homer(0.989)
	15	1e-550	-1.268e+03	15.72%	8.78%	56.9bp (77.5bp)	CHR(?)/Hela-CellCycle-Expression/Homer(0.800)
	16	1e-491	-1.132e+03	3.06%	0.65%	53.4bp (80.0bp)	Atf2(bZIP)/3T3L1-Atf2-ChIP-Seq(GSE56872)/Homer(0.979)
	17	1e-350	-8.069e+02	0.78%	0.02%	56.0bp (61.3bp)	GFY(?)/Promoter/Homer(0.984)
	18	1e-329	-7.578e+02	3.92%	1.41%	54.9bp (80.0bp)	ETS(ETS)/Promoter/Homer(0.974)
	19	1e-234	-5.402e+02	0.45%	0.00%	40.8bp (69.9bp)	CRX(Homeobox)/Retina-Crx-ChIP-Seq(GSE20012)/Homer(0.588)
	20	1e-202	-4.660e+02	1.67%	0.46%	55.4bp (77.6bp)	Rfx1/MA0509.1/Jaspar(0.915)
	21	1e-70	-1.622e+02	0.13%	0.00%	44.0bp (7.7bp)	Esrrb(NR)/mES-Esrrb-ChIP-Seq(GSE11431)/Homer(0.666)
	22	1e-70	-1.622e+02	0.13%	0.00%	41.9bp (35.0bp)	PB0133.1_Hic1_2/Jaspar(0.687)
	23	1e-66	-1.527e+02	0.13%	0.00%	43.3bp (49.0bp)	PRDM14(Zf)/H1-PRDM14-ChIP-Seq(GSE22767)/Homer(0.706)
	24	1e-50	-1.171e+02	0.31%	0.07%	53.8bp (96.9bp)	GFX(?)/Promoter/Homer(0.852)
	25	1e-30	-7.057e+01	0.12%	0.01%	54.4bp (64.6bp)	ZBTB7C/MA0695.1/Jaspar(0.679)

## Sheet: hg19
Motif Logo	Rank	P-value	log P-pvalue	% of Targets	% of Background	STD(Bg STD)	Similar Motif
	1	1e-1927	-4.438e+03	65.91%	43.93%	56.1bp (86.0bp)	ZNF416(Zf)/HEK293-ZNF416.GFP-ChIP-Seq(GSE58341)/Homer(0.801)
	2	1e-1787	-4.116e+03	74.13%	53.50%	56.4bp (84.2bp)	POL008.1_DCE_S_I/Jaspar(0.682)
	3	1e-1599	-3.682e+03	45.44%	26.55%	55.9bp (96.7bp)	POL008.1_DCE_S_I/Jaspar(0.716)
	4	1e-1489	-3.429e+03	61.52%	42.17%	54.9bp (83.1bp)	ERG(0.60)
	5	1e-1356	-3.123e+03	10.45%	2.48%	53.2bp (78.4bp)	Atf3(bZIP)/GBM-ATF3-ChIP-Seq(GSE33912)/Homer(0.987)
	6	1e-1286	-2.963e+03	55.04%	37.18%	55.9bp (84.1bp)	POL013.1_MED-1/Jaspar(0.700)
	7	1e-1215	-2.800e+03	9.99%	2.51%	54.4bp (71.4bp)	NHLH1/MA0048.2/Jaspar(0.648)
	8	1e-1185	-2.729e+03	35.10%	20.07%	54.5bp (84.3bp)	POL009.1_DCE_S_II/Jaspar(0.646)
	9	1e-1147	-2.643e+03	66.98%	50.12%	54.7bp (95.0bp)	PRDM1/MA0508.1/Jaspar(0.650)
	10	1e-973	-2.241e+03	44.82%	29.85%	55.5bp (81.2bp)	KLF5(0.75)
	11	1e-809	-1.863e+03	24.64%	13.78%	56.4bp (86.0bp)	IRF4(IRF)/GM12878-IRF4-ChIP-Seq(GSE32465)/Homer(0.683)
	12	1e-788	-1.816e+03	3.52%	0.40%	49.3bp (81.5bp)	CTCF(Zf)/CD4+-CTCF-ChIP-Seq(Barski_et_al.)/Homer(0.913)
	13	1e-766	-1.765e+03	24.52%	13.93%	55.6bp (79.8bp)	CHR(?)/Hela-CellCycle-Expression/Homer(0.751)
	14	1e-552	-1.273e+03	5.91%	1.82%	55.6bp (100.2bp)	PB0182.1_Srf_2/Jaspar(0.804)
	15	1e-359	-8.283e+02	3.08%	0.78%	54.0bp (80.5bp)	Msx2(0.69)
	16	1e-349	-8.045e+02	1.97%	0.32%	54.2bp (69.8bp)	NRF1(NRF)/MCF7-NRF1-ChIP-Seq(Unpublished)/Homer(0.991)
	17	1e-294	-6.786e+02	0.79%	0.02%	59.3bp (62.7bp)	SREBF2(var.2)/MA0828.1/Jaspar(0.593)
	18	1e-289	-6.662e+02	0.72%	0.01%	54.7bp (59.0bp)	HOXD13(Homeobox)/Chicken-Hoxd13-ChIP-Seq(GSE38910)/Homer(0.640)
	19	1e-272	-6.282e+02	1.11%	0.11%	56.6bp (85.3bp)	YY1(Zf)/Promoter/Homer(0.942)
	20	1e-266	-6.131e+02	2.01%	0.45%	54.9bp (71.5bp)	PB0130.1_Gm397_2/Jaspar(0.684)
	21	1e-258	-5.941e+02	12.29%	7.62%	56.1bp (68.9bp)	PH0086.1_Irx5/Jaspar(0.734)
	22	1e-243	-5.600e+02	0.75%	0.04%	55.6bp (82.8bp)	PH0048.1_Hoxa13/Jaspar(0.582)
	23	1e-219	-5.056e+02	0.67%	0.03%	54.8bp (66.7bp)	GFY(?)/Promoter/Homer(0.992)
	24	1e-188	-4.341e+02	0.61%	0.03%	54.8bp (87.1bp)	PB0091.1_Zbtb3_1/Jaspar(0.765)
	25	1e-185	-4.276e+02	10.00%	6.37%	54.2bp (63.9bp)	PB0095.1_Zfp161_1/Jaspar(0.721)
	26	1e-183	-4.232e+02	0.51%	0.02%	56.3bp (71.9bp)	NR2F1/MA0017.2/Jaspar(0.721)
	27	1e-180	-4.160e+02	0.40%	0.00%	56.3bp (44.7bp)	Dlx1/MA0879.1/Jaspar(0.670)
	28	1e-165	-3.807e+02	6.75%	3.96%	57.6bp (76.4bp)	PB0028.1_Hbp1_1/Jaspar(0.801)
	29	1e-149	-3.435e+02	15.74%	11.61%	56.1bp (70.3bp)	PB0113.1_E2F3_2/Jaspar(0.655)
