# Supplementary material for: Epigenetic profiling of growth plate chondrocytes sheds insight into regulatory genetic variation influencing height
Source: eLife. 2017 Dec 5;6:e29329. doi: 10.7554/eLife.29329 (PMC5716665; doi:10.7554/eLife.29329)
Supplement: Supplementary file 9: — Height GWAS variants within ATAC-seq peaks (lifted to human hg19) which intersected motifs were counted as the foreground set. All height GWAS variants (regardless of whether they intersect ATAC-seq peaks) which intersected motifs were counted as the background set (a super-set of the foreground windows). For a given transcription factor (e.g. PBX1) all hits for the corresponding motif within the foreground and background windows were counted (‘Foreground Motif Hits’ and ‘Background Motif Hits’, respectively), along with the total number of all motif hits in the foreground set (‘All Foreground Motif Hits’) and the number of additional motif hits in the background set (‘Remainder Background Motif Hits’, calculated as the total number of all motif hits in the background windows minus the number of motif hits for the given transcription factor in the background windows). Hypergeometric test p values (‘pval’) and Benjamini-Hochberg FDR corrected p values (‘adjusted_pval’) are reported. [file elife-29329-supp9.xlsx]

## Sheet: ATAC_SNP_occurrence_motifs_hype
transcription factor	foreground_hits	background_hits	background_misses	total_foreground_motifs	pval	adjusted_pval
NFIL3/MA0025.1/Jaspar	10576	1013197	882040500	12898341	1.10977e-297	4.28371e-295
FOXF2/MA0030.1/Jaspar	17578	1385357	881668340	12898341	6.12911e-83	2.36584e-80
FOXD1/MA0031.1/Jaspar	10917	1009002	882044695	12898341	1.44797e-242	5.58918e-240
IRF2/MA0051.1/Jaspar	3776	333488	882720209	12898341	4.5267e-61	1.74731e-58
MZF1/MA0056.1/Jaspar	16403	926334	882127363	12898341	1	1
MZF1(var.2)/MA0057.1/Jaspar	24441	1655157	881398540	12898341	0.95721	1
MAX::MYC/MA0059.1/Jaspar	17691	1195160	881858537	12898341	0.962909	1
PPARG/MA0066.1/Jaspar	18016	1272934	881780763	12898341	9.18059e-06	0.00354371
Pax6/MA0069.1/Jaspar	31550	2154079	880899618	12898341	0.689643	1
PBX1/MA0070.1/Jaspar	15897	1291326	881762371	12898341	4.94161e-111	1.90746e-108
RORA/MA0071.1/Jaspar	10016	760646	882293051	12898341	1.0379e-26	4.00629e-24
RORA(var.2)/MA0072.1/Jaspar	9312	773699	882279998	12898341	1.79589e-84	6.93212e-82
RREB1/MA0073.1/Jaspar	4418	291863	882761834	12898341	0.991491	1
RXRA::VDR/MA0074.1/Jaspar	2176	158428	882895269	12898341	0.00182553	0.704653
SOX9/MA0077.1/Jaspar	40557	2774785	880278912	12898341	0.555219	1
SPIB/MA0081.1/Jaspar	24775	2137369	880916328	12898341	1.05439e-318	4.06993e-316
SRY/MA0084.1/Jaspar	26051	2145168	880908529	12898341	3.55904e-211	1.37379e-208
TAL1::TCF3/MA0091.1/Jaspar	22701	1518856	881534841	12898341	0.999752	1
REL/MA0101.1/Jaspar	24628	1808876	881244821	12898341	1.16958e-29	4.51457e-27
RELA/MA0107.1/Jaspar	5603	334730	882718967	12898341	1	1
NR1H2::RXRA/MA0115.1/Jaspar	1512	116849	882936848	12898341	6.96105e-07	0.000268696
NFIC::TLX1/MA0119.1/Jaspar	5281	293200	882760497	12898341	1	1
ZNF354C/MA0130.1/Jaspar	11116	599843	882453854	12898341	1	1
CTCF/MA0139.1/Jaspar	22272	1520592	881533105	12898341	0.662745	1
EWSR1-FLI1/MA0149.1/Jaspar	10098	632642	882421055	12898341	1	1
REST/MA0138.2/Jaspar	18560	1267160	881786537	12898341	0.649562	1
NFATC2/MA0152.1/Jaspar	23504	1717754	881335943	12898341	9.68865e-25	3.73982e-22
INSM1/MA0155.1/Jaspar	12111	755864	882297833	12898341	1	1
HOXA5/MA0158.1/Jaspar	12945	1145664	881908033	12898341	9.17567e-208	3.54181e-205
RARA::RXRA/MA0159.1/Jaspar	23686	1572767	881480930	12898341	0.999999	1
NR4A2/MA0160.1/Jaspar	12032	895815	882157882	12898341	2.81757e-21	1.08758e-18
NFIC/MA0161.1/Jaspar	46400	3167900	879885797	12898341	0.726871	1
PLAG1/MA0163.1/Jaspar	8370	376313	882677384	12898341	1	1
CREB1/MA0018.2/Jaspar	12602	694991	882358706	12898341	1	1
FOS::JUN/MA0099.2/Jaspar	17860	1169268	881884429	12898341	1	1
ARNT::HIF1A/MA0259.1/Jaspar	30419	1869331	881184366	12898341	1	1
SOX10/MA0442.1/Jaspar	19762	1305111	881748586	12898341	1	1
BATF::JUN/MA0462.1/Jaspar	36312	2491543	880562154	12898341	0.335861	1
CDX2/MA0465.1/Jaspar	32252	2328105	880725592	12898341	2.00277e-22	7.7307e-20
DUX4/MA0468.1/Jaspar	36085	2482788	880570909	12898341	0.170999	1
E2F4/MA0470.1/Jaspar	35960	2371269	880682428	12898341	1	1
E2F6/MA0471.1/Jaspar	35982	2416741	880636956	12898341	0.99987	1
FOS/MA0476.1/Jaspar	37120	2534320	880519377	12898341	0.705462	1
FOSL1/MA0477.1/Jaspar	36021	2454609	880599088	12898341	0.814956	1
FOSL2/MA0478.1/Jaspar	36378	2459728	880593969	12898341	0.991649	1
FOXH1/MA0479.1/Jaspar	33906	2428299	880625398	12898341	1.72959e-17	6.6762e-15
FOXP1/MA0481.1/Jaspar	29696	2027456	881026241	12898341	0.68573	1
HNF4G/MA0484.1/Jaspar	29696	2027456	881026241	12898341	0.68573	1
JUN/MA0488.1/Jaspar	33374	2278506	880775191	12898341	0.697559	1
JUN(var.2)/MA0489.1/Jaspar	31552	2154172	880899525	12898341	0.690925	1
JUNB/MA0490.1/Jaspar	35773	2433214	880620483	12898341	0.89339	1
JUND/MA0491.1/Jaspar	36291	2461994	880591703	12898341	0.960413	1
JUND(var.2)/MA0492.1/Jaspar	29696	2027456	881026241	12898341	0.68573	1
MAFF/MA0495.1/Jaspar	24128	1647308	881406389	12898341	0.668868	1
MAFK/MA0496.1/Jaspar	29696	2027456	881026241	12898341	0.68573	1
MEF2C/MA0497.1/Jaspar	29696	2027456	881026241	12898341	0.68573	1
MAF::NFE2/MA0501.1/Jaspar	29696	2027456	881026241	12898341	0.68573	1
NFYB/MA0502.1/Jaspar	29696	2027456	881026241	12898341	0.68573	1
NR2C2/MA0504.1/Jaspar	29579	2021324	881032373	12898341	0.626887	1
NRF1/MA0506.1/Jaspar	35817	2333689	880720008	12898341	1	1
POU2F2/MA0507.1/Jaspar	33362	2279403	880774294	12898341	0.647521	1
PRDM1/MA0508.1/Jaspar	29696	2027456	881026241	12898341	0.68573	1
SMAD2::SMAD3::SMAD4/MA0513.1/Jaspar	33408	2280888	880772809	12898341	0.695936	1
SP2/MA0516.1/Jaspar	29696	2027456	881026241	12898341	0.68573	1
STAT1::STAT2/MA0517.1/Jaspar	29696	2027456	881026241	12898341	0.68573	1
TCF7L2/MA0523.1/Jaspar	31552	2154172	880899525	12898341	0.690925	1
USF2/MA0526.1/Jaspar	36791	2491224	880562473	12898341	0.983426	1
ZBTB33/MA0527.1/Jaspar	29696	2027456	881026241	12898341	0.68573	1
ZNF263/MA0528.1/Jaspar	18560	1267160	881786537	12898341	0.649562	1
CEBPA/MA0102.3/Jaspar	35457	2444114	880609583	12898341	0.0976095	1
EGR1/MA0162.2/Jaspar	31537	2152834	880900863	12898341	0.700016	1
ELK4/MA0076.2/Jaspar	36863	2505191	880548506	12898341	0.923684	1
ESR2/MA0258.2/Jaspar	29696	2027456	881026241	12898341	0.68573	1
FOXA1/MA0148.3/Jaspar	29696	2027456	881026241	12898341	0.68573	1
GATA2/MA0036.2/Jaspar	31552	2154172	880899525	12898341	0.690925	1
GATA3/MA0037.2/Jaspar	17247	1437423	881616274	12898341	9.42904e-160	3.63961e-157
IRF1/MA0050.2/Jaspar	18560	1267160	881786537	12898341	0.649562	1
NFYA/MA0060.2/Jaspar	24128	1647308	881406389	12898341	0.668868	1
PAX5/MA0014.2/Jaspar	22272	1520592	881533105	12898341	0.662745	1
SP1/MA0079.3/Jaspar	35102	2406706	880646991	12898341	0.391996	1
STAT1/MA0137.3/Jaspar	36663	2510080	880543617	12898341	0.50027	1
STAT3/MA0144.2/Jaspar	36568	2521695	880532002	12898341	0.0819427	1
GATA1::TAL1/MA0140.2/Jaspar	24128	1647308	881406389	12898341	0.668868	1
USF1/MA0093.2/Jaspar	37043	2527776	880525921	12898341	0.738377	1
YY1/MA0095.2/Jaspar	35264	2407604	880646093	12898341	0.700778	1
ZEB1/MA0103.2/Jaspar	29727	1965663	881088034	12898341	1	1
FOXP2/MA0593.1/Jaspar	30030	2240891	880812806	12898341	6.11886e-53	2.36188e-50
SREBF1/MA0595.1/Jaspar	17485	998577	882055120	12898341	1	1
SREBF2/MA0596.1/Jaspar	17617	1056033	881997664	12898341	1	1
THAP1/MA0597.1/Jaspar	40832	2787752	880265945	12898341	0.714402	1
KLF5/MA0599.1/Jaspar	35141	2457030	880596667	12898341	3.28355e-05	0.0126745
DMRT3/MA0610.1/Jaspar	37120	2534320	880519377	12898341	0.705462	1
EMX1/MA0612.1/Jaspar	38976	2661036	880392661	12898341	0.710001	1
FOXG1/MA0613.1/Jaspar	42688	2914468	880139229	12898341	0.718676	1
LBX1/MA0618.1/Jaspar	36236	2602415	880451282	12898341	1.02734e-20	3.96555e-18
NFATC3/MA0625.1/Jaspar	38976	2661036	880392661	12898341	0.710001	1
POU6F1/MA0628.1/Jaspar	38976	2661036	880392661	12898341	0.710001	1
SHOX/MA0630.1/Jaspar	42688	2914468	880139229	12898341	0.718676	1
ALX3/MA0634.1/Jaspar	38976	2661036	880392661	12898341	0.710001	1
BARHL2/MA0635.1/Jaspar	38976	2661036	880392661	12898341	0.710001	1
BHLHE41/MA0636.1/Jaspar	38976	2661036	880392661	12898341	0.710001	1
CENPB/MA0637.1/Jaspar	29696	2027456	881026241	12898341	0.68573	1
CREB3/MA0638.1/Jaspar	31552	2154172	880899525	12898341	0.690925	1
DBP/MA0639.1/Jaspar	35264	2407604	880646093	12898341	0.700778	1
EBF1/MA0154.3/Jaspar	31552	2154172	880899525	12898341	0.690925	1
EHF/MA0598.2/Jaspar	35264	2407604	880646093	12898341	0.700778	1
ELF3/MA0640.1/Jaspar	33406	2280728	880772969	12898341	0.696593	1
ELF4/MA0641.1/Jaspar	35264	2407604	880646093	12898341	0.700778	1
ELF5/MA0136.2/Jaspar	37120	2534320	880519377	12898341	0.705462	1
EN1/MA0027.2/Jaspar	42688	2914468	880139229	12898341	0.718676	1
EN2/MA0642.1/Jaspar	38976	2661036	880392661	12898341	0.710001	1
ESX1/MA0644.1/Jaspar	38976	2661036	880392661	12898341	0.710001	1
ETV6/MA0645.1/Jaspar	38976	2661036	880392661	12898341	0.710001	1
FLI1/MA0475.2/Jaspar	38976	2661036	880392661	12898341	0.710001	1
FOXI1/MA0042.2/Jaspar	44271	3000204	880053493	12898341	0.984666	1
FOXL1/MA0033.2/Jaspar	42649	2929797	880123900	12898341	0.240369	1
FOXO3/MA0157.2/Jaspar	32997	2309705	880743992	12898341	2.31448e-05	0.00893389
GCM1/MA0646.1/Jaspar	37120	2534320	880519377	12898341	0.705462	1
GRHL1/MA0647.1/Jaspar	35264	2407604	880646093	12898341	0.700778	1
GSC/MA0648.1/Jaspar	38976	2661036	880392661	12898341	0.710001	1
HEY2/MA0649.1/Jaspar	38976	2661036	880392661	12898341	0.710001	1
HINFP/MA0131.2/Jaspar	35264	2407604	880646093	12898341	0.700778	1
HLF/MA0043.2/Jaspar	35264	2407604	880646093	12898341	0.700778	1
HNF1A/MA0046.2/Jaspar	29696	2027456	881026241	12898341	0.68573	1
HNF1B/MA0153.2/Jaspar	33408	2280888	880772809	12898341	0.695936	1
HOXA13/MA0650.1/Jaspar	38962	2660382	880393315	12898341	0.702191	1
HOXC11/MA0651.1/Jaspar	37120	2534320	880519377	12898341	0.705462	1
HSF1/MA0486.2/Jaspar	33408	2280888	880772809	12898341	0.695936	1
IRF8/MA0652.1/Jaspar	31231	2144474	880909223	12898341	0.300662	1
IRF9/MA0653.1/Jaspar	29675	2026969	881026728	12898341	0.656348	1
ISX/MA0654.1/Jaspar	41200	2872407	880181290	12898341	9.52466e-05	0.0367652
JDP2/MA0655.1/Jaspar	40832	2787726	880265971	12898341	0.715048	1
JDP2(var.2)/MA0656.1/Jaspar	35264	2407604	880646093	12898341	0.700778	1
KLF13/MA0657.1/Jaspar	24128	1647308	881406389	12898341	0.668868	1
LHX6/MA0658.1/Jaspar	38970	2660367	880393330	12898341	0.71659	1
MAFG/MA0659.1/Jaspar	18560	1267160	881786537	12898341	0.649562	1
MEF2B/MA0660.1/Jaspar	34476	2395247	880658450	12898341	0.00293733	1
MEOX1/MA0661.1/Jaspar	38976	2661036	880392661	12898341	0.710001	1
MIXL1/MA0662.1/Jaspar	38976	2661036	880392661	12898341	0.710001	1
MLX/MA0663.1/Jaspar	38378	2626040	880427657	12898341	0.543797	1
MLXIPL/MA0664.1/Jaspar	38593	2629489	880424208	12898341	0.830628	1
MSC/MA0665.1/Jaspar	24287	1449297	881604400	12898341	1	1
MSX1/MA0666.1/Jaspar	42688	2914468	880139229	12898341	0.718676	1
MYF6/MA0667.1/Jaspar	37859	2561202	880492495	12898341	0.990346	1
NEUROD2/MA0668.1/Jaspar	38620	2613061	880440636	12898341	0.990214	1
NEUROG2/MA0669.1/Jaspar	35560	2362097	880691600	12898341	1	1
NFIA/MA0670.1/Jaspar	38976	2661036	880392661	12898341	0.710001	1
NFIX/MA0671.1/Jaspar	40832	2787752	880265945	12898341	0.714402	1
NHLH1/MA0048.2/Jaspar	38976	2661005	880392692	12898341	0.710794	1
NKX2-3/MA0672.1/Jaspar	38976	2661036	880392661	12898341	0.710001	1
NKX2-8/MA0673.1/Jaspar	40832	2787752	880265945	12898341	0.714402	1
NKX6-1/MA0674.1/Jaspar	42672	2913785	880139912	12898341	0.708684	1
NKX6-2/MA0675.1/Jaspar	42688	2914468	880139229	12898341	0.718676	1
OLIG2/MA0678.1/Jaspar	38976	2661036	880392661	12898341	0.710001	1
ONECUT1/MA0679.1/Jaspar	31552	2154172	880899525	12898341	0.690925	1
PAX4/MA0068.2/Jaspar	42688	2914468	880139229	12898341	0.718676	1
PAX7/MA0680.1/Jaspar	38976	2661036	880392661	12898341	0.710001	1
POU4F2/MA0683.1/Jaspar	27840	1900740	881152957	12898341	0.680336	1
RUNX3/MA0684.1/Jaspar	38976	2661036	880392661	12898341	0.710001	1
SP4/MA0685.1/Jaspar	25984	1774024	881279673	12898341	0.674722	1
SPDEF/MA0686.1/Jaspar	37120	2534320	880519377	12898341	0.705462	1
SPI1/MA0080.4/Jaspar	31552	2154172	880899525	12898341	0.690925	1
SPIC/MA0687.1/Jaspar	31549	2154081	880899616	12898341	0.687577	1
SRF/MA0083.3/Jaspar	27840	1900740	881152957	12898341	0.680336	1
T/MA0009.2/Jaspar	27840	1900740	881152957	12898341	0.680336	1
TBX2/MA0688.1/Jaspar	37120	2534320	880519377	12898341	0.705462	1
TBX20/MA0689.1/Jaspar	37120	2534320	880519377	12898341	0.705462	1
TBX21/MA0690.1/Jaspar	38976	2661036	880392661	12898341	0.710001	1
TEAD1/MA0090.2/Jaspar	38976	2661036	880392661	12898341	0.710001	1
TFAP4/MA0691.1/Jaspar	38976	2661036	880392661	12898341	0.710001	1
TFCP2/MA0145.3/Jaspar	38976	2661036	880392661	12898341	0.710001	1
TFEB/MA0692.1/Jaspar	38976	2661036	880392661	12898341	0.710001	1
ZBTB7B/MA0694.1/Jaspar	35264	2407604	880646093	12898341	0.700778	1
ZBTB7C/MA0695.1/Jaspar	35264	2407604	880646093	12898341	0.700778	1
ZIC1/MA0696.1/Jaspar	31552	2154172	880899525	12898341	0.690925	1
ZIC3/MA0697.1/Jaspar	29654	2025690	881028007	12898341	0.651384	1
ZBTB18/MA0698.1/Jaspar	33408	2280888	880772809	12898341	0.695936	1
LBX2/MA0699.1/Jaspar	38976	2661036	880392661	12898341	0.710001	1
LHX2/MA0700.1/Jaspar	38976	2661036	880392661	12898341	0.710001	1
LHX9/MA0701.1/Jaspar	42688	2914468	880139229	12898341	0.718676	1
LMX1A/MA0702.1/Jaspar	42688	2914468	880139229	12898341	0.718676	1
LMX1B/MA0703.1/Jaspar	42688	2914468	880139229	12898341	0.718676	1
MEOX2/MA0706.1/Jaspar	38976	2661036	880392661	12898341	0.710001	1
MNX1/MA0707.1/Jaspar	38976	2661036	880392661	12898341	0.710001	1
MSX2/MA0708.1/Jaspar	42688	2914468	880139229	12898341	0.718676	1
NKX3-2/MA0122.2/Jaspar	40832	2787752	880265945	12898341	0.714402	1
NOTO/MA0710.1/Jaspar	38976	2661036	880392661	12898341	0.710001	1
OTX1/MA0711.1/Jaspar	42688	2914468	880139229	12898341	0.718676	1
OTX2/MA0712.1/Jaspar	42688	2914468	880139229	12898341	0.718676	1
PDX1/MA0132.2/Jaspar	39758	2810971	880242726	12898341	3.84457e-11	1.48401e-08
PHOX2A/MA0713.1/Jaspar	37120	2534320	880519377	12898341	0.705462	1
PITX3/MA0714.1/Jaspar	40832	2787752	880265945	12898341	0.714402	1
PROP1/MA0715.1/Jaspar	36966	2532598	880521099	12898341	0.44621	1
PRRX1/MA0716.1/Jaspar	42688	2914468	880139229	12898341	0.718676	1
RAX2/MA0717.1/Jaspar	42688	2914468	880139229	12898341	0.718676	1
RAX/MA0718.1/Jaspar	38976	2661036	880392661	12898341	0.710001	1
RHOXF1/MA0719.1/Jaspar	40954	2837621	880216076	12898341	0.00716896	1
UNCX/MA0721.1/Jaspar	42688	2914468	880139229	12898341	0.718676	1
VAX1/MA0722.1/Jaspar	42688	2914468	880139229	12898341	0.718676	1
VAX2/MA0723.1/Jaspar	42688	2914468	880139229	12898341	0.718676	1
VENTX/MA0724.1/Jaspar	40832	2787752	880265945	12898341	0.714402	1
VSX1/MA0725.1/Jaspar	42688	2914468	880139229	12898341	0.718676	1
VSX2/MA0726.1/Jaspar	42688	2914468	880139229	12898341	0.718676	1
ESR1/MA0112.3/Jaspar	25717	1742796	881310901	12898341	0.950509	1
ESRRB/MA0141.3/Jaspar	37120	2534320	880519377	12898341	0.705462	1
NR2F1/MA0017.2/Jaspar	33408	2280888	880772809	12898341	0.695936	1
NR3C1/MA0113.3/Jaspar	25984	1774024	881279673	12898341	0.674722	1
NR3C2/MA0727.1/Jaspar	25984	1774024	881279673	12898341	0.674722	1
RARA/MA0729.1/Jaspar	21904	1513570	881540127	12898341	0.0836617	1
RARA(var.2)/MA0730.1/Jaspar	25984	1774024	881279673	12898341	0.674722	1
BCL6B/MA0731.1/Jaspar	8003	559839	882493858	12898341	0.0260826	1
EGR2/MA0472.2/Jaspar	37117	2534201	880519496	12898341	0.703183	1
EGR3/MA0732.1/Jaspar	29696	2027456	881026241	12898341	0.68573	1
EGR4/MA0733.1/Jaspar	27840	1900740	881152957	12898341	0.680336	1
GLI2/MA0734.1/Jaspar	35264	2407604	880646093	12898341	0.700778	1
GLIS1/MA0735.1/Jaspar	27840	1900724	881152973	12898341	0.680842	1
GLIS2/MA0736.1/Jaspar	31552	2154172	880899525	12898341	0.690925	1
GLIS3/MA0737.1/Jaspar	31304	2130729	880922968	12898341	0.850889	1
HIC2/MA0738.1/Jaspar	40832	2787752	880265945	12898341	0.714402	1
KLF14/MA0740.1/Jaspar	31552	2154172	880899525	12898341	0.690925	1
KLF16/MA0741.1/Jaspar	37120	2534320	880519377	12898341	0.705462	1
SCRT1/MA0743.1/Jaspar	29696	2027456	881026241	12898341	0.68573	1
SCRT2/MA0744.1/Jaspar	33405	2280627	880773070	12898341	0.697513	1
SNAI2/MA0745.1/Jaspar	40832	2787752	880265945	12898341	0.714402	1
SP3/MA0746.1/Jaspar	37120	2534320	880519377	12898341	0.705462	1
SP8/MA0747.1/Jaspar	35264	2407603	880646094	12898341	0.700805	1
YY2/MA0748.1/Jaspar	37120	2534320	880519377	12898341	0.705462	1
ZBED1/MA0749.1/Jaspar	33408	2280888	880772809	12898341	0.695936	1
ZBTB7A/MA0750.1/Jaspar	35250	2406745	880646952	12898341	0.698092	1
ZIC4/MA0751.1/Jaspar	29696	2027456	881026241	12898341	0.68573	1
ZNF143/MA0088.2/Jaspar	27836	1900080	881153617	12898341	0.692458	1
ZNF410/MA0752.1/Jaspar	25984	1774024	881279673	12898341	0.674722	1
ZNF740/MA0753.1/Jaspar	38976	2661036	880392661	12898341	0.710001	1
CUX1/MA0754.1/Jaspar	38976	2661036	880392661	12898341	0.710001	1
CUX2/MA0755.1/Jaspar	38976	2661036	880392661	12898341	0.710001	1
ONECUT2/MA0756.1/Jaspar	31552	2154172	880899525	12898341	0.690925	1
ONECUT3/MA0757.1/Jaspar	31552	2154172	880899525	12898341	0.690925	1
E2F3/MA0469.2/Jaspar	24128	1647308	881406389	12898341	0.668868	1
E2F7/MA0758.1/Jaspar	28379	1906186	881147511	12898341	0.999391	1
ELF1/MA0473.2/Jaspar	35140	2401785	880651912	12898341	0.624514	1
ELK3/MA0759.1/Jaspar	38976	2661036	880392661	12898341	0.710001	1
ERF/MA0760.1/Jaspar	37936	2545781	880507916	12898341	0.999956	1
ERG/MA0474.2/Jaspar	38976	2661036	880392661	12898341	0.710001	1
ETS1/MA0098.3/Jaspar	38976	2661036	880392661	12898341	0.710001	1
ETV1/MA0761.1/Jaspar	38976	2661036	880392661	12898341	0.710001	1
ETV2/MA0762.1/Jaspar	36435	2461048	880592649	12898341	0.995235	1
ETV3/MA0763.1/Jaspar	37288	2567223	880486474	12898341	0.13728	1
ETV4/MA0764.1/Jaspar	38976	2661036	880392661	12898341	0.710001	1
ETV5/MA0765.1/Jaspar	38976	2661036	880392661	12898341	0.710001	1
FEV/MA0156.2/Jaspar	38976	2661036	880392661	12898341	0.710001	1
GATA5/MA0766.1/Jaspar	42688	2914468	880139229	12898341	0.718676	1
GCM2/MA0767.1/Jaspar	38976	2661036	880392661	12898341	0.710001	1
LEF1/MA0768.1/Jaspar	29696	2027456	881026241	12898341	0.68573	1
HSF2/MA0770.1/Jaspar	33408	2280888	880772809	12898341	0.695936	1
HSF4/MA0771.1/Jaspar	33408	2280888	880772809	12898341	0.695936	1
IRF7/MA0772.1/Jaspar	31552	2154172	880899525	12898341	0.690925	1
MEF2A/MA0052.3/Jaspar	34140	2385998	880667699	12898341	5.85977e-05	0.0226187
MEF2D/MA0773.1/Jaspar	34983	2405029	880648668	12898341	0.21672	1
MEIS1/MA0498.2/Jaspar	44544	3041184	880012513	12898341	0.72283	1
MEIS2/MA0774.1/Jaspar	42688	2914468	880139229	12898341	0.718676	1
MEIS3/MA0775.1/Jaspar	42688	2914468	880139229	12898341	0.718676	1
MYBL1/MA0776.1/Jaspar	35264	2407604	880646093	12898341	0.700778	1
MYBL2/MA0777.1/Jaspar	29696	2027456	881026241	12898341	0.68573	1
NFKB1/MA0105.4/Jaspar	33408	2280888	880772809	12898341	0.695936	1
NFKB2/MA0778.1/Jaspar	33408	2280888	880772809	12898341	0.695936	1
PAX1/MA0779.1/Jaspar	25984	1774024	881279673	12898341	0.674722	1
PAX3/MA0780.1/Jaspar	38976	2661036	880392661	12898341	0.710001	1
PAX9/MA0781.1/Jaspar	25983	1773835	881279862	12898341	0.678689	1
PKNOX1/MA0782.1/Jaspar	35264	2407604	880646093	12898341	0.700778	1
PKNOX2/MA0783.1/Jaspar	34660	2364592	880689105	12898341	0.746305	1
POU1F1/MA0784.1/Jaspar	31552	2154172	880899525	12898341	0.690925	1
POU2F1/MA0785.1/Jaspar	35264	2407604	880646093	12898341	0.700778	1
POU3F1/MA0786.1/Jaspar	35264	2407604	880646093	12898341	0.700778	1
POU3F2/MA0787.1/Jaspar	35264	2407604	880646093	12898341	0.700778	1
POU3F3/MA0788.1/Jaspar	33408	2280888	880772809	12898341	0.695936	1
POU3F4/MA0789.1/Jaspar	40832	2787752	880265945	12898341	0.714402	1
POU4F1/MA0790.1/Jaspar	31552	2154172	880899525	12898341	0.690925	1
POU4F3/MA0791.1/Jaspar	27840	1900740	881152957	12898341	0.680336	1
POU5F1B/MA0792.1/Jaspar	40832	2787752	880265945	12898341	0.714402	1
POU6F2/MA0793.1/Jaspar	38976	2661036	880392661	12898341	0.710001	1
PROX1/MA0794.1/Jaspar	35264	2407604	880646093	12898341	0.700778	1
RFX2/MA0600.2/Jaspar	27840	1900740	881152957	12898341	0.680336	1
SMAD3/MA0795.1/Jaspar	38976	2661036	880392661	12898341	0.710001	1
TGIF1/MA0796.1/Jaspar	35264	2407604	880646093	12898341	0.700778	1
TGIF2/MA0797.1/Jaspar	35264	2407604	880646093	12898341	0.700778	1
RFX3/MA0798.1/Jaspar	27840	1900740	881152957	12898341	0.680336	1
RFX4/MA0799.1/Jaspar	27840	1900740	881152957	12898341	0.680336	1
RFX5/MA0510.2/Jaspar	27840	1900740	881152957	12898341	0.680336	1
RUNX2/MA0511.2/Jaspar	40832	2787752	880265945	12898341	0.714402	1
EOMES/MA0800.1/Jaspar	33408	2280888	880772809	12898341	0.695936	1
MGA/MA0801.1/Jaspar	42688	2914468	880139229	12898341	0.718676	1
TBR1/MA0802.1/Jaspar	38976	2661036	880392661	12898341	0.710001	1
TBX15/MA0803.1/Jaspar	42688	2914468	880139229	12898341	0.718676	1
TBX19/MA0804.1/Jaspar	20416	1393876	881659821	12898341	0.656323	1
TBX1/MA0805.1/Jaspar	42688	2914468	880139229	12898341	0.718676	1
TBX4/MA0806.1/Jaspar	42688	2914468	880139229	12898341	0.718676	1
TBX5/MA0807.1/Jaspar	42688	2914468	880139229	12898341	0.718676	1
TEAD3/MA0808.1/Jaspar	41509	2835602	880218095	12898341	0.674695	1
TEAD4/MA0809.1/Jaspar	38976	2661036	880392661	12898341	0.710001	1
TFAP2A(var.2)/MA0810.1/Jaspar	35264	2407604	880646093	12898341	0.700778	1
TFAP2A/MA0003.3/Jaspar	37120	2534320	880519377	12898341	0.705462	1
TFAP2B/MA0811.1/Jaspar	35264	2407604	880646093	12898341	0.700778	1
TFAP2B(var.2)/MA0812.1/Jaspar	37120	2534320	880519377	12898341	0.705462	1
TFAP2B(var.3)/MA0813.1/Jaspar	33408	2280888	880772809	12898341	0.695936	1
TFAP2C/MA0524.2/Jaspar	35264	2407604	880646093	12898341	0.700778	1
TFAP2C(var.2)/MA0814.1/Jaspar	37120	2534320	880519377	12898341	0.705462	1
TFAP2C(var.3)/MA0815.1/Jaspar	33408	2280888	880772809	12898341	0.695936	1
BHLHE40/MA0464.2/Jaspar	38976	2661036	880392661	12898341	0.710001	1
BHLHE23/MA0817.1/Jaspar	35264	2407604	880646093	12898341	0.700778	1
BHLHE22/MA0818.1/Jaspar	38966	2660493	880393204	12898341	0.706389	1
CLOCK/MA0819.1/Jaspar	38972	2660625	880393072	12898341	0.713511	1
FIGLA/MA0820.1/Jaspar	38976	2661036	880392661	12898341	0.710001	1
HES5/MA0821.1/Jaspar	33590	2206085	880847612	12898341	1	1
HES7/MA0822.1/Jaspar	35260	2407281	880646416	12898341	0.702128	1
HEY1/MA0823.1/Jaspar	38976	2661036	880392661	12898341	0.710001	1
ID4/MA0824.1/Jaspar	38976	2661036	880392661	12898341	0.710001	1
MAX/MA0058.3/Jaspar	38976	2661036	880392661	12898341	0.710001	1
MNT/MA0825.1/Jaspar	38833	2651722	880401975	12898341	0.698026	1
OLIG1/MA0826.1/Jaspar	38976	2661036	880392661	12898341	0.710001	1
OLIG3/MA0827.1/Jaspar	38976	2661036	880392661	12898341	0.710001	1
SREBF2(var.2)/MA0828.1/Jaspar	38976	2661036	880392661	12898341	0.710001	1
TCF3/MA0522.2/Jaspar	38976	2661036	880392661	12898341	0.710001	1
TCF4/MA0830.1/Jaspar	38976	2661036	880392661	12898341	0.710001	1
TFE3/MA0831.1/Jaspar	38976	2661036	880392661	12898341	0.710001	1
ATF4/MA0833.1/Jaspar	33408	2280837	880772860	12898341	0.697375	1
ATF7/MA0834.1/Jaspar	31552	2154172	880899525	12898341	0.690925	1
BATF3/MA0835.1/Jaspar	30571	2110322	880943375	12898341	0.0729443	1
CEBPB/MA0466.2/Jaspar	38976	2661036	880392661	12898341	0.710001	1
CEBPD/MA0836.1/Jaspar	38976	2661036	880392661	12898341	0.710001	1
CEBPE/MA0837.1/Jaspar	38976	2661036	880392661	12898341	0.710001	1
CEBPG/MA0838.1/Jaspar	38976	2661036	880392661	12898341	0.710001	1
CREB3L1/MA0839.1/Jaspar	31552	2154172	880899525	12898341	0.690925	1
NFE2/MA0841.1/Jaspar	37118	2534205	880519492	12898341	0.704888	1
NRL/MA0842.1/Jaspar	37120	2534320	880519377	12898341	0.705462	1
TEF/MA0843.1/Jaspar	35259	2407176	880646521	12898341	0.703126	1
XBP1/MA0844.1/Jaspar	31552	2154172	880899525	12898341	0.690925	1
FOXB1/MA0845.1/Jaspar	37120	2534320	880519377	12898341	0.705462	1
FOXC1/MA0032.2/Jaspar	37120	2534320	880519377	12898341	0.705462	1
FOXC2/MA0846.1/Jaspar	35264	2407604	880646093	12898341	0.700778	1
FOXD2/MA0847.1/Jaspar	43099	2986942	880066755	12898341	0.00521042	1
FOXO4/MA0848.1/Jaspar	44544	3041184	880012513	12898341	0.72283	1
FOXO6/MA0849.1/Jaspar	37106	2602579	880451118	12898341	1.19841e-06	0.000462587
FOXP3/MA0850.1/Jaspar	34814	2483668	880570029	12898341	3.06505e-15	1.18311e-12
RXRB/MA0855.1/Jaspar	31552	2154159	880899538	12898341	0.691305	1
RXRG/MA0856.1/Jaspar	31552	2154172	880899525	12898341	0.690925	1
TP63/MA0525.2/Jaspar	24128	1647298	881406399	12898341	0.669212	1
TP53/MA0106.3/Jaspar	24128	1647308	881406389	12898341	0.668868	1
TP73/MA0861.1/Jaspar	24128	1647308	881406389	12898341	0.668868	1
GMEB2/MA0862.1/Jaspar	41437	2807946	880245751	12898341	0.982381	1
MTF1/MA0863.1/Jaspar	28286	1950600	881103097	12898341	0.110257	1
E2F1/MA0024.3/Jaspar	35264	2407604	880646093	12898341	0.700778	1
E2F2/MA0864.1/Jaspar	10209	913609	882140088	12898341	2.76479e-179	1.06721e-176
E2F8/MA0865.1/Jaspar	21956	1390140	881663557	12898341	1	1
SOX21/MA0866.1/Jaspar	29696	2027456	881026241	12898341	0.68573	1
SOX4/MA0867.1/Jaspar	17299	1275124	881778573	12898341	1.9062e-23	7.35792e-21
SOX8/MA0868.1/Jaspar	15609	1304276	881749421	12898341	1.12203e-148	4.33102e-146
TFEC/MA0871.1/Jaspar	37291	2476646	880577051	12898341	1	1
TFAP2A(var.3)/MA0872.1/Jaspar	33408	2280888	880772809	12898341	0.695936	1
ELK1/MA0028.2/Jaspar	38976	2661036	880392661	12898341	0.710001	1
HOXD12/MA0873.1/Jaspar	37113	2533328	880520369	12898341	0.718882	1
BARX1/MA0875.1/Jaspar	42688	2914468	880139229	12898341	0.718676	1
BSX/MA0876.1/Jaspar	42688	2914468	880139229	12898341	0.718676	1
CDX1/MA0878.1/Jaspar	40832	2787752	880265945	12898341	0.714402	1
DLX6/MA0882.1/Jaspar	42688	2914468	880139229	12898341	0.718676	1
DUXA/MA0884.1/Jaspar	33408	2280888	880772809	12898341	0.695936	1
EMX2/MA0886.1/Jaspar	38976	2661036	880392661	12898341	0.710001	1
EVX1/MA0887.1/Jaspar	38976	2661036	880392661	12898341	0.710001	1
EVX2/MA0888.1/Jaspar	38976	2661036	880392661	12898341	0.710001	1
GBX1/MA0889.1/Jaspar	38976	2661036	880392661	12898341	0.710001	1
GBX2/MA0890.1/Jaspar	38976	2661036	880392661	12898341	0.710001	1
GSC2/MA0891.1/Jaspar	38976	2661036	880392661	12898341	0.710001	1
GSX1/MA0892.1/Jaspar	38976	2661036	880392661	12898341	0.710001	1
GSX2/MA0893.1/Jaspar	38976	2661036	880392661	12898341	0.710001	1
HESX1/MA0894.1/Jaspar	38976	2661036	880392661	12898341	0.710001	1
HMBOX1/MA0895.1/Jaspar	38976	2661036	880392661	12898341	0.710001	1
HOXA10/MA0899.1/Jaspar	37120	2534320	880519377	12898341	0.705462	1
HOXA2/MA0900.1/Jaspar	38976	2661036	880392661	12898341	0.710001	1
HOXB13/MA0901.1/Jaspar	38976	2661036	880392661	12898341	0.710001	1
HOXB2/MA0902.1/Jaspar	38976	2661036	880392661	12898341	0.710001	1
HOXB3/MA0903.1/Jaspar	38976	2661036	880392661	12898341	0.710001	1
HOXC10/MA0905.1/Jaspar	38976	2661036	880392661	12898341	0.710001	1
HOXC12/MA0906.1/Jaspar	37120	2534320	880519377	12898341	0.705462	1
HOXC13/MA0907.1/Jaspar	37120	2534320	880519377	12898341	0.705462	1
HOXD11/MA0908.1/Jaspar	30251	2368032	880685665	12898341	6.14506e-128	2.37199e-125
HOXD13/MA0909.1/Jaspar	38263	2644514	880409183	12898341	0.030827	1
ISL2/MA0914.1/Jaspar	42688	2914468	880139229	12898341	0.718676	1
