# Supplementary material for: Epigenetic profiling of growth plate chondrocytes sheds insight into regulatory genetic variation influencing height
Source: eLife. 2017 Dec 5;6:e29329. doi: 10.7554/eLife.29329 (PMC5716665; doi:10.7554/eLife.29329)
Supplement: Supplementary file 10. [file elife-29329-supp10.xlsx]

## Sheet: Primers used in this study
Construct	Purpose	Source DNA	Coordinates (hg19)/Cat.#	Forward (5' to 3') or sgRNA seq
pGL 4.23 Forward	Sequencing primer for insert region in pGL4.23	pGL4.23 vector	pGL4.23 vector: 5146-5165	GGCTGTCCCCAGTGCAAGTG
PGL 4.23 Reverse	Sequencing primer for insert region in pGL4.23	pGL4.23 vector	pGL4.23 vector: 1129-1148	CAGGGCGTAGCGCTTCATGG
Rs9920291 Forward	Cloning of rs9920291 in luciferase vector (KpnI linker)	human samples	chr15:101750015-101750034	ATTGGTACCAGTGTTGTCCTCACATCTTC
Rs9920291 Reverse	Cloning of rs9920291 in luciferase vector (HindIII linker)	human samples	chr15:101749694-101749717	ACCAAGCTTTTGTTTTAAGGAAAAAGGGTTAAG
Rs9920291 CRISPR F1	sgRNA targeting	Integrated DNA technologies	chr15:101749727-101749746	CACCGTCTCTGAAGCTCAGTGATAA
Rs9920291 CRISPR R1	sgRNA targeting	Integrated DNA technologies	chr15:101749727-101749746	AAACTTATCACTGAGCTTCAGAGAC
Rs9920291 CRISPR F4	sgRNA targeting	Integrated DNA technologies	chr15:101749849-101749868	CACCGTTGCATGAAGTCAGCAGAGG
Rs9920291 CRISPR R4	sgRNA targeting	Integrated DNA technologies	chr15:101749849-101749868	AAACCCTCTGCTGACTTCATGCAAC
Rs9920291 CRISPR F6	sgRNA targeting	Integrated DNA technologies	chr15:101749794-101749813	CACCGATTTGTTATTTTTGTTTAGC
Rs9920291 CRISPR R6	sgRNA targeting	Integrated DNA technologies	chr15:101749794-101749813	AAACGCTAAACAAAAATAACAAATC
Rs9920291 CRISPR F8	sgRNA targeting	Integrated DNA technologies	chr15:101749797-101749816	CACCGAAACAAAAATAACAAATAGC
Rs9920291 CRISPR R8	sgRNA targeting	Integrated DNA technologies	chr15:101749797-101749816	AAACGCTATTTGTTATTTTTGTTTC
Rs9920291 CRISPR MiSeq F	MiSeq sequencing primer	Integrated DNA technologies	chr15:101749796-101749815	GGAAAAAGGGTTAAGTAAAAACC
Rs9920291 CRISPR MiSeq R	MiSeq sequencing primer	Integrated DNA technologies	chr15:101749911-101749930	ACCTGCCCTGAGAATTAAAC
CHSY EXON1 F	CHSY1 exon sequencing primer for ASE	Integrated DNA technologies	chr15:101791232-101791251	CCCAAGAAGGGCCTAGGAAG
CHSY EXON1 R	CHSY1 exon sequencing primer for ASE	Integrated DNA technologies	chr15:101792203-101792223	ACGGATCCCGAGAGGGGCCAC
CHSY EXON3 F1	CHSY1 exon sequencing primer for ASE	Integrated DNA technologies	chr15:101715862-101715881	GGTTTCGTTTCACTCCCAAG
CHSY EXON3 R1	CHSY1 exon sequencing primer for ASE	Integrated DNA technologies	chr15:101716814-101716833	AGAGACGGGGTTTCACCATG
CHSY EXON3 F2	CHSY1 exon sequencing primer for ASE	Integrated DNA technologies	chr15:101716712-101716731	AGGTCTATTTAGGCCGAATG
CHSY EXON3 R2	CHSY1 exon sequencing primer for ASE	Integrated DNA technologies	chr15:101717733-101717752	TTGTGATCCCAATCTTGACC
CHSY EXON3 F3	CHSY1 exon sequencing primer for ASE	Integrated DNA technologies	chr15:101717623-101717643	GCTGCTTTTACTGTAACTTGG
CHSY EXON3 R3	CHSY1 exon sequencing primer for ASE	Integrated DNA technologies	chr15:101718637-101718656	TGGACCTGCTGCTTCTGTAC
CHSY EXON3 F4	CHSY1 exon sequencing primer for ASE	Integrated DNA technologies	chr15:101718540-101718559	GCTCCTCATGCTCCACAAAC
CHSY EXON3 R4	CHSY1 exon sequencing primer for ASE	Integrated DNA technologies	chr15:101719232-101719251	TTTAGCATGTGCTGGCACTC
hCHSY-1 F	qPCR primer	Integrated DNA technologies	N/A	CCCGCCCCAGAAGAAGTC
hCHSY-1 R	qPCR primer	Integrated DNA technologies	N/A	TCTCATAAACCATTCATACTTGTCCAA
hGADPH F	qPCR primer	Integrated DNA technologies	N/A	GAAGGTGAAGGTCGGAGTC
hGADPH R	qPCR primer	Integrated DNA technologies	N/A	GAAGATGGTGATGGGATTTC
hHOXD13 F	qPCR primer	Integrated DNA technologies	N/A	CTTCGGCAACGGCTACTACAG
hHOXD13 R	qPCR primer	Integrated DNA technologies	N/A	TGACACGTCCATGTACTTCTCC
